# Supplementary material for: Supervised learning of enhancer–promoter specificity based on genome-wide perturbation studies highlights areas for improvement in learning
Source: Bioinformatics. 2024 Jun 13;40(6):btae367. doi: 10.1093/bioinformatics/btae367 (PMC11211214; doi:10.1093/bioinformatics/btae367)
Supplement: btae367_Supplementary_Data [file btae367_supplementary_data.zip]

Archive with 10 entries (10 files):
- STable2.xlsx
- STable3.xlsx
- STable4.xlsx
- STable6.xlsx
- STable9.xlsx
- STable10.xlsx
- supplementary_materials.rev2.pdf
- SFigure5.Top100shap.pdf
- SFigure8.NMF.pdf
- STable1.xlsx
