# Supplementary material for: Supervised learning of enhancer–promoter specificity based on genome-wide perturbation studies highlights areas for improvement in learning
Source: Bioinformatics. 2024 Jun 13;40(6):btae367. doi: 10.1093/bioinformatics/btae367 (PMC11211214; doi:10.1093/bioinformatics/btae367)
Supplement: btae367_Supplementary_Data [file btae367_supplementary_data.zip › STable2.xlsx]

## Sheet: blocked_CV_fold0
ABC.id	group
20536	chr1:85084983-85085483_CYR61	chr1.3
20544	chr1:85084983-85085483_SAMD13	chr1.3
20548	chr1:85084983-85085483_SYDE2	chr1.3
20565	chr1:85084983-85085483_C1orf52	chr1.3
20558	chr1:85084983-85085483_SSX2IP	chr1.3
20571	chr1:85084983-85085483_GNG5	chr1.3
20526	chr1:85084983-85085483_CTBS	chr1.3
20575	chr1:85685836-85686336_ZNHIT6	chr1.3
20537	chr1:85685836-85686336_CYR61	chr1.3
20572	chr1:85685836-85686336_GNG5	chr1.3
20545	chr1:85685836-85686336_SAMD13	chr1.3
20555	chr1:85685836-85686336_RPF1	chr1.3
20566	chr1:85685836-85686336_C1orf52	chr1.3
20576	chr1:85690324-85691190_ZNHIT6	chr1.3
20550	chr1:85690324-85691190_SYDE2	chr1.3
20560	chr1:85690324-85691190_SSX2IP	chr1.3
20546	chr1:85690324-85691190_SAMD13	chr1.3
20528	chr1:85690324-85691190_CTBS	chr1.3
20539	chr1:85710393-85710893_CYR61	chr1.3
20577	chr1:85710393-85710893_ZNHIT6	chr1.3
20529	chr1:85710393-85710893_CTBS	chr1.3
20561	chr1:85710393-85710893_SSX2IP	chr1.3
20547	chr1:85710393-85710893_SAMD13	chr1.3
20574	chr1:85710393-85710893_GNG5	chr1.3
20551	chr1:85710393-85710893_SYDE2	chr1.3
20562	chr1:86078669-86079169_SSX2IP	chr1.3
20541	chr1:86094773-86095273_CYR61	chr1.3
20535	chr1:86094773-86095273_BCL10	chr1.3
20553	chr1:86094773-86095273_SYDE2	chr1.3
20563	chr1:86094773-86095273_SSX2IP	chr1.3
20584	chr1:86926614-86927114_ODF2L	chr1.3
20591	chr1:86926614-86927114_SH3GLB1	chr1.3
20585	chr1:86927200-86927700_ODF2L	chr1.3
20592	chr1:86927200-86927700_SH3GLB1	chr1.3
20600	chr1:86927200-86927700_LMO4	chr1.3
20597	chr1:87230681-87231181_SH3GLB1	chr1.3
20615	chr1:87239904-87240404_HS2ST1	chr1.3
20587	chr1:87241050-87241550_ODF2L	chr1.3
20613	chr1:87257864-87258364_HS2ST1	chr1.3
20616	chr1:87901120-87901620_HS2ST1	chr1.3
20602	chr1:88252470-88252970_LMO4	chr1.3
63759	chr1:88292238-88292738_PKN2	chr1.3
20601	chr1:88292238-88292738_LMO4	chr1.3
21070	chr1:90403772-90404272_LRRC8D	chr1.3
21071	chr1:90441043-90441543_LRRC8D	chr1.3
21068	chr1:90441043-90441543_LRRC8C	chr1.3
21072	chr1:91023627-91024127_LRRC8D	chr1.3
21061	chr1:91023627-91024127_LRRC8B	chr1.3
21132	chr1:91023627-91024127_CDC7	chr1.3
21125	chr1:91631599-91632099_ZNF644	chr1.3
21141	chr1:91631599-91632099_HFM1	chr1.3
21354	chr1:91631599-91632099_TGFBR3	chr1.3
21133	chr1:92021643-92022143_CDC7	chr1.3
21122	chr1:92021643-92022143_ZNF644	chr1.3
21350	chr1:92021643-92022143_TGFBR3	chr1.3
21138	chr1:92021643-92022143_HFM1	chr1.3
21134	chr1:92044218-92044718_CDC7	chr1.3
21344	chr1:92044218-92044718_RPAP2	chr1.3
21351	chr1:92044218-92044718_TGFBR3	chr1.3
21135	chr1:92056664-92057164_CDC7	chr1.3
21832	chr1:93270228-93270728_MTF2	chr1.3
21820	chr1:93270228-93270728_RPL5	chr1.3
21353	chr1:93270228-93270728_TGFBR3	chr1.3
21833	chr1:93456343-93456843_MTF2	chr1.3
21813	chr1:93456343-93456843_TMED5	chr1.3
21821	chr1:93456343-93456843_RPL5	chr1.3
21817	chr1:93456343-93456843_DR1	chr1.3
21359	chr1:93456343-93456843_GLMN	chr1.3
21805	chr1:93456343-93456843_BCAR3	chr1.3
21825	chr1:93456343-93456843_CCDC18	chr1.3
21809	chr1:93456343-93456843_EVI5	chr1.3
21830	chr1:93499212-93499712_FNBP1L	chr1.3
21818	chr1:93499212-93499712_DR1	chr1.3
21814	chr1:93499212-93499712_TMED5	chr1.3
21806	chr1:93499212-93499712_BCAR3	chr1.3
21807	chr1:93507870-93508370_BCAR3	chr1.3
21827	chr1:93507870-93508370_CCDC18	chr1.3
22299	chr1:93507870-93508370_GCLM	chr1.3
21349	chr1:93507870-93508370_RPAP2	chr1.3
21815	chr1:93507870-93508370_TMED5	chr1.3
22302	chr1:93507870-93508370_DNTTIP2	chr1.3
21831	chr1:93507870-93508370_FNBP1L	chr1.3
21819	chr1:93507870-93508370_DR1	chr1.3
65126	chr1:95550085-95550585_ALG14	chr1.3
65110	chr1:95550085-95550585_RWDD3	chr1.3
65118	chr1:95550085-95550585_TMEM56	chr1.3
65102	chr1:95550085-95550585_ABCD3	chr1.3
65121	chr1:95550916-95551416_TMEM56	chr1.3
65113	chr1:95550916-95551416_RWDD3	chr1.3
65129	chr1:95550916-95551416_ALG14	chr1.3
65125	chr1:95552635-95553135_ALG14	chr1.3
65101	chr1:95552635-95553135_ABCD3	chr1.3
65117	chr1:95552635-95553135_TMEM56	chr1.3
65123	chr1:95558796-95559296_TMEM56	chr1.3
65131	chr1:95558796-95559296_ALG14	chr1.3
65116	chr1:95560386-95560886_TMEM56	chr1.3
65124	chr1:95560386-95560886_ALG14	chr1.3
65119	chr1:95576491-95576991_TMEM56	chr1.3
65127	chr1:95576491-95576991_ALG14	chr1.3
65103	chr1:95576491-95576991_ABCD3	chr1.3
65128	chr1:95579165-95579665_ALG14	chr1.3
65120	chr1:95579165-95579665_TMEM56	chr1.3
65130	chr1:95581122-95581622_ALG14	chr1.3
65114	chr1:95581122-95581622_RWDD3	chr1.3
65122	chr1:95581122-95581622_TMEM56	chr1.3
23464	chr1:100233947-100234447_SLC35A3	chr1.3
23509	chr1:100233947-100234447_FRRS1	chr1.3
23484	chr1:100233947-100234447_TRMT13	chr1.3
23493	chr1:100237097-100237597_DBT	chr1.3
23510	chr1:100237097-100237597_FRRS1	chr1.3
23522	chr1:100237097-100237597_AGL	chr1.3
23471	chr1:100237097-100237597_CDC14A	chr1.3
23502	chr1:100274234-100274734_RTCA	chr1.3
23482	chr1:100274234-100274734_PALMD	chr1.3
23472	chr1:100274234-100274734_CDC14A	chr1.3
23486	chr1:100274234-100274734_TRMT13	chr1.3
23524	chr1:100807989-100808489_AGL	chr1.3
23512	chr1:100807989-100808489_FRRS1	chr1.3
23503	chr1:100807989-100808489_RTCA	chr1.3
23732	chr1:100807989-100808489_SLC30A7	chr1.3
23718	chr1:100807989-100808489_DPH5	chr1.3
23495	chr1:100807989-100808489_DBT	chr1.3
23483	chr1:100807989-100808489_PALMD	chr1.3
23467	chr1:100807989-100808489_SLC35A3	chr1.3
23488	chr1:101251218-101251718_TRMT13	chr1.3
23726	chr1:101251218-101251718_EXTL2	chr1.3
23719	chr1:101251218-101251718_DPH5	chr1.3
23504	chr1:101251218-101251718_RTCA	chr1.3
23525	chr1:101251218-101251718_AGL	chr1.3
23496	chr1:101251218-101251718_DBT	chr1.3
23474	chr1:101251218-101251718_CDC14A	chr1.3
23475	chr1:101252399-101252899_CDC14A	chr1.3
23526	chr1:101252399-101252899_AGL	chr1.3
23469	chr1:101252399-101252899_SLC35A3	chr1.3
23489	chr1:101252399-101252899_TRMT13	chr1.3
23727	chr1:101252399-101252899_EXTL2	chr1.3
23720	chr1:101252399-101252899_DPH5	chr1.3
23497	chr1:101252399-101252899_DBT	chr1.3
23519	chr1:101584838-101585338_SASS6	chr1.3
23490	chr1:101584838-101585338_TRMT13	chr1.3
23499	chr1:101593902-101594402_DBT	chr1.3
23507	chr1:101593902-101594402_RTCA	chr1.3
23730	chr1:101723378-101723878_EXTL2	chr1.3
23737	chr1:101723378-101723878_SLC30A7	chr1.3
23724	chr1:101748967-101749467_DPH5	chr1.3
23731	chr1:101748967-101749467_EXTL2	chr1.3
23479	chr1:101748967-101749467_CDC14A	chr1.3
3623	chr11:32407465-32407965_QSER1	chr11.2
3745	chr11:32407465-32407965_TCP11L1	chr11.2
63065	chr11:32407465-32407965_PAX6	chr11.2
3645	chr11:32407465-32407965_HIPK3	chr11.2
63068	chr11:32407465-32407965_IMMP1L	chr11.2
3638	chr11:33920426-33921307_HIPK3	chr11.2
3661	chr11:33920426-33921307_DEPDC7	chr11.2
3668	chr11:33920426-33921307_CAT	chr11.2
3622	chr11:33934217-33934717_QSER1	chr11.2
3647	chr11:33934217-33934717_FBXO3	chr11.2
3732	chr11:33934217-33934717_CSTF3	chr11.2
3740	chr11:33934217-33934717_TCP11L1	chr11.2
3625	chr11:33934217-33934717_CD59	chr11.2
3605	chr11:33934217-33934717_LMO2	chr11.2
3648	chr11:33954253-33954753_FBXO3	chr11.2
3670	chr11:33954253-33954753_CAT	chr11.2
3606	chr11:33954253-33954753_LMO2	chr11.2
3640	chr11:33954253-33954753_HIPK3	chr11.2
3746	chr11:33954253-33954753_PDHX	chr11.2
3741	chr11:33954253-33954753_TCP11L1	chr11.2
3742	chr11:33958750-33959250_TCP11L1	chr11.2
3641	chr11:33958750-33959250_HIPK3	chr11.2
3671	chr11:33958750-33959250_CAT	chr11.2
3607	chr11:33958750-33959250_LMO2	chr11.2
3692	chr11:33958750-33959250_NAT10	chr11.2
3767	chr11:33963074-33963574_APIP	chr11.2
3693	chr11:33963074-33963574_NAT10	chr11.2
3714	chr11:33963074-33963574_CAPRIN1	chr11.2
3608	chr11:33963074-33963574_LMO2	chr11.2
3743	chr11:33963074-33963574_TCP11L1	chr11.2
3665	chr11:33963074-33963574_DEPDC7	chr11.2
3650	chr11:33963074-33963574_FBXO3	chr11.2
3672	chr11:33963074-33963574_CAT	chr11.2
3666	chr11:33966247-33966747_DEPDC7	chr11.2
3768	chr11:33966247-33966747_APIP	chr11.2
3736	chr11:33966247-33966747_CSTF3	chr11.2
3609	chr11:33966247-33966747_LMO2	chr11.2
3715	chr11:33966247-33966747_CAPRIN1	chr11.2
3749	chr11:33966247-33966747_PDHX	chr11.2
3673	chr11:33966247-33966747_CAT	chr11.2
3651	chr11:33966247-33966747_FBXO3	chr11.2
3694	chr11:33966247-33966747_NAT10	chr11.2
3737	chr11:34066396-34066896_CSTF3	chr11.2
3750	chr11:34066396-34066896_PDHX	chr11.2
3644	chr11:34066396-34066896_HIPK3	chr11.2
3652	chr11:34066396-34066896_FBXO3	chr11.2
3769	chr11:34066396-34066896_APIP	chr11.2
3630	chr11:34066396-34066896_CD59	chr11.2
3716	chr11:34066396-34066896_CAPRIN1	chr11.2
3674	chr11:34066396-34066896_CAT	chr11.2
3611	chr11:34392939-34393439_LMO2	chr11.2
3751	chr11:34392939-34393439_PDHX	chr11.2
3631	chr11:34392939-34393439_CD59	chr11.2
3770	chr11:34392939-34393439_APIP	chr11.2
3717	chr11:34392939-34393439_CAPRIN1	chr11.2
3675	chr11:34392939-34393439_CAT	chr11.2
3653	chr11:34392939-34393439_FBXO3	chr11.2
3771	chr11:34448376-34449330_APIP	chr11.2
3676	chr11:34448376-34449330_CAT	chr11.2
3612	chr11:34448376-34449330_LMO2	chr11.2
3719	chr11:34621068-34621568_CAPRIN1	chr11.2
3698	chr11:34621068-34621568_NAT10	chr11.2
3677	chr11:34621068-34621568_CAT	chr11.2
3772	chr11:34621068-34621568_APIP	chr11.2
3613	chr11:34621068-34621568_LMO2	chr11.2
3699	chr11:34621742-34622242_NAT10	chr11.2
3754	chr11:34621742-34622242_PDHX	chr11.2
3720	chr11:34621742-34622242_CAPRIN1	chr11.2
3773	chr11:34621742-34622242_APIP	chr11.2
3614	chr11:34621742-34622242_LMO2	chr11.2
3656	chr11:34621742-34622242_FBXO3	chr11.2
3774	chr11:34625103-34625603_APIP	chr11.2
3700	chr11:34625103-34625603_NAT10	chr11.2
3679	chr11:34625103-34625603_CAT	chr11.2
3635	chr11:34625103-34625603_CD59	chr11.2
3721	chr11:34625103-34625603_CAPRIN1	chr11.2
3755	chr11:34625103-34625603_PDHX	chr11.2
3680	chr11:34640483-34640983_CAT	chr11.2
3636	chr11:34640483-34640983_CD59	chr11.2
3701	chr11:34640483-34640983_NAT10	chr11.2
3658	chr11:34640483-34640983_FBXO3	chr11.2
3722	chr11:34640483-34640983_CAPRIN1	chr11.2
3756	chr11:34640483-34640983_PDHX	chr11.2
3616	chr11:34640483-34640983_LMO2	chr11.2
3775	chr11:34640483-34640983_APIP	chr11.2
3776	chr11:34748676-34749176_APIP	chr11.2
3637	chr11:34748676-34749176_CD59	chr11.2
3757	chr11:34748676-34749176_PDHX	chr11.2
3723	chr11:34748676-34749176_CAPRIN1	chr11.2
3801	chr11:34748676-34749176_TRIM44	chr11.2
3702	chr11:34748676-34749176_NAT10	chr11.2
3681	chr11:34748676-34749176_CAT	chr11.2
3659	chr11:34748676-34749176_FBXO3	chr11.2
3617	chr11:34748676-34749176_LMO2	chr11.2
3703	chr11:34779742-34780242_NAT10	chr11.2
3618	chr11:34779742-34780242_LMO2	chr11.2
3778	chr11:34831109-34831609_APIP	chr11.2
3803	chr11:34831109-34831609_TRIM44	chr11.2
3683	chr11:34831109-34831609_CAT	chr11.2
3804	chr11:34847610-34848110_TRIM44	chr11.2
3727	chr11:35051382-35051882_CAPRIN1	chr11.2
3761	chr11:35051382-35051882_PDHX	chr11.2
3706	chr11:35051382-35051882_NAT10	chr11.2
3805	chr11:35051382-35051882_TRIM44	chr11.2
3781	chr11:35052201-35052701_APIP	chr11.2
3762	chr11:35052201-35052701_PDHX	chr11.2
3806	chr11:35052201-35052701_TRIM44	chr11.2
3810	chr11:35052201-35052701_LDLRAD3	chr11.2
3687	chr11:35058157-35058657_CAT	chr11.2
3708	chr11:35058157-35058657_NAT10	chr11.2
3782	chr11:35058157-35058657_APIP	chr11.2
3807	chr11:35058157-35058657_TRIM44	chr11.2
3688	chr11:35061646-35062146_CAT	chr11.2
3764	chr11:35061646-35062146_PDHX	chr11.2
4382	chr11:56894148-56894648_TNKS1BP1	chr11.4
4418	chr11:56894148-56894648_ZDHHC5	chr11.4
4444	chr11:56894148-56894648_TMX2	chr11.4
4445	chr11:57006747-57007247_TMX2	chr11.4
4407	chr11:57006747-57007247_SSRP1	chr11.4
4383	chr11:57006747-57007247_TNKS1BP1	chr11.4
4419	chr11:57006747-57007247_ZDHHC5	chr11.4
4401	chr11:57006747-57007247_TIMM10	chr11.4
4425	chr11:57006747-57007247_MED19	chr11.4
4437	chr11:57006747-57007247_CTNND1	chr11.4
4413	chr11:57006747-57007247_SLC43A1	chr11.4
4431	chr11:57006747-57007247_CLP1	chr11.4
4420	chr11:57060301-57060801_ZDHHC5	chr11.4
4432	chr11:57060301-57060801_CLP1	chr11.4
4426	chr11:57060301-57060801_MED19	chr11.4
4385	chr11:57200162-57200662_TNKS1BP1	chr11.4
4397	chr11:57200162-57200662_SLC43A3	chr11.4
4391	chr11:57200162-57200662_UBE2L6	chr11.4
4415	chr11:57200162-57200662_SLC43A1	chr11.4
4427	chr11:57200162-57200662_MED19	chr11.4
4439	chr11:57200162-57200662_CTNND1	chr11.4
4433	chr11:57200162-57200662_CLP1	chr11.4
4450	chr11:57668697-57669197_LPXN	chr11.4
4410	chr11:57668697-57669197_SSRP1	chr11.4
4398	chr11:57668697-57669197_SLC43A3	chr11.4
4422	chr11:57668697-57669197_ZDHHC5	chr11.4
4392	chr11:57668697-57669197_UBE2L6	chr11.4
4451	chr11:57681215-57681715_LPXN	chr11.4
4387	chr11:57681215-57681715_TNKS1BP1	chr11.4
4423	chr11:57681215-57681715_ZDHHC5	chr11.4
4429	chr11:57681215-57681715_MED19	chr11.4
4435	chr11:57681215-57681715_CLP1	chr11.4
4464	chr11:58507103-58507603_ZFP91	chr11.4
4538	chr11:58507103-58507603_FAM111A	chr11.4
4442	chr11:58507103-58507603_CTNND1	chr11.4
4453	chr11:58512999-58513872_LPXN	chr11.4
4443	chr11:58512999-58513872_CTNND1	chr11.4
4465	chr11:58512999-58513872_ZFP91	chr11.4
4525	chr11:58512999-58513872_OSBP	chr11.4
4526	chr11:58538208-58538708_OSBP	chr11.4
4466	chr11:58538208-58538708_ZFP91	chr11.4
4553	chr11:58538208-58538708_PATL1	chr11.4
4454	chr11:58538208-58538708_LPXN	chr11.4
4540	chr11:58538208-58538708_FAM111A	chr11.4
4554	chr11:58544259-58544759_PATL1	chr11.4
4455	chr11:58544259-58544759_LPXN	chr11.4
4555	chr11:59304607-59305107_PATL1	chr11.4
4542	chr11:59304607-59305107_FAM111A	chr11.4
4528	chr11:59304607-59305107_OSBP	chr11.4
4577	chr11:59304607-59305107_MRPL16	chr11.4
4567	chr11:59304607-59305107_STX3	chr11.4
4529	chr11:59312708-59313208_OSBP	chr11.4
4457	chr11:59312708-59313208_LPXN	chr11.4
4578	chr11:59312708-59313208_MRPL16	chr11.4
4530	chr11:59317696-59318196_OSBP	chr11.4
4544	chr11:59317696-59318196_FAM111A	chr11.4
4470	chr11:59317696-59318196_ZFP91	chr11.4
4458	chr11:59317696-59318196_LPXN	chr11.4
4570	chr11:59318569-59319069_STX3	chr11.4
4471	chr11:59318569-59319069_ZFP91	chr11.4
4459	chr11:59318569-59319069_LPXN	chr11.4
4531	chr11:59318569-59319069_OSBP	chr11.4
4559	chr11:59323767-59324267_PATL1	chr11.4
4582	chr11:59324683-59325183_MRPL16	chr11.4
4473	chr11:59324683-59325183_ZFP91	chr11.4
4573	chr11:59447936-59448436_STX3	chr11.4
4534	chr11:59447936-59448436_OSBP	chr11.4
4584	chr11:59853321-59853821_MRPL16	chr11.4
4574	chr11:59853321-59853821_STX3	chr11.4
4535	chr11:59853321-59853821_OSBP	chr11.4
4585	chr11:59894578-59895078_MRPL16	chr11.4
4550	chr11:59894578-59895078_FAM111A	chr11.4
4575	chr11:59894578-59895078_STX3	chr11.4
4563	chr11:59894578-59895078_PATL1	chr11.4
4536	chr11:59894578-59895078_OSBP	chr11.4
4586	chr11:59961039-59962022_MRPL16	chr11.4
4564	chr11:59961039-59962022_PATL1	chr11.4
4576	chr11:59961039-59962022_STX3	chr11.4
4690	chr11:59961039-59962022_CCDC86	chr11.4
4695	chr11:59961039-59962022_PRPF19	chr11.4
4691	chr11:60631387-60631887_CCDC86	chr11.4
4700	chr11:60631387-60631887_VPS37C	chr11.4
4844	chr11:60631387-60631887_MYRF	chr11.4
4878	chr11:60631387-60631887_FADS1	chr11.4
4895	chr11:60631387-60631887_CYB561A3	chr11.4
4887	chr11:60631387-60631887_CPSF7	chr11.4
4917	chr11:60631387-60631887_FEN1	chr11.4
4926	chr11:60631387-60631887_TMEM216	chr11.4
4927	chr11:60931712-60932212_TMEM216	chr11.4
4686	chr11:60931712-60932212_TMEM109	chr11.4
4949	chr11:60931712-60932212_RAB3IL1	chr11.4
4701	chr11:60931712-60932212_VPS37C	chr11.4
4941	chr11:60931712-60932212_INCENP	chr11.4
4911	chr11:60931712-60932212_DDB1	chr11.4
4879	chr11:60931712-60932212_FADS1	chr11.4
4957	chr11:60931712-60932212_FTH1	chr11.4
4692	chr11:60931712-60932212_CCDC86	chr11.4
4697	chr11:60931712-60932212_PRPF19	chr11.4
4863	chr11:60931712-60932212_TMEM258	chr11.4
4904	chr11:61637169-61637669_SDHAF2	chr11.4
5160	chr11:61637169-61637669_SLC3A2	chr11.4
5113	chr11:61637169-61637669_TAF6L	chr11.4
5122	chr11:61637169-61637669_NXF1	chr11.4
5132	chr11:61637169-61637669_STX5	chr11.4
4687	chr11:61637169-61637669_TMEM109	chr11.4
5070	chr11:61637169-61637669_EML3	chr11.4
4958	chr11:61637169-61637669_FTH1	chr11.4
5207	chr11:61637169-61637669_EEF1G	chr11.4
5061	chr11:61637169-61637669_ROM1	chr11.4
4912	chr11:61637169-61637669_DDB1	chr11.4
4864	chr11:61637169-61637669_TMEM258	chr11.4
5015	chr11:61637169-61637669_GANAB	chr11.4
5052	chr11:61637169-61637669_MTA2	chr11.4
4880	chr11:61637169-61637669_FADS1	chr11.4
5171	chr11:61637169-61637669_TMEM223	chr11.4
5095	chr11:61637169-61637669_UBXN1	chr11.4
4928	chr11:61637169-61637669_TMEM216	chr11.4
5189	chr11:61637169-61637669_ZBTB3	chr11.4
5088	chr11:61637169-61637669_ASRGL1	chr11.4
5079	chr11:61637169-61637669_B3GAT3	chr11.4
4855	chr11:61637169-61637669_FADS2	chr11.4
4942	chr11:61637169-61637669_INCENP	chr11.4
5181	chr11:61739207-61739707_TMEM179B	chr11.4
5172	chr11:61739207-61739707_TMEM223	chr11.4
5152	chr11:61739207-61739707_POLR2G	chr11.4
5025	chr11:61739207-61739707_AHNAK	chr11.4
4865	chr11:61739207-61739707_TMEM258	chr11.4
5080	chr11:61739207-61739707_B3GAT3	chr11.4
4959	chr11:61739207-61739707_FTH1	chr11.4
5114	chr11:61739207-61739707_TAF6L	chr11.4
4929	chr11:61739207-61739707_TMEM216	chr11.4
4913	chr11:61739207-61739707_DDB1	chr11.4
4935	chr11:61739207-61739707_FADS3	chr11.4
4914	chr11:61792920-61793420_DDB1	chr11.4
5054	chr11:61792920-61793420_MTA2	chr11.4
5200	chr11:61792920-61793420_METTL12	chr11.4
4906	chr11:61792920-61793420_SDHAF2	chr11.4
5034	chr11:61792920-61793420_WDR74	chr11.4
4891	chr11:61792920-61793420_CPSF7	chr11.4
5026	chr11:61792920-61793420_AHNAK	chr11.4
4930	chr11:61792920-61793420_TMEM216	chr11.4
4936	chr11:61792920-61793420_FADS3	chr11.4
4882	chr11:61792920-61793420_FADS1	chr11.4
4944	chr11:61792920-61793420_INCENP	chr11.4
4921	chr11:61792920-61793420_FEN1	chr11.4
5072	chr11:61792920-61793420_EML3	chr11.4
5182	chr11:61792920-61793420_TMEM179B	chr11.4
5153	chr11:61792920-61793420_POLR2G	chr11.4
5081	chr11:61792920-61793420_B3GAT3	chr11.4
5144	chr11:61792920-61793420_BSCL2	chr11.4
5163	chr11:61809407-61809907_SLC3A2	chr11.4
5107	chr11:61809407-61809907_TTC9C	chr11.4
5098	chr11:61809407-61809907_UBXN1	chr11.4
5018	chr11:61809407-61809907_GANAB	chr11.4
4961	chr11:61809407-61809907_FTH1	chr11.4
4892	chr11:61809407-61809907_CPSF7	chr11.4
4937	chr11:61809407-61809907_FADS3	chr11.4
5125	chr11:61809407-61809907_NXF1	chr11.4
4915	chr11:61809407-61809907_DDB1	chr11.4
4907	chr11:61809407-61809907_SDHAF2	chr11.4
4945	chr11:61809407-61809907_INCENP	chr11.4
5135	chr11:61809407-61809907_STX5	chr11.4
4876	chr11:61809407-61809907_TMEM138	chr11.4
5082	chr11:61809407-61809907_B3GAT3	chr11.4
4867	chr11:61809407-61809907_TMEM258	chr11.4
5192	chr11:61809407-61809907_ZBTB3	chr11.4
5035	chr11:61809407-61809907_WDR74	chr11.4
5174	chr11:61809407-61809907_TMEM223	chr11.4
5211	chr11:61872510-61873010_EEF1G	chr11.4
5175	chr11:61872510-61873010_TMEM223	chr11.4
5155	chr11:61872510-61873010_POLR2G	chr11.4
4932	chr11:61872510-61873010_TMEM216	chr11.4
5083	chr11:61872510-61873010_B3GAT3	chr11.4
4916	chr11:61872510-61873010_DDB1	chr11.4
5065	chr11:61872510-61873010_ROM1	chr11.4
4859	chr11:61872510-61873010_FADS2	chr11.4
4908	chr11:61872510-61873010_SDHAF2	chr11.4
5146	chr11:61872510-61873010_BSCL2	chr11.4
4901	chr11:61872510-61873010_CYB561A3	chr11.4
5117	chr11:61872510-61873010_TAF6L	chr11.4
4946	chr11:61872510-61873010_INCENP	chr11.4
5028	chr11:61872510-61873010_AHNAK	chr11.4
5092	chr11:61872510-61873010_ASRGL1	chr11.4
5074	chr11:61872510-61873010_EML3	chr11.4
5099	chr11:61872510-61873010_UBXN1	chr11.4
4706	chr11:61872510-61873010_VPS37C	chr11.4
5036	chr11:61872510-61873010_WDR74	chr11.4
5108	chr11:61872510-61873010_TTC9C	chr11.4
5164	chr11:61872510-61873010_SLC3A2	chr11.4
5184	chr11:61872510-61873010_TMEM179B	chr11.4
5047	chr11:61872510-61873010_TUT1	chr11.4
4868	chr11:61872510-61873010_TMEM258	chr11.4
5136	chr11:61872510-61873010_STX5	chr11.4
4893	chr11:61872510-61873010_CPSF7	chr11.4
4850	chr11:61872510-61873010_MYRF	chr11.4
4962	chr11:61872510-61873010_FTH1	chr11.4
5010	chr11:61872510-61873010_HNRNPUL2	chr11.4
5137	chr11:62164132-62164632_STX5	chr11.4
5057	chr11:62164132-62164632_MTA2	chr11.4
5020	chr11:62164132-62164632_GANAB	chr11.4
5037	chr11:62164132-62164632_WDR74	chr11.4
5048	chr11:62164132-62164632_TUT1	chr11.4
5066	chr11:62164132-62164632_ROM1	chr11.4
5084	chr11:62164132-62164632_B3GAT3	chr11.4
5093	chr11:62164132-62164632_ASRGL1	chr11.4
5147	chr11:62164132-62164632_BSCL2	chr11.4
5156	chr11:62164132-62164632_POLR2G	chr11.4
5185	chr11:62164132-62164632_TMEM179B	chr11.4
5194	chr11:62164132-62164632_ZBTB3	chr11.4
5203	chr11:62164132-62164632_METTL12	chr11.4
5212	chr11:62164132-62164632_EEF1G	chr11.4
5002	chr11:62164132-62164632_INTS5	chr11.4
5109	chr11:62164132-62164632_TTC9C	chr11.4
4894	chr11:62164132-62164632_CPSF7	chr11.4
4885	chr11:62164132-62164632_FADS1	chr11.4
4909	chr11:62164132-62164632_SDHAF2	chr11.4
4924	chr11:62164132-62164632_FEN1	chr11.4
4955	chr11:62164132-62164632_RAB3IL1	chr11.4
4963	chr11:62164132-62164632_FTH1	chr11.4
4925	chr11:62448216-62448716_FEN1	chr11.4
4956	chr11:62448216-62448716_RAB3IL1	chr11.4
5076	chr11:62448216-62448716_EML3	chr11.4
5085	chr11:62448216-62448716_B3GAT3	chr11.4
5157	chr11:62448216-62448716_POLR2G	chr11.4
5094	chr11:62448216-62448716_ASRGL1	chr11.4
5252	chr11:62448216-62448716_LGALS12	chr11.4
5110	chr11:62448216-62448716_TTC9C	chr11.4
5003	chr11:62448216-62448716_INTS5	chr11.4
5119	chr11:62448216-62448716_TAF6L	chr11.4
5138	chr11:62448216-62448716_STX5	chr11.4
5177	chr11:62448216-62448716_TMEM223	chr11.4
5259	chr11:62448216-62448716_ATL3	chr11.4
4940	chr11:62448216-62448716_FADS3	chr11.4
5021	chr11:62448216-62448716_GANAB	chr11.4
5186	chr11:62448216-62448716_TMEM179B	chr11.4
5195	chr11:62448216-62448716_ZBTB3	chr11.4
5196	chr11:63298887-63299387_ZBTB3	chr11.4
5420	chr11:63298887-63299387_GPR137	chr11.4
5436	chr11:63298887-63299387_VEGFB	chr11.4
5382	chr11:63298887-63299387_C11orf84	chr11.4
5050	chr11:63298887-63299387_TUT1	chr11.4
5302	chr11:63298887-63299387_MARK2	chr11.4
5013	chr11:63298887-63299387_HNRNPUL2	chr11.4
5368	chr11:63298887-63299387_RPS6KA4	chr11.4
5068	chr11:63298887-63299387_ROM1	chr11.4
5253	chr11:63298887-63299387_LGALS12	chr11.4
5077	chr11:63298887-63299387_EML3	chr11.4
5344	chr11:63298887-63299387_TRPT1	chr11.4
5388	chr11:63298887-63299387_CCDC88B	chr11.4
5111	chr11:63298887-63299387_TTC9C	chr11.4
5254	chr11:63334758-63335258_LGALS12	chr11.4
5289	chr11:63334758-63335258_C11orf95	chr11.4
5303	chr11:63334758-63335258_MARK2	chr11.4
5275	chr11:63334758-63335258_RCOR2	chr11.4
5130	chr11:63334758-63335258_NXF1	chr11.4
5014	chr11:63334758-63335258_HNRNPUL2	chr11.4
5023	chr11:63334758-63335258_GANAB	chr11.4
5078	chr11:63334758-63335258_EML3	chr11.4
5087	chr11:63334758-63335258_B3GAT3	chr11.4
5103	chr11:63334758-63335258_UBXN1	chr11.4
5197	chr11:63334758-63335258_ZBTB3	chr11.4
5215	chr11:63334758-63335258_EEF1G	chr11.4
5339	chr11:63334758-63335258_RTN3	chr11.4
5421	chr11:63334758-63335258_GPR137	chr11.4
5369	chr11:63334758-63335258_RPS6KA4	chr11.4
5361	chr11:63334758-63335258_FERMT3	chr11.4
5383	chr11:63334758-63335258_C11orf84	chr11.4
5345	chr11:63334758-63335258_TRPT1	chr11.4
5389	chr11:63334758-63335258_CCDC88B	chr11.4
5362	chr11:63570339-63570839_FERMT3	chr11.4
5268	chr11:63570339-63570839_PLCB3	chr11.4
5324	chr11:63570339-63570839_PRDX5	chr11.4
5422	chr11:63570339-63570839_GPR137	chr11.4
5378	chr11:63570339-63570839_OTUB1	chr11.4
5390	chr11:63570339-63570839_CCDC88B	chr11.4
5346	chr11:63570339-63570839_TRPT1	chr11.4
5255	chr11:63570339-63570839_LGALS12	chr11.4
5296	chr11:63570339-63570839_BAD	chr11.4
5318	chr11:63570339-63570839_NAA40	chr11.4
5310	chr11:63570339-63570839_DNAJC4	chr11.4
5494	chr11:63570339-63570839_MAP4K2	chr11.4
5495	chr11:63604627-63605127_MAP4K2	chr11.4
5371	chr11:63604627-63605127_RPS6KA4	chr11.4
5423	chr11:63604627-63605127_GPR137	chr11.4
5263	chr11:63604627-63605127_ATL3	chr11.4
5311	chr11:63604627-63605127_DNAJC4	chr11.4
5333	chr11:63604627-63605127_MACROD1	chr11.4
5291	chr11:63604627-63605127_C11orf95	chr11.4
5319	chr11:63604627-63605127_NAA40	chr11.4
5277	chr11:63604627-63605127_RCOR2	chr11.4
5416	chr11:64102465-64102965_ESRRA	chr11.4
5452	chr11:64102465-64102965_RASGRP2	chr11.4
5408	chr11:64102465-64102965_TRMT112	chr11.4
5448	chr11:64102465-64102965_COX8A	chr11.4
5474	chr11:64102465-64102965_SF1	chr11.4
5380	chr11:64102465-64102965_OTUB1	chr11.4
5964	chr11:64102465-64102965_ZFPL1	chr11.4
5392	chr11:64102465-64102965_CCDC88B	chr11.4
5440	chr11:64102465-64102965_VEGFB	chr11.4
5814	chr11:64102465-64102965_CDCA5	chr11.4
5372	chr11:64102465-64102965_RPS6KA4	chr11.4
5989	chr11:64102465-64102965_SAC3D1	chr11.4
5400	chr11:64102465-64102965_STIP1	chr11.4
5432	chr11:64102465-64102965_FKBP2	chr11.4
5720	chr11:64102465-64102965_CAPN1	chr11.4
5312	chr11:64102465-64102965_DNAJC4	chr11.4
5496	chr11:64102465-64102965_MAP4K2	chr11.4
5695	chr11:64102465-64102965_POLA2	chr11.4
5914	chr11:64102465-64102965_VPS51	chr11.4
5745	chr11:64102465-64102965_PPP2R5B	chr11.4
6014	chr11:64102465-64102965_BATF2	chr11.4
5625	chr11:64102465-64102965_CDC42EP2	chr11.4
5264	chr11:64102465-64102965_ATL3	chr11.4
5278	chr11:64102465-64102965_RCOR2	chr11.4
5342	chr11:64102465-64102965_RTN3	chr11.4
5348	chr11:64102465-64102965_TRPT1	chr11.4
5605	chr11:64102465-64102965_EHD1	chr11.4
5284	chr11:64102465-64102965_PPP1R14B	chr11.4
5864	chr11:64102465-64102965_FAU	chr11.4
5326	chr11:64102465-64102965_PRDX5	chr11.4
5292	chr11:64102465-64102965_C11orf95	chr11.4
5257	chr11:64102465-64102965_LGALS12	chr11.4
5364	chr11:64102465-64102965_FERMT3	chr11.4
5839	chr11:64102465-64102965_MRPL49	chr11.4
5401	chr11:64240339-64240839_STIP1	chr11.4
5518	chr11:64240339-64240839_MEN1	chr11.4
5417	chr11:64240339-64240839_ESRRA	chr11.4
5381	chr11:64240339-64240839_OTUB1	chr11.4
5321	chr11:64240339-64240839_NAA40	chr11.4
5271	chr11:64240339-64240839_PLCB3	chr11.4
5409	chr11:64240339-64240839_TRMT112	chr11.4
5746	chr11:64240339-64240839_PPP2R5B	chr11.4
5606	chr11:64240339-64240839_EHD1	chr11.4
5840	chr11:64240339-64240839_MRPL49	chr11.4
5279	chr11:64240339-64240839_RCOR2	chr11.4
5915	chr11:64240339-64240839_VPS51	chr11.4
5940	chr11:64240339-64240839_SYVN1	chr11.4
6089	chr11:64240339-64240839_FRMD8	chr11.4
5721	chr11:64240339-64240839_CAPN1	chr11.4
5453	chr11:64240339-64240839_RASGRP2	chr11.4
5865	chr11:64240339-64240839_FAU	chr11.4
5307	chr11:64240339-64240839_MARK2	chr11.4
5768	chr11:64240339-64240839_ATG2A	chr11.4
5387	chr11:64240339-64240839_C11orf84	chr11.4
6015	chr11:64240339-64240839_BATF2	chr11.4
5890	chr11:64240339-64240839_TM7SF2	chr11.4
5497	chr11:64240339-64240839_MAP4K2	chr11.4
5365	chr11:64240339-64240839_FERMT3	chr11.4
5258	chr11:64240339-64240839_LGALS12	chr11.4
5475	chr11:64240339-64240839_SF1	chr11.4
5990	chr11:64240339-64240839_SAC3D1	chr11.4
5265	chr11:64240339-64240839_ATL3	chr11.4
5449	chr11:64240339-64240839_COX8A	chr11.4
5433	chr11:64240339-64240839_FKBP2	chr11.4
6065	chr11:64240339-64240839_ARL2	chr11.4
5357	chr11:64240339-64240839_NUDT22	chr11.4
5815	chr11:64240339-64240839_CDCA5	chr11.4
5651	chr11:64240339-64240839_CDC42BPG	chr11.4
5373	chr11:64240339-64240839_RPS6KA4	chr11.4
5366	chr11:64765604-64766104_FERMT3	chr11.4
5891	chr11:64765604-64766104_TM7SF2	chr11.4
5769	chr11:64765604-64766104_ATG2A	chr11.4
5916	chr11:64765604-64766104_VPS51	chr11.4
5866	chr11:64765604-64766104_FAU	chr11.4
6504	chr11:64765604-64766104_FOSL1	chr11.4
5358	chr11:64765604-64766104_NUDT22	chr11.4
5374	chr11:64765604-64766104_RPS6KA4	chr11.4
5816	chr11:64765604-64766104_CDCA5	chr11.4
6182	chr11:64765604-64766104_AP5B1	chr11.4
6458	chr11:64765604-64766104_SART1	chr11.4
6343	chr11:64765604-64766104_KAT5	chr11.4
6041	chr11:64765604-64766104_ZNHIT2	chr11.4
6297	chr11:64765604-64766104_CFL1	chr11.4
6066	chr11:64765604-64766104_ARL2	chr11.4
5627	chr11:64765604-64766104_CDC42EP2	chr11.4
6274	chr11:64765604-64766104_MUS81	chr11.4
5328	chr11:64765604-64766104_PRDX5	chr11.4
5300	chr11:64765604-64766104_BAD	chr11.4
5519	chr11:64765604-64766104_MEN1	chr11.4
6159	chr11:64765604-64766104_FAM89B	chr11.4
5314	chr11:64765604-64766104_DNAJC4	chr11.4
6205	chr11:64765604-64766104_SCYL1	chr11.4
6320	chr11:64765604-64766104_RNASEH2C	chr11.4
5426	chr11:64765604-64766104_GPR137	chr11.4
6435	chr11:64765604-64766104_SSSCA1	chr11.4
5966	chr11:64765604-64766104_ZFPL1	chr11.4
5697	chr11:64765604-64766104_POLA2	chr11.4
6412	chr11:64765604-64766104_EHBP1L1	chr11.4
5434	chr11:64765604-64766104_FKBP2	chr11.4
5991	chr11:64765604-64766104_SAC3D1	chr11.4
5607	chr11:64765604-64766104_EHD1	chr11.4
6016	chr11:64765604-64766104_BATF2	chr11.4
6321	chr11:64918072-64918572_RNASEH2C	chr11.4
6528	chr11:64918072-64918572_SIPA1	chr11.4
6505	chr11:64918072-64918572_FOSL1	chr11.4
6137	chr11:64918072-64918572_CCDC85B	chr11.4
6436	chr11:64918072-64918572_SSSCA1	chr11.4
5942	chr11:64918072-64918572_SYVN1	chr11.4
5917	chr11:64918072-64918572_VPS51	chr11.4
6183	chr11:64918072-64918572_AP5B1	chr11.4
6390	chr11:64918072-64918572_MAP3K11	chr11.4
6459	chr11:64918072-64918572_SART1	chr11.4
6619	chr11:64918072-64918572_EIF1AD	chr11.4
6017	chr11:64918072-64918572_BATF2	chr11.4
5842	chr11:64918072-64918572_MRPL49	chr11.4
5967	chr11:64918072-64918572_ZFPL1	chr11.4
6482	chr11:64918072-64918572_DRAP1	chr11.4
6367	chr11:64918072-64918572_RELA	chr11.4
5673	chr11:64918072-64918572_SPDYC	chr11.4
5395	chr11:64918072-64918572_CCDC88B	chr11.4
5792	chr11:64918072-64918572_DPF2	chr11.4
5653	chr11:64918072-64918572_CDC42BPG	chr11.4
5367	chr11:64918072-64918572_FERMT3	chr11.4
5443	chr11:64918072-64918572_VEGFB	chr11.4
5748	chr11:64918072-64918572_PPP2R5B	chr11.4
5337	chr11:64918072-64918572_MACROD1	chr11.4
5419	chr11:64918072-64918572_ESRRA	chr11.4
5477	chr11:64918072-64918572_SF1	chr11.4
6414	chr11:65129841-65130341_EHBP1L1	chr11.4
6345	chr11:65129841-65130341_KAT5	chr11.4
5674	chr11:65129841-65130341_SPDYC	chr11.4
6391	chr11:65129841-65130341_MAP3K11	chr11.4
5918	chr11:65129841-65130341_VPS51	chr11.4
6368	chr11:65129841-65130341_RELA	chr11.4
5629	chr11:65129841-65130341_CDC42EP2	chr11.4
5521	chr11:65129841-65130341_MEN1	chr11.4
6138	chr11:65129841-65130341_CCDC85B	chr11.4
6253	chr11:65129841-65130341_FIBP	chr11.4
5818	chr11:65129841-65130341_CDCA5	chr11.4
6506	chr11:65129841-65130341_FOSL1	chr11.4
5609	chr11:65129841-65130341_EHD1	chr11.4
6092	chr11:65129841-65130341_FRMD8	chr11.4
6551	chr11:65129841-65130341_PACS1	chr11.4
6529	chr11:65129841-65130341_SIPA1	chr11.4
5725	chr11:65183730-65184230_CAPN1	chr11.4
6665	chr11:65183730-65184230_YIF1A	chr11.4
6162	chr11:65183730-65184230_FAM89B	chr11.4
5700	chr11:65183730-65184230_POLA2	chr11.4
6730	chr11:65183730-65184230_SLC29A2	chr11.4
6346	chr11:65183730-65184230_KAT5	chr11.4
5655	chr11:65183730-65184230_CDC42BPG	chr11.4
6116	chr11:65183730-65184230_C11orf68	chr11.4
5994	chr11:65183730-65184230_SAC3D1	chr11.4
6044	chr11:65183730-65184230_ZNHIT2	chr11.4
5501	chr11:65183730-65184230_MAP4K2	chr11.4
6552	chr11:65183730-65184230_PACS1	chr11.4
5479	chr11:65183730-65184230_SF1	chr11.4
5844	chr11:65183730-65184230_MRPL49	chr11.4
5819	chr11:65183730-65184230_CDCA5	chr11.4
5919	chr11:65183730-65184230_VPS51	chr11.4
5772	chr11:65183730-65184230_ATG2A	chr11.4
6575	chr11:65183730-65184230_SF3B2	chr11.4
6415	chr11:65183730-65184230_EHBP1L1	chr11.4
5794	chr11:65183730-65184230_DPF2	chr11.4
5870	chr11:65186379-65186879_FAU	chr11.4
6301	chr11:65186379-65186879_CFL1	chr11.4
6439	chr11:65186379-65186879_SSSCA1	chr11.4
6117	chr11:65186379-65186879_C11orf68	chr11.4
5995	chr11:65186379-65186879_SAC3D1	chr11.4
6688	chr11:65186379-65186879_RAB1B	chr11.4
5676	chr11:65186379-65186879_SPDYC	chr11.4
6622	chr11:65186379-65186879_EIF1AD	chr11.4
6045	chr11:65186379-65186879_ZNHIT2	chr11.4
6462	chr11:65186379-65186879_SART1	chr11.4
5656	chr11:65186379-65186879_CDC42BPG	chr11.4
5773	chr11:65186379-65186879_ATG2A	chr11.4
6553	chr11:65186379-65186879_PACS1	chr11.4
6324	chr11:65186379-65186879_RNASEH2C	chr11.4
6644	chr11:65186379-65186879_BRMS1	chr11.4
6070	chr11:65186379-65186879_ARL2	chr11.4
5726	chr11:65186379-65186879_CAPN1	chr11.4
5611	chr11:65186379-65186879_EHD1	chr11.4
6094	chr11:65186379-65186879_FRMD8	chr11.4
5895	chr11:65186379-65186879_TM7SF2	chr11.4
6163	chr11:65186379-65186879_FAM89B	chr11.4
5845	chr11:65186379-65186879_MRPL49	chr11.4
6370	chr11:65186379-65186879_RELA	chr11.4
6232	chr11:65186379-65186879_LTBP3	chr11.4
5970	chr11:65186379-65186879_ZFPL1	chr11.4
6576	chr11:65186379-65186879_SF3B2	chr11.4
5820	chr11:65186379-65186879_CDCA5	chr11.4
6255	chr11:65186379-65186879_FIBP	chr11.4
6508	chr11:65186379-65186879_FOSL1	chr11.4
6416	chr11:65186379-65186879_EHBP1L1	chr11.4
5480	chr11:65186379-65186879_SF1	chr11.4
6278	chr11:65186379-65186879_MUS81	chr11.4
6485	chr11:65186379-65186879_DRAP1	chr11.4
6393	chr11:65186379-65186879_MAP3K11	chr11.4
6210	chr11:65187312-65187812_SCYL1	chr11.4
5481	chr11:65187312-65187812_SF1	chr11.4
5774	chr11:65187312-65187812_ATG2A	chr11.4
6187	chr11:65187312-65187812_AP5B1	chr11.4
6325	chr11:65187312-65187812_RNASEH2C	chr11.4
5632	chr11:65187312-65187812_CDC42EP2	chr11.4
6118	chr11:65187312-65187812_C11orf68	chr11.4
6732	chr11:65187312-65187812_SLC29A2	chr11.4
6577	chr11:65187312-65187812_SF3B2	chr11.4
6141	chr11:65187312-65187812_CCDC85B	chr11.4
5503	chr11:65187312-65187812_MAP4K2	chr11.4
6623	chr11:65187312-65187812_EIF1AD	chr11.4
5846	chr11:65187312-65187812_MRPL49	chr11.4
5612	chr11:65187312-65187812_EHD1	chr11.4
6463	chr11:65187312-65187812_SART1	chr11.4
6509	chr11:65187312-65187812_FOSL1	chr11.4
5996	chr11:65187312-65187812_SAC3D1	chr11.4
6371	chr11:65187312-65187812_RELA	chr11.4
5921	chr11:65187312-65187812_VPS51	chr11.4
5702	chr11:65187312-65187812_POLA2	chr11.4
6440	chr11:65187312-65187812_SSSCA1	chr11.4
6021	chr11:65187312-65187812_BATF2	chr11.4
6394	chr11:65187312-65187812_MAP3K11	chr11.4
5677	chr11:65187312-65187812_SPDYC	chr11.4
5657	chr11:65187312-65187812_CDC42BPG	chr11.4
5727	chr11:65187312-65187812_CAPN1	chr11.4
6348	chr11:65187312-65187812_KAT5	chr11.4
6417	chr11:65187312-65187812_EHBP1L1	chr11.4
5997	chr11:65188604-65189104_SAC3D1	chr11.4
5728	chr11:65188604-65189104_CAPN1	chr11.4
6119	chr11:65188604-65189104_C11orf68	chr11.4
6280	chr11:65188604-65189104_MUS81	chr11.4
6395	chr11:65188604-65189104_MAP3K11	chr11.4
6165	chr11:65188604-65189104_FAM89B	chr11.4
5504	chr11:65188604-65189104_MAP4K2	chr11.4
5822	chr11:65188604-65189104_CDCA5	chr11.4
6533	chr11:65188604-65189104_SIPA1	chr11.4
6257	chr11:65188604-65189104_FIBP	chr11.4
6188	chr11:65188604-65189104_AP5B1	chr11.4
6372	chr11:65188604-65189104_RELA	chr11.4
5633	chr11:65188604-65189104_CDC42EP2	chr11.4
5775	chr11:65188604-65189104_ATG2A	chr11.4
6555	chr11:65188604-65189104_PACS1	chr11.4
6349	chr11:65188604-65189104_KAT5	chr11.4
5658	chr11:65188604-65189104_CDC42BPG	chr11.4
6712	chr11:65188604-65189104_KLC2	chr11.4
6047	chr11:65188604-65189104_ZNHIT2	chr11.4
5460	chr11:65188604-65189104_RASGRP2	chr11.4
6096	chr11:65188604-65189104_FRMD8	chr11.4
6166	chr11:65238786-65239286_FAM89B	chr11.4
5848	chr11:65238786-65239286_MRPL49	chr11.4
5505	chr11:65238786-65239286_MAP4K2	chr11.4
6396	chr11:65238786-65239286_MAP3K11	chr11.4
5729	chr11:65238786-65239286_CAPN1	chr11.4
6189	chr11:65238786-65239286_AP5B1	chr11.4
5823	chr11:65238786-65239286_CDCA5	chr11.4
6625	chr11:65238786-65239286_EIF1AD	chr11.4
5923	chr11:65238786-65239286_VPS51	chr11.4
5798	chr11:65238786-65239286_DPF2	chr11.4
6258	chr11:65238786-65239286_FIBP	chr11.4
6488	chr11:65238786-65239286_DRAP1	chr11.4
5754	chr11:65238786-65239286_PPP2R5B	chr11.4
5679	chr11:65238786-65239286_SPDYC	chr11.4
6373	chr11:65238786-65239286_RELA	chr11.4
6647	chr11:65238786-65239286_BRMS1	chr11.4
6734	chr11:65238786-65239286_SLC29A2	chr11.4
6282	chr11:65239487-65239987_MUS81	chr11.4
6692	chr11:65239487-65239987_RAB1B	chr11.4
6512	chr11:65239487-65239987_FOSL1	chr11.4
6305	chr11:65239487-65239987_CFL1	chr11.4
6752	chr11:65239487-65239987_PELI3	chr11.4
6626	chr11:65239487-65239987_EIF1AD	chr11.4
6443	chr11:65239487-65239987_SSSCA1	chr11.4
6236	chr11:65239487-65239987_LTBP3	chr11.4
6374	chr11:65239487-65239987_RELA	chr11.4
5999	chr11:65239487-65239987_SAC3D1	chr11.4
6557	chr11:65239487-65239987_PACS1	chr11.4
5680	chr11:65239487-65239987_SPDYC	chr11.4
5660	chr11:65239487-65239987_CDC42BPG	chr11.4
5527	chr11:65239487-65239987_MEN1	chr11.4
6190	chr11:65239487-65239987_AP5B1	chr11.4
5777	chr11:65239487-65239987_ATG2A	chr11.4
5824	chr11:65239487-65239987_CDCA5	chr11.4
6715	chr11:65243693-65244193_KLC2	chr11.4
5900	chr11:65243693-65244193_TM7SF2	chr11.4
5463	chr11:65243693-65244193_RASGRP2	chr11.4
6099	chr11:65243693-65244193_FRMD8	chr11.4
5778	chr11:65243693-65244193_ATG2A	chr11.4
5661	chr11:65243693-65244193_CDC42BPG	chr11.4
6421	chr11:65243693-65244193_EHBP1L1	chr11.4
6375	chr11:65243693-65244193_RELA	chr11.4
5681	chr11:65243693-65244193_SPDYC	chr11.4
5636	chr11:65243693-65244193_CDC42EP2	chr11.4
6736	chr11:65243693-65244193_SLC29A2	chr11.4
5950	chr11:65243693-65244193_SYVN1	chr11.4
6168	chr11:65243693-65244193_FAM89B	chr11.4
6753	chr11:65243693-65244193_PELI3	chr11.4
5850	chr11:65243693-65244193_MRPL49	chr11.4
6536	chr11:65243693-65244193_SIPA1	chr11.4
5757	chr11:65244797-65245297_PPP2R5B	chr11.4
5826	chr11:65244797-65245297_CDCA5	chr11.4
5637	chr11:65244797-65245297_CDC42EP2	chr11.4
5707	chr11:65244797-65245297_POLA2	chr11.4
6491	chr11:65244797-65245297_DRAP1	chr11.4
6672	chr11:65244797-65245297_YIF1A	chr11.4
5801	chr11:65244797-65245297_DPF2	chr11.4
5682	chr11:65244797-65245297_SPDYC	chr11.4
5662	chr11:65244797-65245297_CDC42BPG	chr11.4
5926	chr11:65244797-65245297_VPS51	chr11.4
6537	chr11:65244797-65245297_SIPA1	chr11.4
6192	chr11:65244797-65245297_AP5B1	chr11.4
6001	chr11:65244797-65245297_SAC3D1	chr11.4
5529	chr11:65244797-65245297_MEN1	chr11.4
6100	chr11:65244797-65245297_FRMD8	chr11.4
6284	chr11:65244797-65245297_MUS81	chr11.4
5901	chr11:65244797-65245297_TM7SF2	chr11.4
5508	chr11:65244797-65245297_MAP4K2	chr11.4
5617	chr11:65244797-65245297_EHD1	chr11.4
6737	chr11:65244797-65245297_SLC29A2	chr11.4
6754	chr11:65244797-65245297_PELI3	chr11.4
5802	chr11:65246111-65246611_DPF2	chr11.4
5683	chr11:65246111-65246611_SPDYC	chr11.4
6377	chr11:65246111-65246611_RELA	chr11.4
6651	chr11:65246111-65246611_BRMS1	chr11.4
6216	chr11:65246111-65246611_SCYL1	chr11.4
5827	chr11:65246111-65246611_CDCA5	chr11.4
6583	chr11:65246111-65246611_SF3B2	chr11.4
5708	chr11:65246111-65246611_POLA2	chr11.4
6193	chr11:65246111-65246611_AP5B1	chr11.4
6469	chr11:65246111-65246611_SART1	chr11.4
6124	chr11:65246111-65246611_C11orf68	chr11.4
6423	chr11:65246111-65246611_EHBP1L1	chr11.4
6239	chr11:65246111-65246611_LTBP3	chr11.4
5902	chr11:65246111-65246611_TM7SF2	chr11.4
5618	chr11:65246111-65246611_EHD1	chr11.4
5530	chr11:65246111-65246611_MEN1	chr11.4
6170	chr11:65246111-65246611_FAM89B	chr11.4
6027	chr11:65246111-65246611_BATF2	chr11.4
6629	chr11:65246111-65246611_EIF1AD	chr11.4
6738	chr11:65246111-65246611_SLC29A2	chr11.4
5927	chr11:65246111-65246611_VPS51	chr11.4
6492	chr11:65246111-65246611_DRAP1	chr11.4
6147	chr11:65246111-65246611_CCDC85B	chr11.4
6717	chr11:65246111-65246611_KLC2	chr11.4
5663	chr11:65246111-65246611_CDC42BPG	chr11.4
5928	chr11:65246901-65247401_VPS51	chr11.4
6652	chr11:65246901-65247401_BRMS1	chr11.4
6424	chr11:65246901-65247401_EHBP1L1	chr11.4
6516	chr11:65246901-65247401_FOSL1	chr11.4
5781	chr11:65246901-65247401_ATG2A	chr11.4
6470	chr11:65246901-65247401_SART1	chr11.4
6053	chr11:65246901-65247401_ZNHIT2	chr11.4
6718	chr11:65246901-65247401_KLC2	chr11.4
6286	chr11:65246901-65247401_MUS81	chr11.4
6125	chr11:65246901-65247401_C11orf68	chr11.4
6584	chr11:65246901-65247401_SF3B2	chr11.4
5510	chr11:65246901-65247401_MAP4K2	chr11.4
5466	chr11:65246901-65247401_RASGRP2	chr11.4
6240	chr11:65246901-65247401_LTBP3	chr11.4
6171	chr11:65246901-65247401_FAM89B	chr11.4
5488	chr11:65246901-65247401_SF1	chr11.4
6194	chr11:65246901-65247401_AP5B1	chr11.4
6539	chr11:65246901-65247401_SIPA1	chr11.4
6263	chr11:65246901-65247401_FIBP	chr11.4
6028	chr11:65246901-65247401_BATF2	chr11.4
6102	chr11:65246901-65247401_FRMD8	chr11.4
6561	chr11:65246901-65247401_PACS1	chr11.4
6674	chr11:65246901-65247401_YIF1A	chr11.4
5684	chr11:65246901-65247401_SPDYC	chr11.4
6378	chr11:65246901-65247401_RELA	chr11.4
6401	chr11:65246901-65247401_MAP3K11	chr11.4
6149	chr11:65259237-65259737_CCDC85B	chr11.4
5782	chr11:65259237-65259737_ATG2A	chr11.4
6425	chr11:65259237-65259737_EHBP1L1	chr11.4
6241	chr11:65259237-65259737_LTBP3	chr11.4
6562	chr11:65259237-65259737_PACS1	chr11.4
6172	chr11:65259237-65259737_FAM89B	chr11.4
5710	chr11:65259237-65259737_POLA2	chr11.4
6218	chr11:65259237-65259737_SCYL1	chr11.4
6402	chr11:65259237-65259737_MAP3K11	chr11.4
5804	chr11:65259237-65259737_DPF2	chr11.4
6608	chr11:65259237-65259737_BANF1	chr11.4
6195	chr11:65259237-65259737_AP5B1	chr11.4
5829	chr11:65259237-65259737_CDCA5	chr11.4
6774	chr11:65259237-65259737_MRPL11	chr11.4
5954	chr11:65259237-65259737_SYVN1	chr11.4
5735	chr11:65259237-65259737_CAPN1	chr11.4
5879	chr11:65259237-65259737_FAU	chr11.4
6740	chr11:65259237-65259737_SLC29A2	chr11.4
5665	chr11:65259237-65259737_CDC42BPG	chr11.4
6079	chr11:65259237-65259737_ARL2	chr11.4
6631	chr11:65259237-65259737_EIF1AD	chr11.4
5620	chr11:65259237-65259737_EHD1	chr11.4
6785	chr11:65259237-65259737_DPP3	chr11.4
5929	chr11:65259237-65259737_VPS51	chr11.4
6310	chr11:65259237-65259737_CFL1	chr11.4
6517	chr11:65259237-65259737_FOSL1	chr11.4
6653	chr11:65259237-65259737_BRMS1	chr11.4
6471	chr11:65259237-65259737_SART1	chr11.4
6287	chr11:65259237-65259737_MUS81	chr11.4
6379	chr11:65259237-65259737_RELA	chr11.4
6103	chr11:65259237-65259737_FRMD8	chr11.4
6719	chr11:65259237-65259737_KLC2	chr11.4
6540	chr11:65259237-65259737_SIPA1	chr11.4
6586	chr11:65259978-65260478_SF3B2	chr11.4
6541	chr11:65259978-65260478_SIPA1	chr11.4
6563	chr11:65259978-65260478_PACS1	chr11.4
6219	chr11:65259978-65260478_SCYL1	chr11.4
6196	chr11:65259978-65260478_AP5B1	chr11.4
5490	chr11:65259978-65260478_SF1	chr11.4
5736	chr11:65259978-65260478_CAPN1	chr11.4
5512	chr11:65259978-65260478_MAP4K2	chr11.4
5905	chr11:65259978-65260478_TM7SF2	chr11.4
6104	chr11:65259978-65260478_FRMD8	chr11.4
6080	chr11:65259978-65260478_ARL2	chr11.4
5621	chr11:65259978-65260478_EHD1	chr11.4
6055	chr11:65259978-65260478_ZNHIT2	chr11.4
5641	chr11:65259978-65260478_CDC42EP2	chr11.4
6030	chr11:65259978-65260478_BATF2	chr11.4
6005	chr11:65259978-65260478_SAC3D1	chr11.4
5686	chr11:65259978-65260478_SPDYC	chr11.4
5533	chr11:65259978-65260478_MEN1	chr11.4
6426	chr11:65259978-65260478_EHBP1L1	chr11.4
6654	chr11:65259978-65260478_BRMS1	chr11.4
5805	chr11:65259978-65260478_DPF2	chr11.4
6403	chr11:65259978-65260478_MAP3K11	chr11.4
6676	chr11:65259978-65260478_YIF1A	chr11.4
5855	chr11:65259978-65260478_MRPL49	chr11.4
6698	chr11:65259978-65260478_RAB1B	chr11.4
5783	chr11:65259978-65260478_ATG2A	chr11.4
6288	chr11:65259978-65260478_MUS81	chr11.4
6776	chr11:65261228-65261728_MRPL11	chr11.4
6759	chr11:65261228-65261728_PELI3	chr11.4
6655	chr11:65261228-65261728_BRMS1	chr11.4
6633	chr11:65261228-65261728_EIF1AD	chr11.4
6056	chr11:65261228-65261728_ZNHIT2	chr11.4
6174	chr11:65261228-65261728_FAM89B	chr11.4
5737	chr11:65261228-65261728_CAPN1	chr11.4
6519	chr11:65261228-65261728_FOSL1	chr11.4
6081	chr11:65261228-65261728_ARL2	chr11.4
5906	chr11:65261228-65261728_TM7SF2	chr11.4
5762	chr11:65261228-65261728_PPP2R5B	chr11.4
6151	chr11:65261228-65261728_CCDC85B	chr11.4
6381	chr11:65261228-65261728_RELA	chr11.4
6006	chr11:65261228-65261728_SAC3D1	chr11.4
5513	chr11:65261228-65261728_MAP4K2	chr11.4
6496	chr11:65261228-65261728_DRAP1	chr11.4
6427	chr11:65261228-65261728_EHBP1L1	chr11.4
5491	chr11:65261228-65261728_SF1	chr11.4
5667	chr11:65261228-65261728_CDC42BPG	chr11.4
5622	chr11:65261228-65261728_EHD1	chr11.4
6243	chr11:65261228-65261728_LTBP3	chr11.4
5856	chr11:65261228-65261728_MRPL49	chr11.4
6450	chr11:65261228-65261728_SSSCA1	chr11.4
5784	chr11:65261228-65261728_ATG2A	chr11.4
6105	chr11:65261228-65261728_FRMD8	chr11.4
6289	chr11:65261228-65261728_MUS81	chr11.4
5881	chr11:65261228-65261728_FAU	chr11.4
5687	chr11:65261228-65261728_SPDYC	chr11.4
5643	chr11:65278109-65278609_CDC42EP2	chr11.4
6382	chr11:65278109-65278609_RELA	chr11.4
5882	chr11:65278109-65278609_FAU	chr11.4
6678	chr11:65278109-65278609_YIF1A	chr11.4
6656	chr11:65278109-65278609_BRMS1	chr11.4
5957	chr11:65278109-65278609_SYVN1	chr11.4
6152	chr11:65278109-65278609_CCDC85B	chr11.4
6760	chr11:65278109-65278609_PELI3	chr11.4
6221	chr11:65278109-65278609_SCYL1	chr11.4
5688	chr11:65278109-65278609_SPDYC	chr11.4
6106	chr11:65278109-65278609_FRMD8	chr11.4
6743	chr11:65278109-65278609_SLC29A2	chr11.4
6777	chr11:65278109-65278609_MRPL11	chr11.4
5668	chr11:65278109-65278609_CDC42BPG	chr11.4
6198	chr11:65278109-65278609_AP5B1	chr11.4
6788	chr11:65278109-65278609_DPP3	chr11.4
6313	chr11:65278109-65278609_CFL1	chr11.4
6796	chr11:65278109-65278609_BBS1	chr11.4
6336	chr11:65278109-65278609_RNASEH2C	chr11.4
6359	chr11:65278109-65278609_KAT5	chr11.4
6428	chr11:65278109-65278609_EHBP1L1	chr11.4
5857	chr11:65278109-65278609_MRPL49	chr11.4
6634	chr11:65278109-65278609_EIF1AD	chr11.4
5807	chr11:65278109-65278609_DPF2	chr11.4
6588	chr11:65278109-65278609_SF3B2	chr11.4
5514	chr11:65278109-65278609_MAP4K2	chr11.4
6611	chr11:65278109-65278609_BANF1	chr11.4
6497	chr11:65278109-65278609_DRAP1	chr11.4
6451	chr11:65278109-65278609_SSSCA1	chr11.4
5785	chr11:65278109-65278609_ATG2A	chr11.4
5786	chr11:65459880-65460380_ATG2A	chr11.4
5908	chr11:65459880-65460380_TM7SF2	chr11.4
6314	chr11:65459880-65460380_CFL1	chr11.4
6723	chr11:65459880-65460380_KLC2	chr11.4
6033	chr11:65459880-65460380_BATF2	chr11.4
6222	chr11:65459880-65460380_SCYL1	chr11.4
6245	chr11:65459880-65460380_LTBP3	chr11.4
6107	chr11:65459880-65460380_FRMD8	chr11.4
5689	chr11:65459880-65460380_SPDYC	chr11.4
6199	chr11:65459880-65460380_AP5B1	chr11.4
6589	chr11:65459880-65460380_SF3B2	chr11.4
6778	chr11:65459880-65460380_MRPL11	chr11.4
5471	chr11:65459880-65460380_RASGRP2	chr11.4
6291	chr11:65459880-65460380_MUS81	chr11.4
5833	chr11:65459880-65460380_CDCA5	chr11.4
5644	chr11:65459880-65460380_CDC42EP2	chr11.4
5515	chr11:65459880-65460380_MAP4K2	chr11.4
6679	chr11:65459880-65460380_YIF1A	chr11.4
6383	chr11:65459880-65460380_RELA	chr11.4
6635	chr11:65459880-65460380_EIF1AD	chr11.4
6838	chr11:65459880-65460380_CCS	chr11.4
6406	chr11:65459880-65460380_MAP3K11	chr11.4
5958	chr11:65459880-65460380_SYVN1	chr11.4
6761	chr11:65459880-65460380_PELI3	chr11.4
6804	chr11:65459880-65460380_CTSF	chr11.4
6452	chr11:65459880-65460380_SSSCA1	chr11.4
6828	chr11:65459880-65460380_RBM4	chr11.4
6008	chr11:65459880-65460380_SAC3D1	chr11.4
5739	chr11:65459880-65460380_CAPN1	chr11.4
6360	chr11:65459880-65460380_KAT5	chr11.4
6223	chr11:65670540-65671040_SCYL1	chr11.4
6873	chr11:65670540-65671040_LRFN4	chr11.4
6847	chr11:65670540-65671040_RBM14	chr11.4
6839	chr11:65670540-65671040_CCS	chr11.4
6798	chr11:65670540-65671040_BBS1	chr11.4
6891	chr11:65670540-65671040_C11orf80	chr11.4
5787	chr11:65670540-65671040_ATG2A	chr11.4
6131	chr11:65670540-65671040_C11orf68	chr11.4
6805	chr11:65670540-65671040_CTSF	chr11.4
6812	chr11:65670540-65671040_ZDHHC24	chr11.4
6177	chr11:65670540-65671040_FAM89B	chr11.4
6200	chr11:65670540-65671040_AP5B1	chr11.4
6522	chr11:65670540-65671040_FOSL1	chr11.4
6430	chr11:65670540-65671040_EHBP1L1	chr11.4
6499	chr11:65670540-65671040_DRAP1	chr11.4
6613	chr11:65670540-65671040_BANF1	chr11.4
5645	chr11:65670540-65671040_CDC42EP2	chr11.4
6338	chr11:65670540-65671040_RNASEH2C	chr11.4
6034	chr11:65670540-65671040_BATF2	chr11.4
6762	chr11:65670540-65671040_PELI3	chr11.4
5690	chr11:65670540-65671040_SPDYC	chr11.4
6384	chr11:65670540-65671040_RELA	chr11.4
6269	chr11:65670540-65671040_FIBP	chr11.4
6059	chr11:65670540-65671040_ZNHIT2	chr11.4
5860	chr11:65674013-65674513_MRPL49	chr11.4
6431	chr11:65674013-65674513_EHBP1L1	chr11.4
6477	chr11:65674013-65674513_SART1	chr11.4
5835	chr11:65674013-65674513_CDCA5	chr11.4
6568	chr11:65674013-65674513_PACS1	chr11.4
6591	chr11:65674013-65674513_SF3B2	chr11.4
6523	chr11:65674013-65674513_FOSL1	chr11.4
5788	chr11:65674013-65674513_ATG2A	chr11.4
6848	chr11:65674013-65674513_RBM14	chr11.4
5766	chr11:65674013-65674513_PPP2R5B	chr11.4
6500	chr11:65674013-65674513_DRAP1	chr11.4
6725	chr11:65674013-65674513_KLC2	chr11.4
6659	chr11:65674013-65674513_BRMS1	chr11.4
5910	chr11:65674013-65674513_TM7SF2	chr11.4
6316	chr11:65674013-65674513_CFL1	chr11.4
6791	chr11:65674013-65674513_DPP3	chr11.4
6060	chr11:65674013-65674513_ZNHIT2	chr11.4
6085	chr11:65674013-65674513_ARL2	chr11.4
6132	chr11:65674013-65674513_C11orf68	chr11.4
6780	chr11:65674013-65674513_MRPL11	chr11.4
6270	chr11:65674013-65674513_FIBP	chr11.4
6201	chr11:65674013-65674513_AP5B1	chr11.4
6746	chr11:65674013-65674513_SLC29A2	chr11.4
6247	chr11:65674013-65674513_LTBP3	chr11.4
6109	chr11:65674013-65674513_FRMD8	chr11.4
6224	chr11:65674013-65674513_SCYL1	chr11.4
5691	chr11:65674013-65674513_SPDYC	chr11.4
5885	chr11:65674013-65674513_FAU	chr11.4
6799	chr11:65674013-65674513_BBS1	chr11.4
5716	chr11:65674013-65674513_POLA2	chr11.4
5960	chr11:65674013-65674513_SYVN1	chr11.4
6763	chr11:65674013-65674513_PELI3	chr11.4
6408	chr11:65674013-65674513_MAP3K11	chr11.4
6385	chr11:65674013-65674513_RELA	chr11.4
6339	chr11:65674013-65674513_RNASEH2C	chr11.4
6813	chr11:65674013-65674513_ZDHHC24	chr11.4
5935	chr11:65674013-65674513_VPS51	chr11.4
6681	chr11:65674013-65674513_YIF1A	chr11.4
6362	chr11:65674013-65674513_KAT5	chr11.4
6155	chr11:65674013-65674513_CCDC85B	chr11.4
5961	chr11:65695487-65695987_SYVN1	chr11.4
5911	chr11:65695487-65695987_TM7SF2	chr11.4
5861	chr11:65695487-65695987_MRPL49	chr11.4
6036	chr11:65695487-65695987_BATF2	chr11.4
6884	chr11:65695487-65695987_RCE1	chr11.4
5886	chr11:65695487-65695987_FAU	chr11.4
5986	chr11:65695487-65695987_ZFPL1	chr11.4
6156	chr11:65695487-65695987_CCDC85B	chr11.4
6133	chr11:65695487-65695987_C11orf68	chr11.4
6086	chr11:65695487-65695987_ARL2	chr11.4
6893	chr11:65695487-65695987_C11orf80	chr11.4
5717	chr11:65695487-65695987_POLA2	chr11.4
6432	chr11:65695487-65695987_EHBP1L1	chr11.4
6792	chr11:65695487-65695987_DPP3	chr11.4
6660	chr11:65695487-65695987_BRMS1	chr11.4
6781	chr11:65695487-65695987_MRPL11	chr11.4
6202	chr11:65695487-65695987_AP5B1	chr11.4
6409	chr11:65695487-65695987_MAP3K11	chr11.4
5692	chr11:65695487-65695987_SPDYC	chr11.4
6682	chr11:65695487-65695987_YIF1A	chr11.4
6225	chr11:65695487-65695987_SCYL1	chr11.4
6248	chr11:65695487-65695987_LTBP3	chr11.4
6363	chr11:65695487-65695987_KAT5	chr11.4
6271	chr11:65695487-65695987_FIBP	chr11.4
6340	chr11:65695487-65695987_RNASEH2C	chr11.4
6726	chr11:65695487-65695987_KLC2	chr11.4
6294	chr11:65695487-65695987_MUS81	chr11.4
6704	chr11:65695487-65695987_RAB1B	chr11.4
6814	chr11:65695487-65695987_ZDHHC24	chr11.4
6455	chr11:65695487-65695987_SSSCA1	chr11.4
6807	chr11:65695487-65695987_CTSF	chr11.4
5811	chr11:65695487-65695987_DPF2	chr11.4
6592	chr11:65695487-65695987_SF3B2	chr11.4
6866	chr11:65695487-65695987_PC	chr11.4
6857	chr11:65695487-65695987_SPTBN2	chr11.4
6849	chr11:65695487-65695987_RBM14	chr11.4
6841	chr11:65695487-65695987_CCS	chr11.4
6501	chr11:65695487-65695987_DRAP1	chr11.4
6615	chr11:65695487-65695987_BANF1	chr11.4
6524	chr11:65695487-65695987_FOSL1	chr11.4
6317	chr11:65695487-65695987_CFL1	chr11.4
5742	chr11:65695487-65695987_CAPN1	chr11.4
6548	chr11:65696065-65696565_SIPA1	chr11.4
6364	chr11:65696065-65696565_KAT5	chr11.4
6433	chr11:65696065-65696565_EHBP1L1	chr11.4
6525	chr11:65696065-65696565_FOSL1	chr11.4
6502	chr11:65696065-65696565_DRAP1	chr11.4
6012	chr11:65696065-65696565_SAC3D1	chr11.4
6867	chr11:65696065-65696565_PC	chr11.4
6858	chr11:65696065-65696565_SPTBN2	chr11.4
6822	chr11:65696065-65696565_RBM4B	chr11.4
6134	chr11:65696065-65696565_C11orf68	chr11.4
6062	chr11:65696065-65696565_ZNHIT2	chr11.4
6295	chr11:65696065-65696565_MUS81	chr11.4
6272	chr11:65696065-65696565_FIBP	chr11.4
5812	chr11:65696065-65696565_DPF2	chr11.4
6249	chr11:65696065-65696565_LTBP3	chr11.4
5813	chr11:65708822-65709322_DPF2	chr11.4
5744	chr11:65708822-65709322_CAPN1	chr11.4
5863	chr11:65708822-65709322_MRPL49	chr11.4
5938	chr11:65708822-65709322_VPS51	chr11.4
6013	chr11:65708822-65709322_SAC3D1	chr11.4
6571	chr11:65708822-65709322_PACS1	chr11.4
6843	chr11:65708822-65709322_CCS	chr11.4
6749	chr11:65708822-65709322_SLC29A2	chr11.4
6227	chr11:65708822-65709322_SCYL1	chr11.4
6783	chr11:65708822-65709322_MRPL11	chr11.4
6794	chr11:65708822-65709322_DPP3	chr11.4
6250	chr11:65708822-65709322_LTBP3	chr11.4
6816	chr11:65708822-65709322_ZDHHC24	chr11.4
6823	chr11:65708822-65709322_RBM4B	chr11.4
6594	chr11:65708822-65709322_SF3B2	chr11.4
6851	chr11:65708822-65709322_RBM14	chr11.4
6868	chr11:65708822-65709322_PC	chr11.4
6296	chr11:65708822-65709322_MUS81	chr11.4
6526	chr11:65708822-65709322_FOSL1	chr11.4
6617	chr11:65708822-65709322_BANF1	chr11.4
6640	chr11:65708822-65709322_EIF1AD	chr11.4
6388	chr11:65708822-65709322_RELA	chr11.4
6684	chr11:65708822-65709322_YIF1A	chr11.4
6319	chr11:65708822-65709322_CFL1	chr11.4
6411	chr11:65708822-65709322_MAP3K11	chr11.4
6877	chr11:65708822-65709322_LRFN4	chr11.4
6088	chr11:65708822-65709322_ARL2	chr11.4
6886	chr11:65708822-65709322_RCE1	chr11.4
6135	chr11:65708822-65709322_C11orf68	chr11.4
6181	chr11:65708822-65709322_FAM89B	chr11.4
7018	chr11:66754589-66755089_POLD4	chr11.4
6750	chr11:66754589-66755089_SLC29A2	chr11.4
6949	chr11:66754589-66755089_NUDT8	chr11.4
6955	chr11:66754589-66755089_CLCF1	chr11.4
7014	chr11:66754589-66755089_KDM2A	chr11.4
6767	chr11:66754589-66755089_PELI3	chr11.4
6707	chr11:66754589-66755089_RAB1B	chr11.4
6967	chr11:66754589-66755089_AIP	chr11.4
7009	chr11:66754589-66755089_ANKRD13D	chr11.4
6641	chr11:66754589-66755089_EIF1AD	chr11.4
7003	chr11:66754589-66755089_CORO1B	chr11.4
6991	chr11:66754589-66755089_RAD9A	chr11.4
6943	chr11:66754589-66755089_PITPNM1	chr11.4
6961	chr11:66754589-66755089_GSTP1	chr11.4
6878	chr11:66754589-66755089_LRFN4	chr11.4
6784	chr11:66754589-66755089_MRPL11	chr11.4
6844	chr11:66754589-66755089_CCS	chr11.4
6834	chr11:66754589-66755089_RBM4	chr11.4
6803	chr11:66754589-66755089_BBS1	chr11.4
6824	chr11:66754589-66755089_RBM4B	chr11.4
7024	chr11:66754589-66755089_RPS6KB2	chr11.4
6992	chr11:67340499-67340999_RAD9A	chr11.4
6888	chr11:67340499-67340999_RCE1	chr11.4
6974	chr11:67340499-67340999_NDUFV1	chr11.4
6853	chr11:67340499-67340999_RBM14	chr11.4
6950	chr11:67340499-67340999_NUDT8	chr11.4
6962	chr11:67340499-67340999_GSTP1	chr11.4
6825	chr11:67340499-67340999_RBM4B	chr11.4
6879	chr11:67340499-67340999_LRFN4	chr11.4
7036	chr11:67340499-67340999_UNC93B1	chr11.4
7030	chr11:67340499-67340999_CHKA	chr11.4
7015	chr11:67340499-67340999_KDM2A	chr11.4
6963	chr11:67367720-67368220_GSTP1	chr11.4
6981	chr11:67367720-67368220_CDK2AP2	chr11.4
7073	chr11:67367720-67368220_C11orf24	chr11.4
6880	chr11:67367720-67368220_LRFN4	chr11.4
7026	chr11:67367720-67368220_RPS6KB2	chr11.4
6999	chr11:67367720-67368220_TMEM134	chr11.4
7020	chr11:67367720-67368220_POLD4	chr11.4
6945	chr11:67367720-67368220_PITPNM1	chr11.4
6957	chr11:67367720-67368220_CLCF1	chr11.4
7005	chr11:67367720-67368220_CORO1B	chr11.4
7061	chr11:67367720-67368220_TCIRG1	chr11.4
6826	chr11:67367720-67368220_RBM4B	chr11.4
6836	chr11:67367720-67368220_RBM4	chr11.4
7068	chr11:67388118-67388618_LRP5	chr11.4
7032	chr11:67388118-67388618_CHKA	chr11.4
6988	chr11:67388118-67388618_PPP1CA	chr11.4
7000	chr11:67388118-67388618_TMEM134	chr11.4
6899	chr11:67388118-67388618_C11orf80	chr11.4
7027	chr11:67388118-67388618_RPS6KB2	chr11.4
6837	chr11:67388118-67388618_RBM4	chr11.4
6946	chr11:67388118-67388618_PITPNM1	chr11.4
7017	chr11:67388118-67388618_KDM2A	chr11.4
6964	chr11:67388118-67388618_GSTP1	chr11.4
6952	chr11:67388118-67388618_NUDT8	chr11.4
6958	chr11:67388118-67388618_CLCF1	chr11.4
6970	chr11:67388118-67388618_AIP	chr11.4
7006	chr11:67388118-67388618_CORO1B	chr11.4
6890	chr11:67388118-67388618_RCE1	chr11.4
7062	chr11:67388118-67388618_TCIRG1	chr11.4
7074	chr11:67388118-67388618_C11orf24	chr11.4
6982	chr11:67388118-67388618_CDK2AP2	chr11.4
7038	chr11:67388118-67388618_UNC93B1	chr11.4
6863	chr11:67388118-67388618_SPTBN2	chr11.4
7044	chr11:67388118-67388618_PPP6R3	chr11.4
7056	chr11:67388118-67388618_NDUFS8	chr11.4
6872	chr11:67388118-67388618_PC	chr11.4
6976	chr11:67388118-67388618_NDUFV1	chr11.4
6959	chr11:68049537-68050037_CLCF1	chr11.4
7069	chr11:68049537-68050037_LRP5	chr11.4
7063	chr11:68049537-68050037_TCIRG1	chr11.4
7007	chr11:68049537-68050037_CORO1B	chr11.4
7078	chr11:68049537-68050037_GAL	chr11.4
7033	chr11:68049537-68050037_CHKA	chr11.4
7106	chr11:68049537-68050037_IGHMBP2	chr11.4
7097	chr11:68078502-68079002_TPCN2	chr11.4
6996	chr11:68078502-68079002_RAD9A	chr11.4
7058	chr11:68078502-68079002_NDUFS8	chr11.4
6972	chr11:68078502-68079002_AIP	chr11.4
6984	chr11:68078502-68079002_CDK2AP2	chr11.4
6948	chr11:68078502-68079002_PITPNM1	chr11.4
7079	chr11:68078502-68079002_GAL	chr11.4
6954	chr11:68078502-68079002_NUDT8	chr11.4
7116	chr11:68078502-68079002_MRPL21	chr11.4
7029	chr11:68078502-68079002_RPS6KB2	chr11.4
7040	chr11:68078502-68079002_UNC93B1	chr11.4
7088	chr11:68078502-68079002_CPT1A	chr11.4
6978	chr11:68078502-68079002_NDUFV1	chr11.4
7076	chr11:68078502-68079002_C11orf24	chr11.4
7124	chr11:68078502-68079002_MYEOV	chr11.4
7023	chr11:68078502-68079002_POLD4	chr11.4
7034	chr11:68078502-68079002_CHKA	chr11.4
7077	chr11:68713255-68713755_C11orf24	chr11.4
7065	chr11:68713255-68713755_TCIRG1	chr11.4
7071	chr11:68713255-68713755_LRP5	chr11.4
7143	chr11:68713255-68713755_ORAOV1	chr11.4
7098	chr11:68713255-68713755_TPCN2	chr11.4
7125	chr11:68713255-68713755_MYEOV	chr11.4
7047	chr11:68713255-68713755_PPP6R3	chr11.4
7144	chr11:69196998-69197498_ORAOV1	chr11.4
7048	chr11:69196998-69197498_PPP6R3	chr11.4
7160	chr11:69196998-69197498_FADD	chr11.4
7126	chr11:69196998-69197498_MYEOV	chr11.4
7091	chr11:69210826-69211326_CPT1A	chr11.4
7082	chr11:69210826-69211326_GAL	chr11.4
7049	chr11:69210826-69211326_PPP6R3	chr11.4
7100	chr11:69210826-69211326_TPCN2	chr11.4
7136	chr11:69210826-69211326_CCND1	chr11.4
7161	chr11:69210826-69211326_FADD	chr11.4
7127	chr11:69210826-69211326_MYEOV	chr11.4
7092	chr11:69216380-69216880_CPT1A	chr11.4
7137	chr11:69216380-69216880_CCND1	chr11.4
7162	chr11:69216380-69216880_FADD	chr11.4
7128	chr11:69216380-69216880_MYEOV	chr11.4
7083	chr11:69216380-69216880_GAL	chr11.4
7120	chr11:69216380-69216880_MRPL21	chr11.4
7111	chr11:69216380-69216880_IGHMBP2	chr11.4
7154	chr11:69216380-69216880_PPFIA1	chr11.4
7050	chr11:69216380-69216880_PPP6R3	chr11.4
7101	chr11:69216380-69216880_TPCN2	chr11.4
7138	chr11:69224575-69225075_CCND1	chr11.4
7121	chr11:69224575-69225075_MRPL21	chr11.4
7163	chr11:69224575-69225075_FADD	chr11.4
7093	chr11:69224575-69225075_CPT1A	chr11.4
7147	chr11:69224575-69225075_ORAOV1	chr11.4
7129	chr11:69224575-69225075_MYEOV	chr11.4
7156	chr11:69263201-69263701_PPFIA1	chr11.4
7168	chr11:69263201-69263701_CTTN	chr11.4
7139	chr11:69263201-69263701_CCND1	chr11.4
7148	chr11:69263201-69263701_ORAOV1	chr11.4
7164	chr11:69263201-69263701_FADD	chr11.4
7130	chr11:69263201-69263701_MYEOV	chr11.4
7094	chr11:69263201-69263701_CPT1A	chr11.4
7157	chr11:69264394-69264894_PPFIA1	chr11.4
7086	chr11:69264394-69264894_GAL	chr11.4
7053	chr11:69264394-69264894_PPP6R3	chr11.4
7140	chr11:69264394-69264894_CCND1	chr11.4
7165	chr11:69264394-69264894_FADD	chr11.4
7131	chr11:69264394-69264894_MYEOV	chr11.4
7095	chr11:69264394-69264894_CPT1A	chr11.4
7114	chr11:69264394-69264894_IGHMBP2	chr11.4
7170	chr11:69796126-69796626_CTTN	chr11.4
7166	chr11:69796126-69796626_FADD	chr11.4
7150	chr11:69796126-69796626_ORAOV1	chr11.4
7141	chr11:69796126-69796626_CCND1	chr11.4
7105	chr11:69796126-69796626_TPCN2	chr11.4
7142	chr11:69827480-69827980_CCND1	chr11.4
7167	chr11:69827480-69827980_FADD	chr11.4
7151	chr11:69827480-69827980_ORAOV1	chr11.4
7171	chr11:69827480-69827980_CTTN	chr11.4
7133	chr11:69827480-69827980_MYEOV	chr11.4
7191	chr11:71974289-71974789_CLPB	chr11.4
7200	chr11:71974289-71974789_DHCR7	chr11.4
7207	chr11:71974289-71974789_STARD10	chr11.4
7182	chr11:72204798-72205298_IL18BP	chr11.4
7188	chr11:72204798-72205298_LAMTOR1	chr11.4
7190	chr11:72204798-72205298_FAM86C1	chr11.4
7208	chr11:72204798-72205298_STARD10	chr11.4
7197	chr11:73490378-73490878_ATG16L2	chr11.4
7176	chr11:73490378-73490878_FCHSD2	chr11.4
7233	chr11:73490378-73490878_RNF169	chr11.4
7276	chr11:73490378-73490878_UCP2	chr11.4
7288	chr11:73490378-73490878_RAB6A	chr11.4
7284	chr11:73490378-73490878_MRPL48	chr11.4
7209	chr11:73490378-73490878_STARD10	chr11.4
7292	chr11:73490378-73490878_COA4	chr11.4
7296	chr11:73490378-73490878_PPME1	chr11.4
7212	chr11:73490378-73490878_RELT	chr11.4
7280	chr11:73490378-73490878_PAAF1	chr11.4
7218	chr11:73490378-73490878_POLD3	chr11.4
7268	chr11:73495303-73495803_KCNE3	chr11.4
7285	chr11:73495303-73495803_MRPL48	chr11.4
7297	chr11:73495303-73495803_PPME1	chr11.4
7216	chr11:73495303-73495803_FAM168A	chr11.4
7213	chr11:73495303-73495803_RELT	chr11.4
7206	chr11:73495303-73495803_ARAP1	chr11.4
7198	chr11:73495303-73495803_ATG16L2	chr11.4
7210	chr11:73495303-73495803_STARD10	chr11.4
7250	chr11:73495303-73495803_C2CD3	chr11.4
7293	chr11:73495303-73495803_COA4	chr11.4
7298	chr11:73700154-73700654_PPME1	chr11.4
7220	chr11:73700154-73700654_POLD3	chr11.4
7305	chr11:73700154-73700654_SPCS2	chr11.4
7290	chr11:73700154-73700654_RAB6A	chr11.4
7286	chr11:73700154-73700654_MRPL48	chr11.4
7214	chr11:73700154-73700654_RELT	chr11.4
7294	chr11:73700154-73700654_COA4	chr11.4
7235	chr11:73700154-73700654_RNF169	chr11.4
7283	chr11:74384255-74384755_PAAF1	chr11.4
7363	chr11:74384255-74384755_SLCO2B1	chr11.4
7236	chr11:74384255-74384755_RNF169	chr11.4
7261	chr11:74384255-74384755_LIPT2	chr11.4
7279	chr11:74384255-74384755_UCP2	chr11.4
7306	chr11:74384255-74384755_SPCS2	chr11.4
7408	chr11:74384255-74384755_GDPD5	chr11.4
7320	chr11:74384255-74384755_NEU3	chr11.4
7392	chr11:74384255-74384755_RPS3	chr11.4
7335	chr11:74733858-74734358_XRRA1	chr11.4
7348	chr11:74733858-74734358_ARRB1	chr11.4
7321	chr11:74733858-74734358_NEU3	chr11.4
7364	chr11:74733858-74734358_SLCO2B1	chr11.4
7424	chr11:74733858-74734358_DGAT2	chr11.4
7272	chr11:74741125-74741625_KCNE3	chr11.4
7238	chr11:74741125-74741625_RNF169	chr11.4
7410	chr11:74741125-74741625_GDPD5	chr11.4
7378	chr11:74741125-74741625_SERPINH1	chr11.4
7365	chr11:74741125-74741625_SLCO2B1	chr11.4
7394	chr11:74741125-74741625_RPS3	chr11.4
7336	chr11:74741125-74741625_XRRA1	chr11.4
7349	chr11:74741125-74741625_ARRB1	chr11.4
7322	chr11:74741125-74741625_NEU3	chr11.4
7255	chr11:74742326-74742826_C2CD3	chr11.4
7337	chr11:74742326-74742826_XRRA1	chr11.4
7309	chr11:74742326-74742826_SPCS2	chr11.4
7350	chr11:74742326-74742826_ARRB1	chr11.4
7366	chr11:74742326-74742826_SLCO2B1	chr11.4
7239	chr11:74742326-74742826_RNF169	chr11.4
7302	chr11:74742326-74742826_PPME1	chr11.4
7379	chr11:74742326-74742826_SERPINH1	chr11.4
7273	chr11:74742326-74742826_KCNE3	chr11.4
7443	chr11:74742326-74742826_UVRAG	chr11.4
7338	chr11:74770299-74770799_XRRA1	chr11.4
7444	chr11:74770299-74770799_UVRAG	chr11.4
7367	chr11:74770299-74770799_SLCO2B1	chr11.4
7265	chr11:74770299-74770799_LIPT2	chr11.4
7304	chr11:74807781-74808281_PPME1	chr11.4
7428	chr11:74807781-74808281_DGAT2	chr11.4
7275	chr11:74807781-74808281_KCNE3	chr11.4
7325	chr11:74807781-74808281_NEU3	chr11.4
7339	chr11:74807781-74808281_XRRA1	chr11.4
7381	chr11:74807781-74808281_SERPINH1	chr11.4
7368	chr11:74807781-74808281_SLCO2B1	chr11.4
7226	chr11:74807781-74808281_POLD3	chr11.4
7413	chr11:74807781-74808281_GDPD5	chr11.4
7382	chr11:75245462-75245962_SERPINH1	chr11.4
7312	chr11:75245462-75245962_SPCS2	chr11.4
7414	chr11:75245462-75245962_GDPD5	chr11.4
7398	chr11:75245462-75245962_RPS3	chr11.4
7446	chr11:75245462-75245962_UVRAG	chr11.4
7353	chr11:75245462-75245962_ARRB1	chr11.4
7326	chr11:75245462-75245962_NEU3	chr11.4
7430	chr11:75248122-75248622_DGAT2	chr11.4
7383	chr11:75248122-75248622_SERPINH1	chr11.4
7228	chr11:75248122-75248622_POLD3	chr11.4
7399	chr11:75248122-75248622_RPS3	chr11.4
7415	chr11:75248122-75248622_GDPD5	chr11.4
7354	chr11:75248122-75248622_ARRB1	chr11.4
7243	chr11:75248122-75248622_RNF169	chr11.4
7341	chr11:75248122-75248622_XRRA1	chr11.4
7244	chr11:75249553-75250053_RNF169	chr11.4
7431	chr11:75249553-75250053_DGAT2	chr11.4
7355	chr11:75249553-75250053_ARRB1	chr11.4
7371	chr11:75249553-75250053_SLCO2B1	chr11.4
7314	chr11:75249553-75250053_SPCS2	chr11.4
7400	chr11:75249553-75250053_RPS3	chr11.4
7417	chr11:75250286-75250786_GDPD5	chr11.4
7230	chr11:75250286-75250786_POLD3	chr11.4
7329	chr11:75250286-75250786_NEU3	chr11.4
7385	chr11:75250286-75250786_SERPINH1	chr11.4
7386	chr11:75269153-75269653_SERPINH1	chr11.4
7418	chr11:75269153-75269653_GDPD5	chr11.4
7402	chr11:75269153-75269653_RPS3	chr11.4
7344	chr11:75269153-75269653_XRRA1	chr11.4
7231	chr11:75269153-75269653_POLD3	chr11.4
7357	chr11:75269153-75269653_ARRB1	chr11.4
7316	chr11:75269153-75269653_SPCS2	chr11.4
7373	chr11:75269153-75269653_SLCO2B1	chr11.4
7246	chr11:75269153-75269653_RNF169	chr11.4
7419	chr11:75270056-75270556_GDPD5	chr11.4
7247	chr11:75270056-75270556_RNF169	chr11.4
7387	chr11:75270056-75270556_SERPINH1	chr11.4
7451	chr11:75270056-75270556_UVRAG	chr11.4
7345	chr11:75270056-75270556_XRRA1	chr11.4
7374	chr11:75270056-75270556_SLCO2B1	chr11.4
7435	chr11:75425205-75425705_DGAT2	chr11.4
7452	chr11:75425205-75425705_UVRAG	chr11.4
7332	chr11:75425205-75425705_NEU3	chr11.4
7318	chr11:75425205-75425705_SPCS2	chr11.4
7248	chr11:75425205-75425705_RNF169	chr11.4
7421	chr11:75935317-75935817_GDPD5	chr11.4
7389	chr11:75935317-75935817_SERPINH1	chr11.4
7477	chr11:75935317-75935817_TSKU	chr11.4
7436	chr11:75935317-75935817_DGAT2	chr11.4
7390	chr11:75946194-75946694_SERPINH1	chr11.4
7454	chr11:75946194-75946694_UVRAG	chr11.4
7406	chr11:75946194-75946694_RPS3	chr11.4
7407	chr11:76018420-76018920_RPS3	chr11.4
7479	chr11:76018420-76018920_TSKU	chr11.4
7487	chr11:76018420-76018920_ACER3	chr11.4
7488	chr11:76446852-76447352_ACER3	chr11.4
7456	chr11:76446852-76447352_UVRAG	chr11.4
7480	chr11:76446852-76447352_TSKU	chr11.4
7494	chr11:76456840-76457340_RSF1	chr11.4
7504	chr11:76456840-76457340_PAK1	chr11.4
7440	chr11:76456840-76457340_DGAT2	chr11.4
7481	chr11:76456840-76457340_TSKU	chr11.4
7482	chr11:76534378-76534878_TSKU	chr11.4
7490	chr11:76534378-76534878_ACER3	chr11.4
7501	chr11:76536907-76537407_CLNS1A	chr11.4
7496	chr11:76536907-76537407_RSF1	chr11.4
7491	chr11:76536907-76537407_ACER3	chr11.4
7483	chr11:76536907-76537407_TSKU	chr11.4
7506	chr11:76536907-76537407_PAK1	chr11.4
7509	chr11:76536907-76537407_AAMDC	chr11.4
7459	chr11:76536907-76537407_UVRAG	chr11.4
7484	chr11:77355524-77356024_TSKU	chr11.4
7492	chr11:77355524-77356024_ACER3	chr11.4
7502	chr11:77355524-77356024_CLNS1A	chr11.4
7511	chr11:77355524-77356024_GAB2	chr11.4
7512	chr11:77355524-77356024_USP35	chr11.4
7513	chr11:77355524-77356024_NARS2	chr11.4
7514	chr11:77355524-77356024_INTS4	chr11.4
7515	chr11:77355524-77356024_NDUFC2	chr11.4
7516	chr11:77355524-77356024_ALG8	chr11.4
7742	chr11:109763152-109763652_RDX	chr11.6
7735	chr11:109764971-109765471_FDX1	chr11.6
7743	chr11:109764971-109765471_RDX	chr11.6
7744	chr11:109811419-109811919_RDX	chr11.6
7736	chr11:109811419-109811919_FDX1	chr11.6
7745	chr11:109816912-109817412_RDX	chr11.6
7737	chr11:109816912-109817412_FDX1	chr11.6
7746	chr11:109940085-109940585_RDX	chr11.6
7739	chr11:109940894-109941394_FDX1	chr11.6
7747	chr11:109940894-109941394_RDX	chr11.6
7740	chr11:109946996-109947496_FDX1	chr11.6
7749	chr11:110188122-110188622_RDX	chr11.6
7741	chr11:110188122-110188622_FDX1	chr11.6
7768	chr11:113425740-113426240_REXO2	chr11.6
7786	chr11:113425740-113426240_ZW10	chr11.6
7804	chr11:113484211-113484711_C11orf71	chr11.6
7787	chr11:113484211-113484711_ZW10	chr11.6
7778	chr11:113484211-113484711_RBM7	chr11.6
7769	chr11:113484211-113484711_REXO2	chr11.6
7760	chr11:113484211-113484711_USP28	chr11.6
7788	chr11:113485811-113486311_ZW10	chr11.6
7797	chr11:113485811-113486311_TTC12	chr11.6
7779	chr11:113485811-113486311_RBM7	chr11.6
7770	chr11:113485811-113486311_REXO2	chr11.6
7761	chr11:113485811-113486311_USP28	chr11.6
7789	chr11:113504986-113505486_ZW10	chr11.6
7806	chr11:113504986-113505486_C11orf71	chr11.6
7780	chr11:113504986-113505486_RBM7	chr11.6
7753	chr11:113504986-113505486_NNMT	chr11.6
7771	chr11:113504986-113505486_REXO2	chr11.6
7807	chr11:113505592-113506092_C11orf71	chr11.6
7754	chr11:113505592-113506092_NNMT	chr11.6
7763	chr11:113505592-113506092_USP28	chr11.6
7791	chr11:113534275-113535187_ZW10	chr11.6
7773	chr11:113534275-113535187_REXO2	chr11.6
7808	chr11:113534275-113535187_C11orf71	chr11.6
7755	chr11:113534275-113535187_NNMT	chr11.6
7764	chr11:113534275-113535187_USP28	chr11.6
7801	chr11:113535749-113536249_TTC12	chr11.6
7756	chr11:113535749-113536249_NNMT	chr11.6
7793	chr11:113601543-113602043_ZW10	chr11.6
7766	chr11:113601543-113602043_USP28	chr11.6
7810	chr11:113601543-113602043_C11orf71	chr11.6
7802	chr11:113601543-113602043_TTC12	chr11.6
7757	chr11:113601543-113602043_NNMT	chr11.6
7776	chr11:114255076-114255576_REXO2	chr11.6
7785	chr11:114255076-114255576_RBM7	chr11.6
7767	chr11:114255076-114255576_USP28	chr11.6
7758	chr11:114255076-114255576_NNMT	chr11.6
7794	chr11:114255076-114255576_ZW10	chr11.6
7819	chr11:116601730-116602230_PAFAH1B2	chr11.6
7818	chr11:116601730-116602230_RNF214	chr11.6
7817	chr11:116601730-116602230_PCSK7	chr11.6
7815	chr11:116601730-116602230_SIDT2	chr11.6
7813	chr11:116601730-116602230_CEP164	chr11.6
7836	chr11:118475203-118475703_ARCN1	chr11.6
7866	chr11:118475203-118475703_HYOU1	chr11.6
7862	chr11:118475203-118475703_SLC37A4	chr11.6
7858	chr11:118475203-118475703_RPS25	chr11.6
7855	chr11:118475203-118475703_IFT46	chr11.6
7852	chr11:118475203-118475703_KMT2A	chr11.6
7844	chr11:118475203-118475703_DDX6	chr11.6
7841	chr11:118475203-118475703_UBE4A	chr11.6
7832	chr11:118475203-118475703_MCAM	chr11.6
7870	chr11:118475203-118475703_TMEM25	chr11.6
7827	chr11:118475203-118475703_USP2	chr11.6
7881	chr11:118475203-118475703_ATP5L	chr11.6
7823	chr11:118475203-118475703_PHLDB1	chr11.6
7884	chr11:118475203-118475703_CD3D	chr11.6
7887	chr11:118475203-118475703_DPAGT1	chr11.6
7895	chr11:118475203-118475703_C2CD2L	chr11.6
7899	chr11:118475203-118475703_RNF26	chr11.6
7911	chr11:118475203-118475703_H2AFX	chr11.6
7919	chr11:118475203-118475703_HMBS	chr11.6
7877	chr11:118475203-118475703_NLRX1	chr11.6
7828	chr11:118716925-118717425_USP2	chr11.6
7821	chr11:118716925-118717425_TMPRSS4	chr11.6
7863	chr11:118716925-118717425_SLC37A4	chr11.6
7837	chr11:118716925-118717425_ARCN1	chr11.6
7856	chr11:118716925-118717425_IFT46	chr11.6
7824	chr11:118716925-118717425_PHLDB1	chr11.6
7849	chr11:118716925-118717425_CBL	chr11.6
7840	chr11:118716925-118717425_IL10RA	chr11.6
7878	chr11:118716925-118717425_NLRX1	chr11.6
7912	chr11:118716925-118717425_H2AFX	chr11.6
7908	chr11:118716925-118717425_BCL9L	chr11.6
7904	chr11:118716925-118717425_CCDC84	chr11.6
7900	chr11:118716925-118717425_RNF26	chr11.6
7872	chr11:118933462-118933962_TMEM25	chr11.6
7868	chr11:118933462-118933962_HYOU1	chr11.6
7879	chr11:118933462-118933962_NLRX1	chr11.6
7864	chr11:118933462-118933962_SLC37A4	chr11.6
7875	chr11:118933462-118933962_VPS11	chr11.6
7846	chr11:118933462-118933962_DDX6	chr11.6
7825	chr11:118933462-118933962_PHLDB1	chr11.6
7857	chr11:118933462-118933962_IFT46	chr11.6
7829	chr11:118933462-118933962_USP2	chr11.6
7854	chr11:118933462-118933962_KMT2A	chr11.6
7897	chr11:118933462-118933962_C2CD2L	chr11.6
7886	chr11:118933462-118933962_CD3D	chr11.6
7909	chr11:118933462-118933962_BCL9L	chr11.6
7893	chr11:118933462-118933962_HINFP	chr11.6
7894	chr11:119465357-119465857_HINFP	chr11.6
7830	chr11:119465357-119465857_USP2	chr11.6
7835	chr11:119465357-119465857_MCAM	chr11.6
7847	chr11:119465357-119465857_DDX6	chr11.6
7826	chr11:119465357-119465857_PHLDB1	chr11.6
7927	chr11:119465357-119465857_TMEM136	chr11.6
7861	chr11:119465357-119465857_RPS25	chr11.6
7925	chr11:119465357-119465857_ARHGEF12	chr11.6
7923	chr11:119465357-119465857_OAF	chr11.6
7869	chr11:119465357-119465857_HYOU1	chr11.6
7922	chr11:119465357-119465857_HMBS	chr11.6
7914	chr11:119465357-119465857_H2AFX	chr11.6
7876	chr11:119465357-119465857_VPS11	chr11.6
7898	chr11:119465357-119465857_C2CD2L	chr11.6
7851	chr11:119465357-119465857_CBL	chr11.6
7929	chr11:120205455-120205955_SC5D	chr11.6
7939	chr11:123939995-123940495_NRGN	chr11.6
7948	chr11:123939995-123940495_SPA17	chr11.6
7962	chr11:123939995-123940495_MSANTD2	chr11.6
7971	chr11:123939995-123940495_CCDC15	chr11.6
7957	chr11:123939995-123940495_VWA5A	chr11.6
7930	chr11:123939995-123940495_SIAE	chr11.6
7958	chr11:123950295-123950795_VWA5A	chr11.6
7963	chr11:123950295-123950795_MSANTD2	chr11.6
7940	chr11:123950295-123950795_NRGN	chr11.6
7981	chr11:123950295-123950795_ROBO3	chr11.6
7990	chr11:123950295-123950795_TBRG1	chr11.6
7931	chr11:123950295-123950795_SIAE	chr11.6
7999	chr11:123950295-123950795_ZNF202	chr11.6
7982	chr11:124041497-124041997_ROBO3	chr11.6
7941	chr11:124041497-124041997_NRGN	chr11.6
7951	chr11:124145981-124146481_SPA17	chr11.6
7974	chr11:124145981-124146481_CCDC15	chr11.6
7983	chr11:124145981-124146481_ROBO3	chr11.6
7952	chr11:124733631-124734131_SPA17	chr11.6
7934	chr11:124733631-124734131_SIAE	chr11.6
7975	chr11:124733631-124734131_CCDC15	chr11.6
8004	chr11:124733631-124734131_TMEM218	chr11.6
8014	chr11:124733631-124734131_EI24	chr11.6
8019	chr11:124733631-124734131_CHEK1	chr11.6
8024	chr11:124733631-124734131_FEZ1	chr11.6
8009	chr11:124733631-124734131_STT3A	chr11.6
7953	chr11:125402531-125403031_SPA17	chr11.6
7967	chr11:125402531-125403031_MSANTD2	chr11.6
8025	chr11:125402531-125403031_FEZ1	chr11.6
8010	chr11:125402531-125403031_STT3A	chr11.6
7994	chr11:125402531-125403031_TBRG1	chr11.6
7976	chr11:125402531-125403031_CCDC15	chr11.6
8015	chr11:125402531-125403031_EI24	chr11.6
8045	chr11:125402531-125403031_FOXRED1	chr11.6
8049	chr11:125402531-125403031_TIRAP	chr11.6
8011	chr11:125421569-125422069_STT3A	chr11.6
8006	chr11:125421569-125422069_TMEM218	chr11.6
7954	chr11:125421569-125422069_SPA17	chr11.6
8026	chr11:125421569-125422069_FEZ1	chr11.6
7936	chr11:125421569-125422069_SIAE	chr11.6
8034	chr11:125421569-125422069_ST3GAL4	chr11.6
8016	chr11:125421569-125422069_EI24	chr11.6
7986	chr11:125421569-125422069_ROBO3	chr11.6
8054	chr11:125421569-125422069_RPUSD4	chr11.6
8030	chr11:125421569-125422069_DCPS	chr11.6
8042	chr11:125421569-125422069_PUS3	chr11.6
8017	chr11:125422792-125423292_EI24	chr11.6
8027	chr11:125422792-125423292_FEZ1	chr11.6
8031	chr11:125422792-125423292_DCPS	chr11.6
8043	chr11:125422792-125423292_PUS3	chr11.6
7955	chr11:125422792-125423292_SPA17	chr11.6
7987	chr11:125422792-125423292_ROBO3	chr11.6
8007	chr11:125422792-125423292_TMEM218	chr11.6
7970	chr11:125423815-125424315_MSANTD2	chr11.6
8028	chr11:125423815-125424315_FEZ1	chr11.6
7947	chr11:125423815-125424315_NRGN	chr11.6
64369	chr11:129876739-129877239_ZBTB44	chr11.6
64365	chr11:129876739-129877239_APLP2	chr11.6
8132	chr11:134597123-134597623_ACAD8	chr11.6
8127	chr11:134738348-134738848_VPS26B	chr11.6
8137	chr11:134897309-134897809_THYN1	chr11.6
8140	chr11:134897309-134897809_NCAPD3	chr11.6
63028	chr12:47710234-47710734_AMIGO2	chr12.2
8523	chr12:47710234-47710734_SENP1	chr12.2
8618	chr12:47710234-47710734_SLC48A1	chr12.2
63027	chr12:47710234-47710734_SLC38A2	chr12.2
8528	chr12:47710234-47710734_VDR	chr12.2
63030	chr12:47710234-47710734_PCED1B	chr12.2
8515	chr12:47771113-47771613_RPAP3	chr12.2
8524	chr12:47771113-47771613_SENP1	chr12.2
8529	chr12:47771113-47771613_VDR	chr12.2
8619	chr12:47771113-47771613_SLC48A1	chr12.2
8519	chr12:47771113-47771613_HDAC7	chr12.2
63031	chr12:47771113-47771613_PCED1B	chr12.2
63029	chr12:47771113-47771613_AMIGO2	chr12.2
8596	chr12:48705033-48705533_WNT10B	chr12.2
8530	chr12:48705033-48705533_TUBA1B	chr12.2
8537	chr12:48705033-48705533_CCNT1	chr12.2
8542	chr12:48705033-48705533_ARF3	chr12.2
8606	chr12:48705033-48705533_ASB8	chr12.2
8582	chr12:48705033-48705533_TUBA1A	chr12.2
8552	chr12:48705033-48705533_KANSL2	chr12.2
8616	chr12:48705033-48705533_SLC48A1	chr12.2
8557	chr12:48705033-48705533_LMBR1L	chr12.2
8601	chr12:48705033-48705533_DDX23	chr12.2
8564	chr12:48705033-48705533_PFKM	chr12.2
8575	chr12:48705033-48705533_RHEBL1	chr12.2
8547	chr12:48705033-48705533_TMEM106C	chr12.2
8611	chr12:48705033-48705533_PRKAG1	chr12.2
8589	chr12:48705033-48705533_TUBA1C	chr12.2
8505	chr12:48705033-48705533_KMT2D	chr12.2
8520	chr12:48705033-48705533_SENP1	chr12.2
8516	chr12:48705033-48705533_HDAC7	chr12.2
8500	chr12:48705033-48705533_FKBP11	chr12.2
8570	chr12:48994699-48995199_ZNF641	chr12.2
8565	chr12:48994699-48995199_PFKM	chr12.2
8602	chr12:48994699-48995199_DDX23	chr12.2
8558	chr12:48994699-48995199_LMBR1L	chr12.2
8501	chr12:48994699-48995199_FKBP11	chr12.2
8597	chr12:48994699-48995199_WNT10B	chr12.2
8607	chr12:48994699-48995199_ASB8	chr12.2
8526	chr12:48994699-48995199_VDR	chr12.2
8617	chr12:48994699-48995199_SLC48A1	chr12.2
8507	chr12:49284397-49284897_KMT2D	chr12.2
8603	chr12:49284397-49284897_DDX23	chr12.2
8577	chr12:49284397-49284897_RHEBL1	chr12.2
8598	chr12:49284397-49284897_WNT10B	chr12.2
8584	chr12:49284397-49284897_TUBA1A	chr12.2
8608	chr12:49284397-49284897_ASB8	chr12.2
8539	chr12:49284397-49284897_CCNT1	chr12.2
8549	chr12:49284397-49284897_TMEM106C	chr12.2
8554	chr12:49284397-49284897_KANSL2	chr12.2
8592	chr12:49554074-49554574_TUBA1C	chr12.2
8634	chr12:49554074-49554574_MCRS1	chr12.2
8639	chr12:49554074-49554574_FMNL3	chr12.2
8604	chr12:49554074-49554574_DDX23	chr12.2
8599	chr12:49554074-49554574_WNT10B	chr12.2
8622	chr12:49554074-49554574_SPATS2	chr12.2
8628	chr12:49554074-49554574_TROAP	chr12.2
8545	chr12:49554074-49554574_ARF3	chr12.2
8503	chr12:49554074-49554574_FKBP11	chr12.2
8585	chr12:49554074-49554574_TUBA1A	chr12.2
8508	chr12:49554074-49554574_KMT2D	chr12.2
8675	chr12:49677263-49678218_COX14	chr12.2
8660	chr12:49677263-49678218_BCDIN3D	chr12.2
8629	chr12:49677263-49678218_TROAP	chr12.2
8534	chr12:49677263-49678218_TUBA1B	chr12.2
8615	chr12:49677263-49678218_PRKAG1	chr12.2
8556	chr12:49677263-49678218_KANSL2	chr12.2
8586	chr12:49677263-49678218_TUBA1A	chr12.2
8573	chr12:49677263-49678218_ZNF641	chr12.2
8605	chr12:49677263-49678218_DDX23	chr12.2
8504	chr12:49677263-49678218_FKBP11	chr12.2
8510	chr12:50432933-50433433_KMT2D	chr12.2
8665	chr12:50432933-50433433_SMARCD1	chr12.2
8656	chr12:50432933-50433433_NCKAP5L	chr12.2
8676	chr12:50432933-50433433_COX14	chr12.2
8636	chr12:50432933-50433433_MCRS1	chr12.2
8646	chr12:50432933-50433433_PRPF40B	chr12.2
8671	chr12:50432933-50433433_RACGAP1	chr12.2
8661	chr12:50432933-50433433_BCDIN3D	chr12.2
8535	chr12:50432933-50433433_TUBA1B	chr12.2
8713	chr12:50432933-50433433_METTL7A	chr12.2
8624	chr12:50432933-50433433_SPATS2	chr12.2
8681	chr12:50432933-50433433_LIMA1	chr12.2
8630	chr12:50432933-50433433_TROAP	chr12.2
8708	chr12:50432933-50433433_LARP4	chr12.2
8714	chr12:50435641-50436141_METTL7A	chr12.2
8662	chr12:50435641-50436141_BCDIN3D	chr12.2
8588	chr12:50435641-50436141_TUBA1A	chr12.2
8666	chr12:50435641-50436141_SMARCD1	chr12.2
8687	chr12:50435641-50436141_CERS5	chr12.2
8672	chr12:50435641-50436141_RACGAP1	chr12.2
8682	chr12:50435641-50436141_LIMA1	chr12.2
8704	chr12:50435641-50436141_ATF1	chr12.2
8696	chr12:50435641-50436141_SLC11A2	chr12.2
8677	chr12:50435641-50436141_COX14	chr12.2
8563	chr12:50435641-50436141_LMBR1L	chr12.2
8536	chr12:50435641-50436141_TUBA1B	chr12.2
8631	chr12:50435641-50436141_TROAP	chr12.2
8637	chr12:50435641-50436141_MCRS1	chr12.2
8642	chr12:50435641-50436141_FMNL3	chr12.2
8581	chr12:50435641-50436141_RHEBL1	chr12.2
8647	chr12:50435641-50436141_PRPF40B	chr12.2
8673	chr12:51295412-51295912_RACGAP1	chr12.2
8697	chr12:51295412-51295912_SLC11A2	chr12.2
8715	chr12:51295412-51295912_METTL7A	chr12.2
8720	chr12:51295412-51295912_LETMD1	chr12.2
8688	chr12:51295412-51295912_CERS5	chr12.2
8667	chr12:51295412-51295912_SMARCD1	chr12.2
8732	chr12:51295412-51295912_TFCP2	chr12.2
8750	chr12:51295412-51295912_DAZAP2	chr12.2
8705	chr12:51295412-51295912_ATF1	chr12.2
8727	chr12:51426733-51427233_CSRNP2	chr12.2
8716	chr12:51426733-51427233_METTL7A	chr12.2
8764	chr12:51426733-51427233_ACVR1B	chr12.2
8734	chr12:51720477-51720977_TFCP2	chr12.2
8722	chr12:51720477-51720977_LETMD1	chr12.2
8740	chr12:51720477-51720977_GALNT6	chr12.2
8694	chr12:51720477-51720977_DIP2B	chr12.2
8746	chr12:51720477-51720977_SMAGP	chr12.2
8752	chr12:51720477-51720977_DAZAP2	chr12.2
8767	chr12:51720477-51720977_ACVR1B	chr12.2
8742	chr12:52278337-52278837_GALNT6	chr12.2
8748	chr12:52278337-52278837_SMAGP	chr12.2
8762	chr12:52278337-52278837_NR4A1	chr12.2
8736	chr12:52278337-52278837_TFCP2	chr12.2
8701	chr12:52278337-52278837_SLC11A2	chr12.2
8730	chr12:52278337-52278837_CSRNP2	chr12.2
8769	chr12:52278337-52278837_ACVR1B	chr12.2
8724	chr12:52278337-52278837_LETMD1	chr12.2
8755	chr12:52279585-52280085_DAZAP2	chr12.2
8743	chr12:52279585-52280085_GALNT6	chr12.2
8737	chr12:52279585-52280085_TFCP2	chr12.2
8702	chr12:52279585-52280085_SLC11A2	chr12.2
8725	chr12:52279585-52280085_LETMD1	chr12.2
8731	chr12:52279585-52280085_CSRNP2	chr12.2
8768	chr12:52319746-52320246_ACVR1B	chr12.2
8700	chr12:52319746-52320246_SLC11A2	chr12.2
8747	chr12:52319746-52320246_SMAGP	chr12.2
8735	chr12:52319746-52320246_TFCP2	chr12.2
8908	chr12:53056042-53056542_SP1	chr12.2
8795	chr12:53056042-53056542_KRT18	chr12.2
8819	chr12:53056042-53056542_ESPL1	chr12.2
8859	chr12:53056042-53056542_ZNF740	chr12.2
8757	chr12:53056042-53056542_NR4A1	chr12.2
8867	chr12:53056042-53056542_SPRYD3	chr12.2
8851	chr12:53056042-53056542_C12orf10	chr12.2
8827	chr12:53056042-53056542_TARBP2	chr12.2
8788	chr12:53267923-53268423_AAAS	chr12.2
8844	chr12:53267923-53268423_CSAD	chr12.2
8766	chr12:53267923-53268423_ACVR1B	chr12.2
8828	chr12:53267923-53268423_TARBP2	chr12.2
8812	chr12:53267923-53268423_AMHR2	chr12.2
8804	chr12:53267923-53268423_PFDN5	chr12.2
8820	chr12:53267923-53268423_ESPL1	chr12.2
8884	chr12:53267923-53268423_KRT8	chr12.2
8868	chr12:53267923-53268423_SPRYD3	chr12.2
8773	chr12:53386794-53387294_MFSD5	chr12.2
8805	chr12:53386794-53387294_PFDN5	chr12.2
8869	chr12:53386794-53387294_SPRYD3	chr12.2
8797	chr12:53386794-53387294_KRT18	chr12.2
8837	chr12:53386794-53387294_ITGB7	chr12.2
8902	chr12:53386794-53387294_RARG	chr12.2
8789	chr12:53386794-53387294_AAAS	chr12.2
8821	chr12:53386794-53387294_ESPL1	chr12.2
8885	chr12:53386794-53387294_KRT8	chr12.2
8954	chr12:53758932-53759432_CBX5	chr12.2
8972	chr12:53758932-53759432_NFE2	chr12.2
8981	chr12:53758932-53759432_SMUG1	chr12.2
8989	chr12:53758932-53759432_HNRNPA1	chr12.2
8998	chr12:53758932-53759432_HOXC9	chr12.2
8822	chr12:53758932-53759432_ESPL1	chr12.2
8963	chr12:53758932-53759432_COPZ1	chr12.2
8946	chr12:53758932-53759432_HOXC6	chr12.2
8862	chr12:53758932-53759432_ZNF740	chr12.2
8886	chr12:53758932-53759432_KRT8	chr12.2
8911	chr12:53758932-53759432_SP1	chr12.2
8846	chr12:53758932-53759432_CSAD	chr12.2
8903	chr12:53758932-53759432_RARG	chr12.2
8895	chr12:53758932-53759432_ATF7	chr12.2
8941	chr12:53758932-53759432_ATP5G2	chr12.2
8774	chr12:53758932-53759432_MFSD5	chr12.2
8838	chr12:53758932-53759432_ITGB7	chr12.2
8782	chr12:53758932-53759432_EIF4B	chr12.2
8806	chr12:53758932-53759432_PFDN5	chr12.2
8798	chr12:53758932-53759432_KRT18	chr12.2
8887	chr12:53759647-53760147_KRT8	chr12.2
8791	chr12:53759647-53760147_AAAS	chr12.2
8807	chr12:53759647-53760147_PFDN5	chr12.2
8871	chr12:53759647-53760147_SPRYD3	chr12.2
8847	chr12:53759647-53760147_CSAD	chr12.2
8947	chr12:53759647-53760147_HOXC6	chr12.2
8815	chr12:53759647-53760147_AMHR2	chr12.2
8800	chr12:53764930-53765430_KRT18	chr12.2
8905	chr12:53764930-53765430_RARG	chr12.2
8848	chr12:53764930-53765430_CSAD	chr12.2
8792	chr12:53764930-53765430_AAAS	chr12.2
9000	chr12:53764930-53765430_HOXC9	chr12.2
8776	chr12:53764930-53765430_MFSD5	chr12.2
8840	chr12:53764930-53765430_ITGB7	chr12.2
8943	chr12:53764930-53765430_ATP5G2	chr12.2
8880	chr12:53764930-53765430_IGFBP6	chr12.2
8929	chr12:53764930-53765430_PRR13	chr12.2
8832	chr12:53764930-53765430_TARBP2	chr12.2
8888	chr12:53764930-53765430_KRT8	chr12.2
8983	chr12:53764930-53765430_SMUG1	chr12.2
8930	chr12:53815248-53815748_PRR13	chr12.2
8975	chr12:53815248-53815748_NFE2	chr12.2
8937	chr12:53815248-53815748_CALCOCO1	chr12.2
8801	chr12:53815248-53815748_KRT18	chr12.2
8992	chr12:53815248-53815748_HNRNPA1	chr12.2
8817	chr12:53815248-53815748_AMHR2	chr12.2
8984	chr12:53815248-53815748_SMUG1	chr12.2
8922	chr12:53815248-53815748_PCBP2	chr12.2
8793	chr12:53815248-53815748_AAAS	chr12.2
8841	chr12:53815248-53815748_ITGB7	chr12.2
8957	chr12:53815248-53815748_CBX5	chr12.2
8873	chr12:53815248-53815748_SPRYD3	chr12.2
8777	chr12:53815248-53815748_MFSD5	chr12.2
8865	chr12:53815248-53815748_ZNF740	chr12.2
8881	chr12:53815248-53815748_IGFBP6	chr12.2
8825	chr12:53815248-53815748_ESPL1	chr12.2
8889	chr12:53815248-53815748_KRT8	chr12.2
8785	chr12:53815248-53815748_EIF4B	chr12.2
8944	chr12:53815248-53815748_ATP5G2	chr12.2
8898	chr12:53815248-53815748_ATF7	chr12.2
8906	chr12:53815248-53815748_RARG	chr12.2
8966	chr12:53815248-53815748_COPZ1	chr12.2
9012	chr12:53815248-53815748_ZNF385A	chr12.2
8809	chr12:53815248-53815748_PFDN5	chr12.2
8949	chr12:53815248-53815748_HOXC6	chr12.2
8945	chr12:54342613-54343113_ATP5G2	chr12.2
8958	chr12:54342613-54343113_CBX5	chr12.2
8810	chr12:54342613-54343113_PFDN5	chr12.2
8931	chr12:54342613-54343113_PRR13	chr12.2
8818	chr12:54342613-54343113_AMHR2	chr12.2
8842	chr12:54342613-54343113_ITGB7	chr12.2
8858	chr12:54342613-54343113_C12orf10	chr12.2
8866	chr12:54342613-54343113_ZNF740	chr12.2
8882	chr12:54342613-54343113_IGFBP6	chr12.2
8890	chr12:54342613-54343113_KRT8	chr12.2
8786	chr12:54342613-54343113_EIF4B	chr12.2
9018	chr12:54342613-54343113_GTSF1	chr12.2
8907	chr12:54342613-54343113_RARG	chr12.2
8794	chr12:54342613-54343113_AAAS	chr12.2
9007	chr12:54342613-54343113_ITGA5	chr12.2
8923	chr12:54342613-54343113_PCBP2	chr12.2
8993	chr12:54342613-54343113_HNRNPA1	chr12.2
8802	chr12:54342613-54343113_KRT18	chr12.2
8976	chr12:54342613-54343113_NFE2	chr12.2
8986	chr12:55329006-55329506_SMUG1	chr12.2
9003	chr12:55329006-55329506_HOXC9	chr12.2
9048	chr12:55329006-55329506_CD63	chr12.2
9054	chr12:55329006-55329506_BLOC1S1	chr12.2
8968	chr12:55329006-55329506_COPZ1	chr12.2
9014	chr12:55329006-55329506_ZNF385A	chr12.2
9023	chr12:55329006-55329506_GDF11	chr12.2
8959	chr12:55329006-55329506_CBX5	chr12.2
9029	chr12:55329006-55329506_DGKA	chr12.2
8994	chr12:55329006-55329506_HNRNPA1	chr12.2
9024	chr12:55381571-55382071_GDF11	chr12.2
8995	chr12:55381571-55382071_HNRNPA1	chr12.2
9030	chr12:55381571-55382071_DGKA	chr12.2
9015	chr12:55381571-55382071_ZNF385A	chr12.2
9037	chr12:55381571-55382071_ORMDL2	chr12.2
8952	chr12:55381571-55382071_HOXC6	chr12.2
9078	chr12:55381571-55382071_PMEL	chr12.2
9049	chr12:55381571-55382071_CD63	chr12.2
8969	chr12:55381571-55382071_COPZ1	chr12.2
9055	chr12:55381571-55382071_BLOC1S1	chr12.2
9044	chr12:55382126-55382626_DNAJC14	chr12.2
9021	chr12:55382126-55382626_GTSF1	chr12.2
9005	chr12:55382126-55382626_HOXC9	chr12.2
9016	chr12:55382126-55382626_ZNF385A	chr12.2
8953	chr12:55382126-55382626_HOXC6	chr12.2
8979	chr12:55382126-55382626_NFE2	chr12.2
8988	chr12:55382126-55382626_SMUG1	chr12.2
9073	chr12:55382126-55382626_CDK2	chr12.2
9045	chr12:55582700-55583200_DNAJC14	chr12.2
9080	chr12:55582700-55583200_PMEL	chr12.2
9074	chr12:55582700-55583200_CDK2	chr12.2
9017	chr12:55582700-55583200_ZNF385A	chr12.2
9091	chr12:55582700-55583200_MYL6	chr12.2
9057	chr12:55582700-55583200_BLOC1S1	chr12.2
9051	chr12:55582700-55583200_CD63	chr12.2
9140	chr12:55582700-55583200_RPS26	chr12.2
[truncated: 5,307 more rows]

## Sheet: blocked_CV_fold1
ABC.id	group
65683	chr1:62054291-62054791_TM2D1	chr1.2
65682	chr1:62054291-62054791_NFIA	chr1.2
65684	chr1:62054291-62054791_USP1	chr1.2
64636	chr1:64140010-64140510_ALG6	chr1.2
64640	chr1:64140010-64140510_EFCAB7	chr1.2
64639	chr1:64140010-64140510_ITGB3BP	chr1.2
64638	chr1:64140010-64140510_ATG4C	chr1.2
64637	chr1:64140010-64140510_DOCK7	chr1.2
20459	chr1:65548914-65549414_LEPROT	chr1.2
20456	chr1:65548914-65549414_AK4	chr1.2
20448	chr1:65701519-65702019_RAVER2	chr1.2
20445	chr1:65701519-65702019_JAK1	chr1.2
20454	chr1:65701519-65702019_LEPR	chr1.2
20457	chr1:65701519-65702019_AK4	chr1.2
20460	chr1:65701519-65702019_LEPROT	chr1.2
20458	chr1:66153345-66153845_AK4	chr1.2
20452	chr1:66153345-66153845_DNAJC6	chr1.2
20455	chr1:66153345-66153845_LEPR	chr1.2
20449	chr1:66153345-66153845_RAVER2	chr1.2
63243	chr1:67897382-67898315_SERBP1	chr1.2
63251	chr1:67897382-67898315_DIRAS3	chr1.2
63259	chr1:67897382-67898315_GNG12	chr1.2
63267	chr1:67897382-67898315_MIER1	chr1.2
63235	chr1:67897382-67898315_GADD45A	chr1.2
63227	chr1:67897382-67898315_SLC35D1	chr1.2
63252	chr1:67944867-67945367_DIRAS3	chr1.2
63228	chr1:67944867-67945367_SLC35D1	chr1.2
63244	chr1:67944867-67945367_SERBP1	chr1.2
63245	chr1:68004974-68005474_DIRAS3	chr1.2
63215	chr1:68004974-68005474_DEPDC1	chr1.2
63261	chr1:68004974-68005474_MIER1	chr1.2
63240	chr1:68036025-68036525_SERBP1	chr1.2
63232	chr1:68036025-68036525_GADD45A	chr1.2
63256	chr1:68036025-68036525_GNG12	chr1.2
63224	chr1:68036025-68036525_SLC35D1	chr1.2
63248	chr1:68036025-68036525_DIRAS3	chr1.2
63264	chr1:68036025-68036525_MIER1	chr1.2
63216	chr1:68055218-68055718_DEPDC1	chr1.2
63246	chr1:68055218-68055718_DIRAS3	chr1.2
63222	chr1:68055218-68055718_SLC35D1	chr1.2
63262	chr1:68055218-68055718_MIER1	chr1.2
63249	chr1:68112284-68112784_DIRAS3	chr1.2
63257	chr1:68112284-68112784_GNG12	chr1.2
63241	chr1:68112284-68112784_SERBP1	chr1.2
63225	chr1:68112284-68112784_SLC35D1	chr1.2
63239	chr1:68148172-68148672_SERBP1	chr1.2
63247	chr1:68148172-68148672_DIRAS3	chr1.2
63263	chr1:68148172-68148672_MIER1	chr1.2
63231	chr1:68148172-68148672_GADD45A	chr1.2
63226	chr1:68160723-68161223_SLC35D1	chr1.2
63258	chr1:68160723-68161223_GNG12	chr1.2
63242	chr1:68160723-68161223_SERBP1	chr1.2
63250	chr1:68160723-68161223_DIRAS3	chr1.2
63266	chr1:68160723-68161223_MIER1	chr1.2
63630	chr1:70005683-70006183_CTH	chr1.2
63633	chr1:70005683-70006183_ANKRD13C	chr1.2
63637	chr1:70005683-70006183_HHLA3	chr1.2
63627	chr1:70005683-70006183_SRSF11	chr1.2
63631	chr1:70017215-70017715_CTH	chr1.2
63623	chr1:71141431-71141931_LRRC40	chr1.2
63622	chr1:71141431-71141931_PTGER3	chr1.2
63635	chr1:71141431-71141931_ZRANB2	chr1.2
63632	chr1:71141431-71141931_ANKRD13C	chr1.2
63636	chr1:71141431-71141931_HHLA3	chr1.2
20518	chr1:75237548-75238048_CRYZ	chr1.2
20516	chr1:75237548-75238048_SLC44A5	chr1.2
20522	chr1:75237548-75238048_TYW3	chr1.2
20517	chr1:76138406-76138906_SLC44A5	chr1.2
20525	chr1:76138406-76138906_RABGGTB	chr1.2
20523	chr1:76138406-76138906_TYW3	chr1.2
20521	chr1:76138406-76138906_ACADM	chr1.2
20519	chr1:76138406-76138906_CRYZ	chr1.2
10698	chr12:776046-776942_WNT5B	chr12.1
10708	chr12:776046-776942_CCDC77	chr12.1
10710	chr12:776046-776942_NINJ2	chr12.1
10700	chr12:776046-776942_RAD52	chr12.1
10702	chr12:776046-776942_WNK1	chr12.1
10703	chr12:825636-826136_WNK1	chr12.1
10711	chr12:825636-826136_NINJ2	chr12.1
10875	chr12:825636-826136_ADIPOR2	chr12.1
62996	chr12:3709140-3709640_FKBP4	chr12.1
63008	chr12:3709140-3709640_ITFG2	chr12.1
63020	chr12:3709140-3709640_RHNO1	chr12.1
63002	chr12:3709140-3709640_C12orf4	chr12.1
63015	chr12:3709140-3709640_CCND2	chr12.1
63021	chr12:3709140-3709640_TEAD4	chr12.1
63004	chr12:4251960-4252460_C12orf4	chr12.1
63108	chr12:4251960-4252460_NDUFA9	chr12.1
63000	chr12:4262635-4263135_DYRK4	chr12.1
63018	chr12:4262635-4263135_CCND2	chr12.1
63109	chr12:4262635-4263135_NDUFA9	chr12.1
63016	chr12:4497779-4498279_CCND2	chr12.1
62998	chr12:4497779-4498279_DYRK4	chr12.1
63107	chr12:4497779-4498279_NDUFA9	chr12.1
63110	chr12:5329908-5330408_NDUFA9	chr12.1
9615	chr12:6276942-6277442_NOP2	chr12.1
9642	chr12:6276942-6277442_ING4	chr12.1
9553	chr12:6276942-6277442_NCAPD2	chr12.1
9762	chr12:6276942-6277442_VAMP1	chr12.1
9633	chr12:6276942-6277442_COPS7A	chr12.1
9771	chr12:6276942-6277442_PTMS	chr12.1
9651	chr12:6276942-6277442_CDCA3	chr12.1
9571	chr12:6276942-6277442_TNFRSF1A	chr12.1
9737	chr12:6276942-6277442_EMG1	chr12.1
9728	chr12:6276942-6277442_ZNF384	chr12.1
9687	chr12:6276942-6277442_ENO2	chr12.1
9535	chr12:6276942-6277442_ACRBP	chr12.1
9747	chr12:6362401-6362901_C1RL	chr12.1
9697	chr12:6362401-6362901_ATN1	chr12.1
9729	chr12:6362401-6362901_ZNF384	chr12.1
9661	chr12:6362401-6362901_USP5	chr12.1
9763	chr12:6362401-6362901_VAMP1	chr12.1
9679	chr12:6362401-6362901_SPSB2	chr12.1
9670	chr12:6362401-6362901_TPI1	chr12.1
9772	chr12:6362401-6362901_PTMS	chr12.1
9798	chr12:6362401-6362901_CLSTN3	chr12.1
9616	chr12:6362401-6362901_NOP2	chr12.1
9625	chr12:6362401-6362901_CHD4	chr12.1
9554	chr12:6362401-6362901_NCAPD2	chr12.1
9828	chr12:6362401-6362901_PEX5	chr12.1
9598	chr12:6362401-6362901_MRPL51	chr12.1
9536	chr12:6362401-6362901_ACRBP	chr12.1
9813	chr12:6362401-6362901_RBP5	chr12.1
9580	chr12:6362401-6362901_MLF2	chr12.1
9643	chr12:6362401-6362901_ING4	chr12.1
9537	chr12:6373093-6373593_ACRBP	chr12.1
9707	chr12:6373093-6373593_C12orf57	chr12.1
9608	chr12:6373093-6373593_GAPDH	chr12.1
9680	chr12:6373093-6373593_SPSB2	chr12.1
9698	chr12:6373093-6373593_ATN1	chr12.1
9689	chr12:6373093-6373593_ENO2	chr12.1
9590	chr12:6373093-6373593_LTBR	chr12.1
9546	chr12:6373093-6373593_GNB3	chr12.1
9617	chr12:6373093-6373593_NOP2	chr12.1
9748	chr12:6373093-6373593_C1RL	chr12.1
9791	chr12:6373093-6373593_PHB2	chr12.1
9635	chr12:6373093-6373593_COPS7A	chr12.1
9782	chr12:6373093-6373593_LPAR5	chr12.1
9799	chr12:6373093-6373593_CLSTN3	chr12.1
9773	chr12:6373093-6373593_PTMS	chr12.1
9814	chr12:6373093-6373593_RBP5	chr12.1
9573	chr12:6373093-6373593_TNFRSF1A	chr12.1
9644	chr12:6373093-6373593_ING4	chr12.1
9662	chr12:6373093-6373593_USP5	chr12.1
9555	chr12:6373093-6373593_NCAPD2	chr12.1
9653	chr12:6373093-6373593_CDCA3	chr12.1
9800	chr12:6394094-6394594_CLSTN3	chr12.1
9783	chr12:6394094-6394594_LPAR5	chr12.1
9774	chr12:6394094-6394594_PTMS	chr12.1
9815	chr12:6394094-6394594_RBP5	chr12.1
9731	chr12:6394094-6394594_ZNF384	chr12.1
9740	chr12:6394094-6394594_EMG1	chr12.1
9717	chr12:6394094-6394594_LPCAT3	chr12.1
9681	chr12:6394094-6394594_SPSB2	chr12.1
9672	chr12:6394094-6394594_TPI1	chr12.1
9627	chr12:6394094-6394594_CHD4	chr12.1
9565	chr12:6394094-6394594_LRRC23	chr12.1
9574	chr12:6394094-6394594_TNFRSF1A	chr12.1
9793	chr12:6539620-6540120_PHB2	chr12.1
9664	chr12:6539620-6540120_USP5	chr12.1
9766	chr12:6539620-6540120_VAMP1	chr12.1
9628	chr12:6539620-6540120_CHD4	chr12.1
9816	chr12:6539620-6540120_RBP5	chr12.1
9831	chr12:6539620-6540120_PEX5	chr12.1
9801	chr12:6539620-6540120_CLSTN3	chr12.1
9619	chr12:6539620-6540120_NOP2	chr12.1
9575	chr12:6539620-6540120_TNFRSF1A	chr12.1
9539	chr12:6539620-6540120_ACRBP	chr12.1
9673	chr12:6539620-6540120_TPI1	chr12.1
9548	chr12:6539620-6540120_GNB3	chr12.1
9610	chr12:6539620-6540120_GAPDH	chr12.1
9700	chr12:6539620-6540120_ATN1	chr12.1
9592	chr12:6539620-6540120_LTBR	chr12.1
9682	chr12:6539620-6540120_SPSB2	chr12.1
9601	chr12:6539620-6540120_MRPL51	chr12.1
9646	chr12:6539620-6540120_ING4	chr12.1
9718	chr12:6539620-6540120_LPCAT3	chr12.1
9802	chr12:6722776-6723276_CLSTN3	chr12.1
9629	chr12:6722776-6723276_CHD4	chr12.1
9593	chr12:6722776-6723276_LTBR	chr12.1
9892	chr12:6722776-6723276_CD163L1	chr12.1
9647	chr12:6722776-6723276_ING4	chr12.1
9710	chr12:6722776-6723276_C12orf57	chr12.1
9683	chr12:6722776-6723276_SPSB2	chr12.1
9674	chr12:6722776-6723276_TPI1	chr12.1
9558	chr12:6722776-6723276_NCAPD2	chr12.1
9767	chr12:6722776-6723276_VAMP1	chr12.1
9776	chr12:6722776-6723276_PTMS	chr12.1
9576	chr12:6722776-6723276_TNFRSF1A	chr12.1
9785	chr12:6722776-6723276_LPAR5	chr12.1
9777	chr12:7394690-7395190_PTMS	chr12.1
9675	chr12:7394690-7395190_TPI1	chr12.1
9734	chr12:7394690-7395190_ZNF384	chr12.1
9594	chr12:7394690-7395190_LTBR	chr12.1
9541	chr12:7394690-7395190_ACRBP	chr12.1
9720	chr12:7394690-7395190_LPCAT3	chr12.1
9693	chr12:7394690-7395190_ENO2	chr12.1
9711	chr12:7394690-7395190_C12orf57	chr12.1
9786	chr12:7394690-7395190_LPAR5	chr12.1
9666	chr12:7394690-7395190_USP5	chr12.1
9612	chr12:7394690-7395190_GAPDH	chr12.1
9621	chr12:7394690-7395190_NOP2	chr12.1
9568	chr12:7394690-7395190_LRRC23	chr12.1
9893	chr12:7394690-7395190_CD163L1	chr12.1
9768	chr12:7394690-7395190_VAMP1	chr12.1
10371	chr12:7394690-7395190_SLC2A3	chr12.1
10381	chr12:7394690-7395190_NECAP1	chr12.1
9796	chr12:7446209-7446709_PHB2	chr12.1
9604	chr12:7446209-7446709_MRPL51	chr12.1
9613	chr12:7446209-7446709_GAPDH	chr12.1
9622	chr12:7446209-7446709_NOP2	chr12.1
9694	chr12:7446209-7446709_ENO2	chr12.1
9631	chr12:7446209-7446709_CHD4	chr12.1
9649	chr12:7446209-7446709_ING4	chr12.1
9703	chr12:7446209-7446709_ATN1	chr12.1
9712	chr12:7446209-7446709_C12orf57	chr12.1
10382	chr12:7446209-7446709_NECAP1	chr12.1
9721	chr12:7446209-7446709_LPCAT3	chr12.1
9894	chr12:7446209-7446709_CD163L1	chr12.1
9834	chr12:7446209-7446709_PEX5	chr12.1
9685	chr12:7446209-7446709_SPSB2	chr12.1
9769	chr12:7446209-7446709_VAMP1	chr12.1
9804	chr12:7446209-7446709_CLSTN3	chr12.1
9778	chr12:7446209-7446709_PTMS	chr12.1
10362	chr12:7446209-7446709_FOXJ2	chr12.1
9551	chr12:7446209-7446709_GNB3	chr12.1
9586	chr12:7446209-7446709_MLF2	chr12.1
9722	chr12:7455111-7455611_LPCAT3	chr12.1
9713	chr12:7455111-7455611_C12orf57	chr12.1
9650	chr12:7455111-7455611_ING4	chr12.1
9820	chr12:7455111-7455611_RBP5	chr12.1
9623	chr12:7455111-7455611_NOP2	chr12.1
10393	chr12:7455111-7455611_C3AR1	chr12.1
9668	chr12:7455111-7455611_USP5	chr12.1
9543	chr12:7455111-7455611_ACRBP	chr12.1
9605	chr12:7455111-7455611_MRPL51	chr12.1
9805	chr12:7455111-7455611_CLSTN3	chr12.1
9686	chr12:7455111-7455611_SPSB2	chr12.1
9770	chr12:7455111-7455611_VAMP1	chr12.1
9614	chr12:7455111-7455611_GAPDH	chr12.1
9806	chr12:8090746-8091246_CLSTN3	chr12.1
9821	chr12:8090746-8091246_RBP5	chr12.1
10384	chr12:8090746-8091246_NECAP1	chr12.1
9755	chr12:8090746-8091246_C1RL	chr12.1
10394	chr12:8090746-8091246_C3AR1	chr12.1
10374	chr12:8090746-8091246_SLC2A3	chr12.1
9756	chr12:8111113-8111613_C1RL	chr12.1
9822	chr12:8111113-8111613_RBP5	chr12.1
10375	chr12:8111113-8111613_SLC2A3	chr12.1
10547	chr12:8111113-8111613_PHC1	chr12.1
9725	chr12:8112210-8112710_LPCAT3	chr12.1
10366	chr12:8112210-8112710_FOXJ2	chr12.1
10548	chr12:8112210-8112710_PHC1	chr12.1
9808	chr12:8112210-8112710_CLSTN3	chr12.1
9838	chr12:8112210-8112710_PEX5	chr12.1
10376	chr12:8112210-8112710_SLC2A3	chr12.1
9757	chr12:8112210-8112710_C1RL	chr12.1
10564	chr12:8112210-8112710_M6PR	chr12.1
9839	chr12:8113210-8113710_PEX5	chr12.1
9809	chr12:8113210-8113710_CLSTN3	chr12.1
9758	chr12:8113210-8113710_C1RL	chr12.1
10367	chr12:8113210-8113710_FOXJ2	chr12.1
9726	chr12:8113210-8113710_LPCAT3	chr12.1
10377	chr12:8113210-8113710_SLC2A3	chr12.1
9824	chr12:8113210-8113710_RBP5	chr12.1
9899	chr12:8113210-8113710_CD163L1	chr12.1
10565	chr12:8113210-8113710_M6PR	chr12.1
9759	chr12:8115560-8116060_C1RL	chr12.1
10550	chr12:8115560-8116060_PHC1	chr12.1
10388	chr12:8115560-8116060_NECAP1	chr12.1
9840	chr12:8115560-8116060_PEX5	chr12.1
10378	chr12:8115560-8116060_SLC2A3	chr12.1
9825	chr12:8115560-8116060_RBP5	chr12.1
10368	chr12:8115560-8116060_FOXJ2	chr12.1
9826	chr12:8142483-8142983_RBP5	chr12.1
10561	chr12:8142483-8142983_RIMKLB	chr12.1
9901	chr12:8142483-8142983_CD163L1	chr12.1
10389	chr12:8142483-8142983_NECAP1	chr12.1
10567	chr12:8142483-8142983_M6PR	chr12.1
10379	chr12:8142483-8142983_SLC2A3	chr12.1
10399	chr12:8142483-8142983_C3AR1	chr12.1
10390	chr12:8179053-8179553_NECAP1	chr12.1
10552	chr12:8179053-8179553_PHC1	chr12.1
9842	chr12:8179053-8179553_PEX5	chr12.1
10370	chr12:8179053-8179553_FOXJ2	chr12.1
10380	chr12:8179053-8179553_SLC2A3	chr12.1
10400	chr12:8179053-8179553_C3AR1	chr12.1
10888	chr12:9892893-9893393_CD69	chr12.1
10885	chr12:9892893-9893393_YBX3	chr12.1
10894	chr12:9892893-9893393_GABARAPL1	chr12.1
10879	chr12:9892893-9893393_CLEC2B	chr12.1
10882	chr12:9892893-9893393_KLRF1	chr12.1
10877	chr12:9917268-9917768_CLEC2D	chr12.1
10886	chr12:9917268-9917768_YBX3	chr12.1
10880	chr12:9917268-9917768_CLEC2B	chr12.1
10575	chr12:9917268-9917768_KLRG1	chr12.1
10570	chr12:9917268-9917768_M6PR	chr12.1
10889	chr12:9917268-9917768_CD69	chr12.1
10896	chr12:9950542-9951042_GABARAPL1	chr12.1
10890	chr12:9950542-9951042_CD69	chr12.1
10887	chr12:9950542-9951042_YBX3	chr12.1
10884	chr12:9950542-9951042_KLRF1	chr12.1
10576	chr12:9950542-9951042_KLRG1	chr12.1
10903	chr12:12506719-12507219_MANSC1	chr12.1
10905	chr12:12506719-12507219_DUSP16	chr12.1
10909	chr12:12506719-12507219_ETV6	chr12.1
10897	chr12:12506719-12507219_HEBP1	chr12.1
10902	chr12:12716864-12717364_LRP6	chr12.1
10898	chr12:12716864-12717364_HEBP1	chr12.1
10908	chr12:12716864-12717364_CREBL2	chr12.1
10906	chr12:12716864-12717364_DUSP16	chr12.1
10904	chr12:12716864-12717364_MANSC1	chr12.1
10998	chr12:14319878-14320378_ATF7IP	chr12.1
11003	chr12:14319878-14320378_C12orf60	chr12.1
10999	chr12:14409399-14409899_ATF7IP	chr12.1
10989	chr12:14409399-14409899_WBP11	chr12.1
10995	chr12:14410471-14410971_ARHGDIB	chr12.1
11005	chr12:14410471-14410971_C12orf60	chr12.1
11000	chr12:14410471-14410971_ATF7IP	chr12.1
10990	chr12:14410471-14410971_WBP11	chr12.1
11001	chr12:14413399-14413899_ATF7IP	chr12.1
10996	chr12:14413399-14413899_ARHGDIB	chr12.1
11006	chr12:14413399-14413899_C12orf60	chr12.1
10992	chr12:14437141-14437641_WBP11	chr12.1
11002	chr12:14437141-14437641_ATF7IP	chr12.1
10997	chr12:14437141-14437641_ARHGDIB	chr12.1
63682	chr12:18977200-18977700_AEBP2	chr12.1
63680	chr12:19048886-19049386_PLEKHA5	chr12.1
63683	chr12:19048886-19049386_AEBP2	chr12.1
11037	chr12:22145659-22146159_C2CD5	chr12.1
11034	chr12:22145659-22146159_GOLT1B	chr12.1
11033	chr12:22145659-22146159_SLCO1A2	chr12.1
11036	chr12:22145659-22146159_CMAS	chr12.1
11038	chr12:23568976-23569476_C2CD5	chr12.1
63725	chr12:23568976-23569476_SOX5	chr12.1
11039	chr12:23576149-23576649_C2CD5	chr12.1
63722	chr12:24848835-24849335_KRAS	chr12.1
63724	chr12:24848835-24849335_SOX5	chr12.1
63720	chr12:25429026-25429526_KRAS	chr12.1
63721	chr12:25844960-25845460_KRAS	chr12.1
11139	chr12:26998867-26999367_MED21	chr12.1
11124	chr12:26998867-26999367_PPFIBP1	chr12.1
11146	chr12:26998867-26999367_STK38L	chr12.1
11099	chr12:26998867-26999367_KLHL42	chr12.1
11133	chr12:26998867-26999367_FGFR1OP2	chr12.1
11118	chr12:27673931-27674431_TM7SF3	chr12.1
11109	chr12:27673931-27674431_MRPS35	chr12.1
11181	chr12:27673931-27674431_CCDC91	chr12.1
11100	chr12:27673931-27674431_KLHL42	chr12.1
11126	chr12:27996556-27997056_PPFIBP1	chr12.1
11148	chr12:27996556-27997056_STK38L	chr12.1
11101	chr12:27996556-27997056_KLHL42	chr12.1
11119	chr12:27996556-27997056_TM7SF3	chr12.1
11142	chr12:28005630-28006130_MED21	chr12.1
11111	chr12:28005630-28006130_MRPS35	chr12.1
11143	chr12:28012531-28013031_MED21	chr12.1
11137	chr12:28012531-28013031_FGFR1OP2	chr12.1
11150	chr12:28012531-28013031_STK38L	chr12.1
11121	chr12:28012531-28013031_TM7SF3	chr12.1
11112	chr12:28012531-28013031_MRPS35	chr12.1
11184	chr12:28012531-28013031_CCDC91	chr12.1
11144	chr12:28059020-28059520_MED21	chr12.1
11138	chr12:28059020-28059520_FGFR1OP2	chr12.1
11129	chr12:28059020-28059520_PPFIBP1	chr12.1
11105	chr12:28165343-28165843_KLHL42	chr12.1
11123	chr12:28165343-28165843_TM7SF3	chr12.1
11153	chr12:28263104-28263604_STK38L	chr12.1
11131	chr12:28263104-28263604_PPFIBP1	chr12.1
11188	chr12:28283504-28284004_CCDC91	chr12.1
11132	chr12:28283504-28284004_PPFIBP1	chr12.1
11116	chr12:28283504-28284004_MRPS35	chr12.1
11233	chr12:30553229-30553729_CAPRIN2	chr12.1
11237	chr12:30553229-30553729_IPO8	chr12.1
11251	chr12:30682363-30682863_FAM60A	chr12.1
11232	chr12:30682363-30682863_CAPRIN2	chr12.1
11226	chr12:30682363-30682863_DDX11	chr12.1
11231	chr12:30684571-30685071_CAPRIN2	chr12.1
11228	chr12:31782944-31783444_CAPRIN2	chr12.1
11277	chr12:31782944-31783444_KIAA1551	chr12.1
11234	chr12:31782944-31783444_IPO8	chr12.1
11201	chr12:31782944-31783444_DENND5B	chr12.1
11278	chr12:31885748-31886248_KIAA1551	chr12.1
11202	chr12:31885748-31886248_DENND5B	chr12.1
11229	chr12:31885748-31886248_CAPRIN2	chr12.1
11214	chr12:31885748-31886248_DDX11	chr12.1
11254	chr12:31885748-31886248_AMN1	chr12.1
11203	chr12:31886542-31887042_DENND5B	chr12.1
11255	chr12:31886542-31887042_AMN1	chr12.1
11279	chr12:31886542-31887042_KIAA1551	chr12.1
11230	chr12:31886542-31887042_CAPRIN2	chr12.1
11215	chr12:31886542-31887042_DDX11	chr12.1
11241	chr12:31985921-31986421_FAM60A	chr12.1
8464	chr12:31985921-31986421_DNM1L	chr12.1
11256	chr12:31985921-31986421_AMN1	chr12.1
8465	chr12:31996231-31996731_DNM1L	chr12.1
11257	chr12:31996231-31996731_AMN1	chr12.1
11269	chr12:31996231-31996731_BICD1	chr12.1
11281	chr12:31996231-31996731_KIAA1551	chr12.1
11282	chr12:32158380-32158880_KIAA1551	chr12.1
11270	chr12:32158380-32158880_BICD1	chr12.1
11243	chr12:32158380-32158880_FAM60A	chr12.1
11283	chr12:32173786-32174286_KIAA1551	chr12.1
11271	chr12:32173786-32174286_BICD1	chr12.1
11207	chr12:32173786-32174286_DENND5B	chr12.1
11244	chr12:32173786-32174286_FAM60A	chr12.1
11208	chr12:32184004-32184504_DENND5B	chr12.1
11284	chr12:32184004-32184504_KIAA1551	chr12.1
8468	chr12:32184004-32184504_DNM1L	chr12.1
8484	chr12:32184004-32184504_YARS2	chr12.1
11260	chr12:32184004-32184504_AMN1	chr12.1
11272	chr12:32184004-32184504_BICD1	chr12.1
11285	chr12:32189398-32189898_KIAA1551	chr12.1
11273	chr12:32189398-32189898_BICD1	chr12.1
8485	chr12:32189398-32189898_YARS2	chr12.1
11261	chr12:32189398-32189898_AMN1	chr12.1
11209	chr12:32189398-32189898_DENND5B	chr12.1
8469	chr12:32189398-32189898_DNM1L	chr12.1
11274	chr12:32193041-32193541_BICD1	chr12.1
11262	chr12:32193041-32193541_AMN1	chr12.1
8457	chr12:32193041-32193541_PKP2	chr12.1
11286	chr12:32193041-32193541_KIAA1551	chr12.1
8458	chr12:32200733-32201233_PKP2	chr12.1
11263	chr12:32200733-32201233_AMN1	chr12.1
11275	chr12:32200733-32201233_BICD1	chr12.1
8471	chr12:32200733-32201233_DNM1L	chr12.1
11287	chr12:32200733-32201233_KIAA1551	chr12.1
8459	chr12:32206962-32207462_PKP2	chr12.1
8488	chr12:32206962-32207462_YARS2	chr12.1
8472	chr12:32206962-32207462_DNM1L	chr12.1
11288	chr12:32206962-32207462_KIAA1551	chr12.1
11276	chr12:32206962-32207462_BICD1	chr12.1
8489	chr12:33741107-33741607_ALG10	chr12.1
8473	chr12:33741107-33741607_SYT10	chr12.1
8477	chr12:33741107-33741607_YARS2	chr12.1
8451	chr12:33831080-33831580_PKP2	chr12.1
8461	chr12:33831080-33831580_DNM1L	chr12.1
8474	chr12:33831080-33831580_SYT10	chr12.1
8478	chr12:33831080-33831580_YARS2	chr12.1
8479	chr12:33905754-33906254_YARS2	chr12.1
8475	chr12:33905754-33906254_SYT10	chr12.1
8491	chr12:33905754-33906254_ALG10	chr12.1
8452	chr12:33905754-33906254_PKP2	chr12.1
8495	chr12:38493331-38493831_CPNE8	chr12.1
8494	chr12:39327813-39328313_CPNE8	chr12.1
8493	chr12:39327813-39328313_KIF21A	chr12.1
8497	chr12:42470698-42471198_YAF2	chr12.1
10738	chr12:131339980-131340480_RAN	chr12.4
10712	chr12:131339980-131340480_STX2	chr12.4
10713	chr12:131343621-131344121_STX2	chr12.4
10739	chr12:131343621-131344121_RAN	chr12.4
10815	chr12:131710851-131711351_EP400NL	chr12.4
10740	chr12:131710851-131711351_RAN	chr12.4
10725	chr12:131710851-131711351_SFSWAP	chr12.4
10776	chr12:131710851-131711351_PUS1	chr12.4
10789	chr12:131710851-131711351_EP400	chr12.4
10802	chr12:131710851-131711351_NOC4L	chr12.4
10790	chr12:131714500-131715000_EP400	chr12.4
10751	chr12:131714500-131715000_DDX51	chr12.4
10816	chr12:131714500-131715000_EP400NL	chr12.4
10715	chr12:131714500-131715000_STX2	chr12.4
10741	chr12:131714500-131715000_RAN	chr12.4
10804	chr12:131715165-131716118_NOC4L	chr12.4
10727	chr12:131715165-131716118_SFSWAP	chr12.4
10752	chr12:131715165-131716118_DDX51	chr12.4
10742	chr12:131715165-131716118_RAN	chr12.4
10817	chr12:131715165-131716118_EP400NL	chr12.4
10791	chr12:131715165-131716118_EP400	chr12.4
10778	chr12:131715165-131716118_PUS1	chr12.4
10717	chr12:131724163-131724663_STX2	chr12.4
10766	chr12:131724163-131724663_ULK1	chr12.4
10743	chr12:131724163-131724663_RAN	chr12.4
10792	chr12:131724163-131724663_EP400	chr12.4
10818	chr12:131724163-131724663_EP400NL	chr12.4
10779	chr12:131724163-131724663_PUS1	chr12.4
10718	chr12:131727387-131727887_STX2	chr12.4
10767	chr12:131727387-131727887_ULK1	chr12.4
10729	chr12:131727387-131727887_SFSWAP	chr12.4
10793	chr12:131727387-131727887_EP400	chr12.4
10820	chr12:131919067-131919567_EP400NL	chr12.4
10755	chr12:131919067-131919567_DDX51	chr12.4
10745	chr12:131919067-131919567_RAN	chr12.4
10807	chr12:131919067-131919567_NOC4L	chr12.4
10795	chr12:132089645-132090145_EP400	chr12.4
10808	chr12:132089645-132090145_NOC4L	chr12.4
10821	chr12:132089645-132090145_EP400NL	chr12.4
10769	chr12:132089645-132090145_ULK1	chr12.4
10796	chr12:132176949-132177449_EP400	chr12.4
10783	chr12:132176949-132177449_PUS1	chr12.4
10747	chr12:132176949-132177449_RAN	chr12.4
10822	chr12:132176949-132177449_EP400NL	chr12.4
10809	chr12:132176949-132177449_NOC4L	chr12.4
10757	chr12:132176949-132177449_DDX51	chr12.4
10830	chr12:132293249-132293749_FBRSL1	chr12.4
10823	chr12:132293249-132293749_EP400NL	chr12.4
10835	chr12:132293249-132293749_PXMP2	chr12.4
10797	chr12:132293249-132293749_EP400	chr12.4
10840	chr12:132293249-132293749_PGAM5	chr12.4
10733	chr12:132293249-132293749_SFSWAP	chr12.4
10758	chr12:132293249-132293749_DDX51	chr12.4
10771	chr12:132293249-132293749_ULK1	chr12.4
10734	chr12:132352098-132353022_SFSWAP	chr12.4
10824	chr12:132352098-132353022_EP400NL	chr12.4
10749	chr12:132352098-132353022_RAN	chr12.4
10831	chr12:132352098-132353022_FBRSL1	chr12.4
10798	chr12:132352098-132353022_EP400	chr12.4
10772	chr12:132352098-132353022_ULK1	chr12.4
10846	chr12:132352098-132353022_POLE	chr12.4
10811	chr12:132352098-132353022_NOC4L	chr12.4
10785	chr12:132352098-132353022_PUS1	chr12.4
10842	chr12:132979569-132980069_PGAM5	chr12.4
10825	chr12:132979569-132980069_EP400NL	chr12.4
10799	chr12:132979569-132980069_EP400	chr12.4
10786	chr12:132979569-132980069_PUS1	chr12.4
10847	chr12:132979569-132980069_POLE	chr12.4
10760	chr12:132979569-132980069_DDX51	chr12.4
10800	chr12:133022497-133022997_EP400	chr12.4
10787	chr12:133022497-133022997_PUS1	chr12.4
10833	chr12:133022497-133022997_FBRSL1	chr12.4
10858	chr12:133022497-133022997_CHFR	chr12.4
10852	chr12:133022497-133022997_ANKLE2	chr12.4
10864	chr12:133022497-133022997_GOLGA3	chr12.4
10861	chr12:133022497-133022997_ZNF268	chr12.4
10873	chr12:133022497-133022997_ZNF10	chr12.4
10826	chr12:133022497-133022997_EP400NL	chr12.4
10874	chr12:133047631-133048131_ZNF10	chr12.4
10737	chr12:133047631-133048131_SFSWAP	chr12.4
10865	chr12:133047631-133048131_GOLGA3	chr12.4
10856	chr12:133047631-133048131_ZNF891	chr12.4
10859	chr12:133047631-133048131_CHFR	chr12.4
10853	chr12:133047631-133048131_ANKLE2	chr12.4
10788	chr12:133047631-133048131_PUS1	chr12.4
10834	chr12:133047631-133048131_FBRSL1	chr12.4
15139	chr14:50157645-50158145_NEMF	chr14.3
15136	chr14:50157645-50158145_KLHDC2	chr14.3
15129	chr14:50157645-50158145_SAV1	chr14.3
15112	chr14:50157645-50158145_POLE2	chr14.3
15140	chr14:50325031-50325531_NEMF	chr14.3
15137	chr14:50325031-50325531_KLHDC2	chr14.3
15134	chr14:50325031-50325531_LRR1	chr14.3
15099	chr14:50325031-50325531_RPL36AL	chr14.3
15105	chr14:50325031-50325531_MAP4K5	chr14.3
15130	chr14:50325031-50325531_SAV1	chr14.3
15109	chr14:50325031-50325531_L2HGDH	chr14.3
15122	chr14:50325031-50325531_CDKL1	chr14.3
15113	chr14:50325031-50325531_POLE2	chr14.3
15119	chr14:50325031-50325531_SOS2	chr14.3
15100	chr14:50334789-50335289_RPL36AL	chr14.3
15106	chr14:50334789-50335289_MAP4K5	chr14.3
15150	chr14:50334789-50335289_RPS29	chr14.3
15114	chr14:50334789-50335289_POLE2	chr14.3
15117	chr14:50334789-50335289_VCPKMT	chr14.3
15135	chr14:50334789-50335289_LRR1	chr14.3
15127	chr14:50334789-50335289_ATP5S	chr14.3
15144	chr14:50334789-50335289_ARF6	chr14.3
15111	chr14:51702982-51703482_L2HGDH	chr14.3
15250	chr14:51702982-51703482_C14orf166	chr14.3
15153	chr14:51702982-51703482_NIN	chr14.3
15124	chr14:51702982-51703482_CDKL1	chr14.3
15107	chr14:51702982-51703482_MAP4K5	chr14.3
15254	chr14:51702982-51703482_TMX1	chr14.3
15128	chr14:51702982-51703482_ATP5S	chr14.3
15132	chr14:51702982-51703482_SAV1	chr14.3
15249	chr14:52598352-52598852_C14orf166	chr14.3
15253	chr14:52598352-52598852_TMX1	chr14.3
15248	chr14:52598352-52598852_TXNDC16	chr14.3
15295	chr14:55568907-55569407_KTN1	chr14.3
15315	chr14:55568907-55569407_FBXO34	chr14.3
15305	chr14:55568907-55569407_LGALS3	chr14.3
15269	chr14:55568907-55569407_GCH1	chr14.3
15329	chr14:55568907-55569407_WDHD1	chr14.3
15282	chr14:55568907-55569407_CNIH1	chr14.3
15278	chr14:55568907-55569407_CDKN3	chr14.3
15321	chr14:55569803-55570303_SOCS4	chr14.3
15326	chr14:55569803-55570303_GMFB	chr14.3
15316	chr14:55569803-55570303_FBXO34	chr14.3
15301	chr14:55569803-55570303_DLGAP5	chr14.3
15306	chr14:55569803-55570303_LGALS3	chr14.3
15283	chr14:55569803-55570303_CNIH1	chr14.3
15287	chr14:55569803-55570303_CGRRF1	chr14.3
15296	chr14:55569803-55570303_KTN1	chr14.3
15291	chr14:55569803-55570303_ATG14	chr14.3
15279	chr14:55569803-55570303_CDKN3	chr14.3
15280	chr14:55570817-55571317_CDKN3	chr14.3
15322	chr14:55570817-55571317_SOCS4	chr14.3
15288	chr14:55570817-55571317_CGRRF1	chr14.3
15292	chr14:55570817-55571317_ATG14	chr14.3
15312	chr14:55570817-55571317_MAPK1IP1L	chr14.3
15307	chr14:55570817-55571317_LGALS3	chr14.3
15284	chr14:55570817-55571317_CNIH1	chr14.3
15277	chr14:55574513-55575013_SAMD4A	chr14.3
15272	chr14:55574513-55575013_GCH1	chr14.3
15328	chr14:55574513-55575013_GMFB	chr14.3
15298	chr14:55574513-55575013_KTN1	chr14.3
15289	chr14:55574513-55575013_CGRRF1	chr14.3
15293	chr14:55574513-55575013_ATG14	chr14.3
15308	chr14:55574513-55575013_LGALS3	chr14.3
15294	chr14:56266303-56266803_ATG14	chr14.3
15324	chr14:56266303-56266803_SOCS4	chr14.3
15304	chr14:56266303-56266803_DLGAP5	chr14.3
15299	chr14:56266303-56266803_KTN1	chr14.3
15552	chr14:59215831-59216331_GPR135	chr14.3
15555	chr14:59215831-59216331_JKAMP	chr14.3
15564	chr14:60798193-60798693_MNAT1	chr14.3
15568	chr14:60798193-60798693_DHRS7	chr14.3
15574	chr14:60798193-60798693_TRMT5	chr14.3
15572	chr14:60798193-60798693_SIX4	chr14.3
15578	chr14:61570448-61570948_SNAPC1	chr14.3
15579	chr14:61570448-61570948_HIF1A	chr14.3
15571	chr14:61570448-61570948_PPM1A	chr14.3
15569	chr14:61570448-61570948_DHRS7	chr14.3
15575	chr14:61570448-61570948_TRMT5	chr14.3
12885	chr14:65573878-65574859_ZBTB1	chr14.3
12881	chr14:65573878-65574859_MAX	chr14.3
12877	chr14:65573878-65574859_MTHFD1	chr14.3
12882	chr14:65577165-65577665_MAX	chr14.3
12890	chr14:65577165-65577665_FNTB	chr14.3
12866	chr14:65577165-65577665_ZBTB25	chr14.3
12874	chr14:65577165-65577665_SPTB	chr14.3
12887	chr14:65697099-65697599_ZBTB1	chr14.3
12871	chr14:65697099-65697599_FUT8	chr14.3
12888	chr14:65815827-65816327_ZBTB1	chr14.3
12884	chr14:65815827-65816327_MAX	chr14.3
12868	chr14:65815827-65816327_ZBTB25	chr14.3
12872	chr14:65815827-65816327_FUT8	chr14.3
12930	chr14:67880850-67881350_ATP6V1D	chr14.3
12945	chr14:67880850-67881350_EIF2S1	chr14.3
12902	chr14:67880850-67881350_ARG2	chr14.3
12897	chr14:67880850-67881350_PLEKHH1	chr14.3
12950	chr14:67880850-67881350_GPHN	chr14.3
12925	chr14:67880850-67881350_MPP5	chr14.3
12898	chr14:67882756-67883256_PLEKHH1	chr14.3
12956	chr14:67882756-67883256_RAD51B	chr14.3
12931	chr14:67882756-67883256_ATP6V1D	chr14.3
12936	chr14:67882756-67883256_PIGH	chr14.3
12932	chr14:67885554-67886054_ATP6V1D	chr14.3
12947	chr14:67885554-67886054_EIF2S1	chr14.3
12904	chr14:67885554-67886054_ARG2	chr14.3
12942	chr14:67885554-67886054_VTI1B	chr14.3
12937	chr14:67885554-67886054_PIGH	chr14.3
12952	chr14:67885554-67886054_GPHN	chr14.3
12909	chr14:67885554-67886054_RDH11	chr14.3
12899	chr14:67885554-67886054_PLEKHH1	chr14.3
12948	chr14:67886786-67887286_EIF2S1	chr14.3
12938	chr14:67886786-67887286_PIGH	chr14.3
12933	chr14:67886786-67887286_ATP6V1D	chr14.3
12953	chr14:67886786-67887286_GPHN	chr14.3
12905	chr14:67886786-67887286_ARG2	chr14.3
12910	chr14:67886786-67887286_RDH11	chr14.3
12943	chr14:67886786-67887286_VTI1B	chr14.3
12928	chr14:67886786-67887286_MPP5	chr14.3
12915	chr14:67886786-67887286_ZFYVE26	chr14.3
12958	chr14:67886786-67887286_RAD51B	chr14.3
12939	chr14:67887983-67888483_PIGH	chr14.3
12916	chr14:67887983-67888483_ZFYVE26	chr14.3
12906	chr14:67887983-67888483_ARG2	chr14.3
12929	chr14:67887983-67888483_MPP5	chr14.3
12911	chr14:67887983-67888483_RDH11	chr14.3
12949	chr14:67887983-67888483_EIF2S1	chr14.3
12990	chr14:69206319-69206819_ERH	chr14.3
12966	chr14:69206319-69206819_RAD51B	chr14.3
12978	chr14:69206319-69206819_SLC39A9	chr14.3
63345	chr14:69206319-69206819_ZFP36L1	chr14.3
13002	chr14:69206319-69206819_SRSF5	chr14.3
63325	chr14:69206319-69206819_EXD2	chr14.3
63315	chr14:69206319-69206819_ACTN1	chr14.3
12977	chr14:69216158-69216658_SLC39A9	chr14.3
63344	chr14:69216158-69216658_ZFP36L1	chr14.3
63334	chr14:69216158-69216658_DCAF5	chr14.3
12965	chr14:69216158-69216658_RAD51B	chr14.3
63314	chr14:69216158-69216658_ACTN1	chr14.3
12962	chr14:69224151-69224651_RAD51B	chr14.3
12973	chr14:69224151-69224651_SLC39A9	chr14.3
12919	chr14:69224151-69224651_ZFYVE26	chr14.3
63340	chr14:69224151-69224651_ZFP36L1	chr14.3
12997	chr14:69224151-69224651_SRSF5	chr14.3
12985	chr14:69224151-69224651_ERH	chr14.3
63330	chr14:69224151-69224651_DCAF5	chr14.3
12924	chr14:69224941-69225441_ZFYVE26	chr14.3
63346	chr14:69224941-69225441_ZFP36L1	chr14.3
12979	chr14:69224941-69225441_SLC39A9	chr14.3
63326	chr14:69224941-69225441_EXD2	chr14.3
12999	chr14:69225825-69226325_SRSF5	chr14.3
12964	chr14:69225825-69226325_RAD51B	chr14.3
12921	chr14:69225825-69226325_ZFYVE26	chr14.3
12987	chr14:69225825-69226325_ERH	chr14.3
63332	chr14:69225825-69226325_DCAF5	chr14.3
63312	chr14:69225825-69226325_ACTN1	chr14.3
12983	chr14:69229624-69230124_ERH	chr14.3
63338	chr14:69229624-69230124_ZFP36L1	chr14.3
12917	chr14:69229624-69230124_ZFYVE26	chr14.3
12998	chr14:69281171-69281671_SRSF5	chr14.3
63321	chr14:69281171-69281671_EXD2	chr14.3
63341	chr14:69281171-69281671_ZFP36L1	chr14.3
63331	chr14:69281171-69281671_DCAF5	chr14.3
12974	chr14:69281171-69281671_SLC39A9	chr14.3
12963	chr14:69281171-69281671_RAD51B	chr14.3
63329	chr14:69283276-69283776_DCAF5	chr14.3
63319	chr14:69283276-69283776_EXD2	chr14.3
63339	chr14:69283276-69283776_ZFP36L1	chr14.3
12918	chr14:69283276-69283776_ZFYVE26	chr14.3
12961	chr14:69283276-69283776_RAD51B	chr14.3
63317	chr14:69291471-69291971_EXD2	chr14.3
63337	chr14:69291471-69291971_ZFP36L1	chr14.3
13015	chr14:70182774-70183274_SYNJ2BP	chr14.3
63343	chr14:70182774-70183274_ZFP36L1	chr14.3
13011	chr14:70182774-70183274_MED6	chr14.3
12968	chr14:70704413-70704913_SLC39A9	chr14.3
12992	chr14:70704413-70704913_SRSF5	chr14.3
13012	chr14:70704413-70704913_SYNJ2BP	chr14.3
13004	chr14:70704413-70704913_COX16	chr14.3
12981	chr14:70705362-70705862_ERH	chr14.3
13010	chr14:71597447-71597947_MED6	chr14.3
13006	chr14:71597447-71597947_COX16	chr14.3
13014	chr14:71597447-71597947_SYNJ2BP	chr14.3
13017	chr14:72217869-72218369_SIPA1L1	chr14.3
13035	chr14:73373522-73374022_RBM25	chr14.3
13031	chr14:73373522-73374022_DNAL1	chr14.3
13028	chr14:73373522-73374022_DCAF4	chr14.3
13021	chr14:73373522-73374022_PNMA1	chr14.3
13049	chr14:73373522-73374022_ELMSAN1	chr14.3
13018	chr14:73373522-73374022_PAPLN	chr14.3
13045	chr14:73373522-73374022_PTGR2	chr14.3
13056	chr14:73373522-73374022_DPF3	chr14.3
13029	chr14:73374110-73375062_DCAF4	chr14.3
13032	chr14:73374110-73375062_DNAL1	chr14.3
13039	chr14:73374110-73375062_ZNF410	chr14.3
13043	chr14:73374110-73375062_NUMB	chr14.3
13019	chr14:73374110-73375062_PAPLN	chr14.3
13057	chr14:73374110-73375062_DPF3	chr14.3
13020	chr14:73391037-73391537_PAPLN	chr14.3
13044	chr14:73391037-73391537_NUMB	chr14.3
13040	chr14:73391037-73391537_ZNF410	chr14.3
13033	chr14:73391037-73391537_DNAL1	chr14.3
13030	chr14:73391037-73391537_DCAF4	chr14.3
13023	chr14:73391037-73391537_PNMA1	chr14.3
13047	chr14:73391037-73391537_PTGR2	chr14.3
13051	chr14:73391037-73391537_ELMSAN1	chr14.3
13055	chr14:73391037-73391537_ZFYVE1	chr14.3
13058	chr14:73391037-73391537_DPF3	chr14.3
13326	chr14:75087295-75087795_NEK9	chr14.3
13041	chr14:75087295-75087795_ZNF410	chr14.3
13390	chr14:75087295-75087795_ISCA2	chr14.3
13382	chr14:75087295-75087795_COQ6	chr14.3
13374	chr14:75087295-75087795_ALDH6A1	chr14.3
13314	chr14:75087295-75087795_YLPM1	chr14.3
13024	chr14:75087295-75087795_PNMA1	chr14.3
13320	chr14:75087295-75087795_FCF1	chr14.3
13404	chr14:75087295-75087795_RPS6KL1	chr14.3
13338	chr14:75087295-75087795_NPC2	chr14.3
13402	chr14:75087295-75087795_ENTPD5	chr14.3
13410	chr14:75087295-75087795_LIN52	chr14.3
13327	chr14:75393939-75394439_NEK9	chr14.3
13333	chr14:75393939-75394439_ACYP1	chr14.3
13383	chr14:75393939-75394439_COQ6	chr14.3
13351	chr14:75393939-75394439_MLH3	chr14.3
13369	chr14:75393939-75394439_ZC2HC1C	chr14.3
13357	chr14:75393939-75394439_ABCD4	chr14.3
13321	chr14:75393939-75394439_FCF1	chr14.3
13363	chr14:75393939-75394439_DLST	chr14.3
13377	chr14:75393939-75394439_EIF2B2	chr14.3
13417	chr14:75393939-75394439_C14orf1	chr14.3
13405	chr14:75393939-75394439_RPS6KL1	chr14.3
13397	chr14:75393939-75394439_TMED10	chr14.3
13411	chr14:75393939-75394439_LIN52	chr14.3
13412	chr14:75393939-75394439_TTLL5	chr14.3
13370	chr14:75696381-75696881_ZC2HC1C	chr14.3
13398	chr14:75696381-75696881_TMED10	chr14.3
13352	chr14:75696381-75696881_MLH3	chr14.3
13413	chr14:75696381-75696881_TTLL5	chr14.3
13334	chr14:75696381-75696881_ACYP1	chr14.3
13442	chr14:75696381-75696881_IFT43	chr14.3
13364	chr14:75696381-75696881_DLST	chr14.3
13406	chr14:75696381-75696881_RPS6KL1	chr14.3
13328	chr14:75696381-75696881_NEK9	chr14.3
13392	chr14:75696381-75696881_ISCA2	chr14.3
13378	chr14:75696381-75696881_EIF2B2	chr14.3
13316	chr14:75696381-75696881_YLPM1	chr14.3
13386	chr14:75696381-75696881_JDP2	chr14.3
13433	chr14:75696381-75696881_GPATCH2L	chr14.3
13418	chr14:75696381-75696881_C14orf1	chr14.3
13443	chr14:75750606-75751106_IFT43	chr14.3
13387	chr14:75750606-75751106_JDP2	chr14.3
13393	chr14:75750606-75751106_ISCA2	chr14.3
13359	chr14:75750606-75751106_ABCD4	chr14.3
13341	chr14:75750606-75751106_NPC2	chr14.3
13335	chr14:75750606-75751106_ACYP1	chr14.3
13371	chr14:75750606-75751106_ZC2HC1C	chr14.3
13317	chr14:75750606-75751106_YLPM1	chr14.3
13419	chr14:75750606-75751106_C14orf1	chr14.3
13379	chr14:75750606-75751106_EIF2B2	chr14.3
13372	chr14:75765669-75766169_ZC2HC1C	chr14.3
13380	chr14:75765669-75766169_EIF2B2	chr14.3
13336	chr14:75765669-75766169_ACYP1	chr14.3
13330	chr14:75765669-75766169_NEK9	chr14.3
13435	chr14:75765669-75766169_GPATCH2L	chr14.3
13408	chr14:75765669-75766169_RPS6KL1	chr14.3
13348	chr14:75765669-75766169_AREL1	chr14.3
13395	chr14:75768426-75768926_ISCA2	chr14.3
13436	chr14:75768426-75768926_GPATCH2L	chr14.3
13421	chr14:75768426-75768926_C14orf1	chr14.3
13389	chr14:75768426-75768926_JDP2	chr14.3
13409	chr14:75768426-75768926_RPS6KL1	chr14.3
13331	chr14:75768426-75768926_NEK9	chr14.3
13445	chr14:75768426-75768926_IFT43	chr14.3
13437	chr14:77346702-77347202_GPATCH2L	chr14.3
13485	chr14:77346702-77347202_GSTZ1	chr14.3
13503	chr14:77346702-77347202_SPTLC2	chr14.3
13469	chr14:77346702-77347202_ESRRB	chr14.3
13522	chr14:77379874-77380374_SLIRP	chr14.3
13528	chr14:77379874-77380374_VIPAS39	chr14.3
13492	chr14:77379874-77380374_TMED8	chr14.3
13459	chr14:77379874-77380374_POMT2	chr14.3
13438	chr14:77379874-77380374_GPATCH2L	chr14.3
13480	chr14:77379874-77380374_ADCK1	chr14.3
13475	chr14:77379874-77380374_ANGEL1	chr14.3
13447	chr14:77379874-77380374_IFT43	chr14.3
13517	chr14:77422925-77423425_SNW1	chr14.3
13487	chr14:77422925-77423425_GSTZ1	chr14.3
13471	chr14:77422925-77423425_ESRRB	chr14.3
13439	chr14:77422925-77423425_GPATCH2L	chr14.3
13481	chr14:77422925-77423425_ADCK1	chr14.3
13448	chr14:77422925-77423425_IFT43	chr14.3
13460	chr14:77422925-77423425_POMT2	chr14.3
13466	chr14:77422925-77423425_IRF2BPL	chr14.3
13488	chr14:77504330-77504830_GSTZ1	chr14.3
13530	chr14:77504330-77504830_VIPAS39	chr14.3
13506	chr14:77504330-77504830_SPTLC2	chr14.3
13461	chr14:77504330-77504830_POMT2	chr14.3
13482	chr14:77504330-77504830_ADCK1	chr14.3
13477	chr14:77504330-77504830_ANGEL1	chr14.3
13483	chr14:77505899-77506399_ADCK1	chr14.3
13495	chr14:77505899-77506399_TMED8	chr14.3
13519	chr14:77505899-77506399_SNW1	chr14.3
13513	chr14:77505899-77506399_ALKBH1	chr14.3
13501	chr14:77505899-77506399_AHSA1	chr14.3
13468	chr14:77505899-77506399_IRF2BPL	chr14.3
13463	chr14:78514407-78514907_POMT2	chr14.3
13484	chr14:78514407-78514907_ADCK1	chr14.3
13532	chr14:78514407-78514907_VIPAS39	chr14.3
13539	chr14:89282278-89282778_GALC	chr14.4
13540	chr14:89282278-89282778_SPATA7	chr14.4
13542	chr14:89282278-89282778_ZC3H14	chr14.4
13544	chr14:89282278-89282778_TTC8	chr14.4
13541	chr14:89466861-89467361_SPATA7	chr14.4
13547	chr14:89466861-89467361_EFCAB11	chr14.4
13578	chr14:91730877-91731377_TTC7B	chr14.4
13552	chr14:91730877-91731377_GPR68	chr14.4
13581	chr14:91730877-91731377_TC2N	chr14.4
13587	chr14:91730877-91731377_CPSF2	chr14.4
13593	chr14:91730877-91731377_NDUFB1	chr14.4
13599	chr14:91730877-91731377_CALM1	chr14.4
13548	chr14:91730877-91731377_CCDC88C	chr14.4
13588	chr14:91734377-91734877_CPSF2	chr14.4
13579	chr14:91734377-91734877_TTC7B	chr14.4
13572	chr14:91734377-91734877_NRDE2	chr14.4
13549	chr14:91734377-91734877_CCDC88C	chr14.4
13553	chr14:91734377-91734877_GPR68	chr14.4
13563	chr14:91734377-91734877_RPS6KA5	chr14.4
13557	chr14:91734377-91734877_ATXN3	chr14.4
13595	chr14:91735646-91736146_NDUFB1	chr14.4
13554	chr14:91735646-91736146_GPR68	chr14.4
13601	chr14:91735646-91736146_CALM1	chr14.4
13580	chr14:91735646-91736146_TTC7B	chr14.4
13564	chr14:91735646-91736146_RPS6KA5	chr14.4
13576	chr14:91735646-91736146_C14orf159	chr14.4
13559	chr14:92574576-92575076_ATXN3	chr14.4
13590	chr14:92574576-92575076_CPSF2	chr14.4
13568	chr14:92574576-92575076_TRIP11	chr14.4
13602	chr14:92574576-92575076_GOLGA5	chr14.4
13584	chr14:92574576-92575076_TC2N	chr14.4
13555	chr14:92574576-92575076_GPR68	chr14.4
13604	chr14:93252215-93252715_GOLGA5	chr14.4
13620	chr14:93252215-93252715_TMEM251	chr14.4
13623	chr14:93252215-93252715_MOAP1	chr14.4
13609	chr14:93252215-93252715_BTBD7	chr14.4
13617	chr14:93252215-93252715_ITPK1	chr14.4
13569	chr14:93252215-93252715_TRIP11	chr14.4
13597	chr14:93252215-93252715_NDUFB1	chr14.4
13591	chr14:93252215-93252715_CPSF2	chr14.4
13560	chr14:93252215-93252715_ATXN3	chr14.4
13612	chr14:93252215-93252715_UBR7	chr14.4
13592	chr14:93312726-93313226_CPSF2	chr14.4
13605	chr14:93312726-93313226_GOLGA5	chr14.4
13570	chr14:93312726-93313226_TRIP11	chr14.4
13618	chr14:93312726-93313226_ITPK1	chr14.4
13624	chr14:93312726-93313226_MOAP1	chr14.4
13611	chr14:93598745-93599245_UBR7	chr14.4
13616	chr14:93598745-93599245_ITPK1	chr14.4
13619	chr14:93598745-93599245_TMEM251	chr14.4
13622	chr14:93598745-93599245_MOAP1	chr14.4
13625	chr14:93598745-93599245_IFI27L1	chr14.4
13627	chr14:93598745-93599245_IFI27	chr14.4
13653	chr14:95846812-95847312_ATG2B	chr14.4
13662	chr14:95973525-95974025_GSKIP	chr14.4
13654	chr14:95973525-95974025_ATG2B	chr14.4
13631	chr14:95973525-95974025_SYNE3	chr14.4
13647	chr14:95973525-95974025_GLRX5	chr14.4
13670	chr14:95989520-95990020_PAPOLA	chr14.4
13648	chr14:95989520-95990020_GLRX5	chr14.4
13663	chr14:95989520-95990020_GSKIP	chr14.4
13632	chr14:95989520-95990020_SYNE3	chr14.4
13633	chr14:95990422-95990922_SYNE3	chr14.4
13649	chr14:95990422-95990922_GLRX5	chr14.4
13656	chr14:95990422-95990922_ATG2B	chr14.4
13664	chr14:95990422-95990922_GSKIP	chr14.4
13672	chr14:95993640-95994140_PAPOLA	chr14.4
13642	chr14:95993640-95994140_DICER1	chr14.4
13665	chr14:95993640-95994140_GSKIP	chr14.4
13650	chr14:95993640-95994140_GLRX5	chr14.4
13635	chr14:95996747-95997247_SYNE3	chr14.4
13643	chr14:95996747-95997247_DICER1	chr14.4
13636	chr14:96012050-96012550_SYNE3	chr14.4
13667	chr14:96012050-96012550_GSKIP	chr14.4
13652	chr14:96012050-96012550_GLRX5	chr14.4
13668	chr14:97047330-97047830_GSKIP	chr14.4
13675	chr14:97047330-97047830_PAPOLA	chr14.4
13676	chr14:97047330-97047830_VRK1	chr14.4
13704	chr14:100100757-100101257_CCDC85C	chr14.4
13729	chr14:100659172-100659672_SETD3	chr14.4
13678	chr14:100659172-100659672_YY1	chr14.4
13697	chr14:101072614-101073114_SLC25A29	chr14.4
13679	chr14:101072614-101073114_YY1	chr14.4
13722	chr14:101149916-101150416_WDR25	chr14.4
13712	chr14:101149916-101150416_WARS	chr14.4
13681	chr14:101149916-101150416_YY1	chr14.4
13691	chr14:101150546-101151046_EVL	chr14.4
13683	chr14:101165393-101165893_YY1	chr14.4
13684	chr14:101221934-101222434_YY1	chr14.4
13702	chr14:101221934-101222434_SLC25A29	chr14.4
13716	chr14:101237438-101237938_WARS	chr14.4
13694	chr14:101237438-101237938_EVL	chr14.4
13685	chr14:101237438-101237938_YY1	chr14.4
13784	chr14:101826678-101827178_DYNC1H1	chr14.4
13731	chr14:101826678-101827178_PPP2R5C	chr14.4
13808	chr14:102426470-102426970_TRAF3	chr14.4
13791	chr14:102426470-102426970_RCOR1	chr14.4
13754	chr14:102426470-102426970_MOK	chr14.4
13809	chr14:102428797-102429297_TRAF3	chr14.4
13740	chr14:102428797-102429297_ZNF839	chr14.4
13792	chr14:102428797-102429297_RCOR1	chr14.4
13755	chr14:102428797-102429297_MOK	chr14.4
13826	chr14:102428797-102429297_ANKRD9	chr14.4
13905	chr14:102997136-102997636_EIF5	chr14.4
13857	chr14:102997136-102997636_CDC42BPB	chr14.4
13793	chr14:102997136-102997636_RCOR1	chr14.4
13953	chr14:102997136-102997636_TNFAIP2	chr14.4
13827	chr14:102997136-102997636_ANKRD9	chr14.4
13767	chr14:102997136-102997636_HSP90AA1	chr14.4
13937	chr14:102997136-102997636_TRMT61A	chr14.4
13810	chr14:102997136-102997636_TRAF3	chr14.4
13787	chr14:102997136-102997636_DYNC1H1	chr14.4
13845	chr14:103034368-103034868_CINP	chr14.4
13874	chr14:103034368-103034868_EXOC3L4	chr14.4
13811	chr14:103034368-103034868_TRAF3	chr14.4
13890	chr14:103034368-103034868_MARK3	chr14.4
13906	chr14:103034368-103034868_EIF5	chr14.4
13768	chr14:103034368-103034868_HSP90AA1	chr14.4
13794	chr14:103034368-103034868_RCOR1	chr14.4
13922	chr14:103034368-103034868_CKB	chr14.4
13778	chr14:103034368-103034868_WDR20	chr14.4
13984	chr14:103034368-103034868_APOPT1	chr14.4
13742	chr14:103034368-103034868_ZNF839	chr14.4
13812	chr14:103037300-103037800_TRAF3	chr14.4
13769	chr14:103037300-103037800_HSP90AA1	chr14.4
13736	chr14:103037300-103037800_PPP2R5C	chr14.4
13923	chr14:103037300-103037800_CKB	chr14.4
13795	chr14:103037300-103037800_RCOR1	chr14.4
13846	chr14:103037300-103037800_CINP	chr14.4
13985	chr14:103037300-103037800_APOPT1	chr14.4
13891	chr14:103037300-103037800_MARK3	chr14.4
13939	chr14:103037300-103037800_TRMT61A	chr14.4
13907	chr14:103037300-103037800_EIF5	chr14.4
13779	chr14:103037300-103037800_WDR20	chr14.4
13956	chr14:103056890-103057390_TNFAIP2	chr14.4
13876	chr14:103056890-103057390_EXOC3L4	chr14.4
13770	chr14:103056890-103057390_HSP90AA1	chr14.4
13830	chr14:103056890-103057390_ANKRD9	chr14.4
13813	chr14:103056890-103057390_TRAF3	chr14.4
13744	chr14:103056890-103057390_ZNF839	chr14.4
13877	chr14:103581425-103581925_EXOC3L4	chr14.4
13957	chr14:103581425-103581925_TNFAIP2	chr14.4
13814	chr14:103581425-103581925_TRAF3	chr14.4
13781	chr14:103581425-103581925_WDR20	chr14.4
13746	chr14:103582892-103583392_ZNF839	chr14.4
13958	chr14:103582892-103583392_TNFAIP2	chr14.4
13815	chr14:103582892-103583392_TRAF3	chr14.4
14024	chr14:103582892-103583392_XRCC3	chr14.4
13832	chr14:103582892-103583392_ANKRD9	chr14.4
13862	chr14:103582892-103583392_CDC42BPB	chr14.4
13878	chr14:103582892-103583392_EXOC3L4	chr14.4
13959	chr14:103585311-103585811_TNFAIP2	chr14.4
14025	chr14:103585311-103585811_XRCC3	chr14.4
13833	chr14:103585311-103585811_ANKRD9	chr14.4
13879	chr14:103585311-103585811_EXOC3L4	chr14.4
13773	chr14:103585311-103585811_HSP90AA1	chr14.4
13850	chr14:103585311-103585811_CINP	chr14.4
13762	chr14:103585311-103585811_MOK	chr14.4
14014	chr14:103671241-103671741_ZFYVE21	chr14.4
13851	chr14:103671241-103671741_CINP	chr14.4
13944	chr14:103671241-103671741_TRMT61A	chr14.4
13990	chr14:103671241-103671741_APOPT1	chr14.4
13975	chr14:103671241-103671741_BAG5	chr14.4
13912	chr14:103671241-103671741_EIF5	chr14.4
13928	chr14:103671241-103671741_CKB	chr14.4
14038	chr14:103671241-103671741_C14orf2	chr14.4
13800	chr14:103671241-103671741_RCOR1	chr14.4
13763	chr14:103671241-103671741_MOK	chr14.4
13748	chr14:103671241-103671741_ZNF839	chr14.4
13835	chr14:103775517-103776017_ANKRD9	chr14.4
14003	chr14:103775517-103776017_KLC1	chr14.4
14039	chr14:103775517-103776017_C14orf2	chr14.4
14027	chr14:103775517-103776017_XRCC3	chr14.4
13961	chr14:103775517-103776017_TNFAIP2	chr14.4
13913	chr14:103775517-103776017_EIF5	chr14.4
13749	chr14:103775517-103776017_ZNF839	chr14.4
14015	chr14:103775517-103776017_ZFYVE21	chr14.4
13991	chr14:103775517-103776017_APOPT1	chr14.4
13897	chr14:103775517-103776017_MARK3	chr14.4
13818	chr14:103775517-103776017_TRAF3	chr14.4
13836	chr14:103779933-103780433_ANKRD9	chr14.4
13853	chr14:103779933-103780433_CINP	chr14.4
13962	chr14:103779933-103780433_TNFAIP2	chr14.4
13992	chr14:103779933-103780433_APOPT1	chr14.4
13882	chr14:103779933-103780433_EXOC3L4	chr14.4
13977	chr14:103779933-103780433_BAG5	chr14.4
13946	chr14:103779933-103780433_TRMT61A	chr14.4
13898	chr14:103779933-103780433_MARK3	chr14.4
14016	chr14:103779933-103780433_ZFYVE21	chr14.4
13914	chr14:103779933-103780433_EIF5	chr14.4
13930	chr14:103779933-103780433_CKB	chr14.4
14040	chr14:103779933-103780433_C14orf2	chr14.4
13819	chr14:103779933-103780433_TRAF3	chr14.4
13867	chr14:103780808-103781308_CDC42BPB	chr14.4
13915	chr14:103780808-103781308_EIF5	chr14.4
13883	chr14:103780808-103781308_EXOC3L4	chr14.4
13751	chr14:103780808-103781308_ZNF839	chr14.4
14005	chr14:103780808-103781308_KLC1	chr14.4
13803	chr14:103780808-103781308_RCOR1	chr14.4
13837	chr14:103780808-103781308_ANKRD9	chr14.4
13899	chr14:103780808-103781308_MARK3	chr14.4
13931	chr14:103780808-103781308_CKB	chr14.4
13820	chr14:103780808-103781308_TRAF3	chr14.4
14029	chr14:103780808-103781308_XRCC3	chr14.4
13964	chr14:103781508-103782008_TNFAIP2	chr14.4
13900	chr14:103781508-103782008_MARK3	chr14.4
13916	chr14:103781508-103782008_EIF5	chr14.4
14030	chr14:103781508-103782008_XRCC3	chr14.4
13821	chr14:103781508-103782008_TRAF3	chr14.4
13979	chr14:103781508-103782008_BAG5	chr14.4
13838	chr14:103781508-103782008_ANKRD9	chr14.4
13752	chr14:103781508-103782008_ZNF839	chr14.4
13901	chr14:103826820-103827320_MARK3	chr14.4
13949	chr14:103826820-103827320_TRMT61A	chr14.4
13933	chr14:103826820-103827320_CKB	chr14.4
13965	chr14:103826820-103827320_TNFAIP2	chr14.4
13885	chr14:103826820-103827320_EXOC3L4	chr14.4
13917	chr14:103826820-103827320_EIF5	chr14.4
13856	chr14:103826820-103827320_CINP	chr14.4
14031	chr14:103826820-103827320_XRCC3	chr14.4
14019	chr14:103826820-103827320_ZFYVE21	chr14.4
13995	chr14:103826820-103827320_APOPT1	chr14.4
13839	chr14:103826820-103827320_ANKRD9	chr14.4
14043	chr14:103826820-103827320_C14orf2	chr14.4
13805	chr14:103826820-103827320_RCOR1	chr14.4
13980	chr14:103826820-103827320_BAG5	chr14.4
14008	chr14:103838819-103839319_KLC1	chr14.4
13886	chr14:103838819-103839319_EXOC3L4	chr14.4
13981	chr14:103838819-103839319_BAG5	chr14.4
13966	chr14:103838819-103839319_TNFAIP2	chr14.4
13950	chr14:103838819-103839319_TRMT61A	chr14.4
13807	chr14:103844352-103844852_RCOR1	chr14.4
13903	chr14:103844352-103844852_MARK3	chr14.4
14021	chr14:103844352-103844852_ZFYVE21	chr14.4
13887	chr14:103844352-103844852_EXOC3L4	chr14.4
13841	chr14:103844352-103844852_ANKRD9	chr14.4
13967	chr14:103844352-103844852_TNFAIP2	chr14.4
14046	chr14:104372173-104372673_C14orf2	chr14.4
14228	chr14:104372173-104372673_INF2	chr14.4
13983	chr14:104372173-104372673_BAG5	chr14.4
13936	chr14:104372173-104372673_CKB	chr14.4
13920	chr14:104372173-104372673_EIF5	chr14.4
14218	chr14:104372173-104372673_CEP170B	chr14.4
13968	chr14:104372173-104372673_TNFAIP2	chr14.4
14010	chr14:104372173-104372673_KLC1	chr14.4
14243	chr14:104372173-104372673_ADSSL1	chr14.4
14233	chr14:104372173-104372673_AKT1	chr14.4
14238	chr14:104372173-104372673_SIVA1	chr14.4
14229	chr14:105272515-105273015_INF2	chr14.4
14248	chr14:105272515-105273015_C14orf79	chr14.4
14274	chr14:105272515-105273015_MTA1	chr14.4
14234	chr14:105272515-105273015_AKT1	chr14.4
14282	chr14:105272515-105273015_BRF1	chr14.4
14224	chr14:105272515-105273015_ZBTB42	chr14.4
14264	chr14:105272515-105273015_JAG2	chr14.4
14245	chr14:105295569-105296069_ADSSL1	chr14.4
14283	chr14:105295569-105296069_BRF1	chr14.4
14289	chr14:105295569-105296069_C14orf80	chr14.4
14249	chr14:105295569-105296069_C14orf79	chr14.4
14235	chr14:105295569-105296069_AKT1	chr14.4
14254	chr14:105295569-105296069_PACS2	chr14.4
14230	chr14:105295569-105296069_INF2	chr14.4
14275	chr14:105295569-105296069_MTA1	chr14.4
14226	chr14:105330190-105330690_ZBTB42	chr14.4
14236	chr14:105330190-105330690_AKT1	chr14.4
14246	chr14:105330190-105330690_ADSSL1	chr14.4
14237	chr14:105536038-105536538_AKT1	chr14.4
14222	chr14:105536038-105536538_CEP170B	chr14.4
14242	chr14:105536038-105536538_SIVA1	chr14.4
14262	chr14:105536038-105536538_NUDT14	chr14.4
14272	chr14:105536038-105536538_CDCA4	chr14.4
14227	chr14:105536038-105536538_ZBTB42	chr14.4
14256	chr14:105536038-105536538_PACS2	chr14.4
14251	chr14:105536038-105536538_C14orf79	chr14.4
14277	chr14:105536038-105536538_MTA1	chr14.4
14247	chr14:105536038-105536538_ADSSL1	chr14.4
14285	chr14:105536038-105536538_BRF1	chr14.4
14263	chr14:106449710-106450210_NUDT14	chr14.4
14252	chr14:106449710-106450210_C14orf79	chr14.4
14293	chr14:106660063-106660563_C14orf80	chr14.4
14258	chr14:106660063-106660563_PACS2	chr14.4
14279	chr14:106660063-106660563_MTA1	chr14.4
14287	chr14:106660063-106660563_BRF1	chr14.4
14280	chr14:106854831-106855331_MTA1	chr14.4
14281	chr14:106857151-106857651_MTA1	chr14.4
65708	chr16:79434605-79435105_WWOX	chr16.4
19816	chr16:80060923-80061423_CENPN	chr16.4
19796	chr16:81439316-81439816_PLCG2	chr16.4
19793	chr16:81439316-81439816_ATMIN	chr16.4
19811	chr16:81439316-81439816_CMIP	chr16.4
19814	chr16:81439316-81439816_CENPN	chr16.4
19817	chr16:81439316-81439816_C16orf46	chr16.4
19802	chr16:81439316-81439816_CMC2	chr16.4
19809	chr16:81752485-81752985_GCSH	chr16.4
19815	chr16:81752485-81752985_CENPN	chr16.4
19812	chr16:81752485-81752985_CMIP	chr16.4
19800	chr16:81752485-81752985_GAN	chr16.4
19803	chr16:81752485-81752985_CMC2	chr16.4
19813	chr16:82064976-82065476_CMIP	chr16.4
19819	chr16:82064976-82065476_C16orf46	chr16.4
19843	chr16:83859642-83860142_OSGIN1	chr16.4
19837	chr16:83859642-83860142_MBTPS1	chr16.4
19846	chr16:83859642-83860142_HSBP1	chr16.4
19828	chr16:83859642-83860142_COTL1	chr16.4
19848	chr16:84373829-84374329_KIAA0513	chr16.4
19826	chr16:84373829-84374329_TAF1C	chr16.4
19821	chr16:84373829-84374329_MLYCD	chr16.4
19823	chr16:84373829-84374329_HSDL1	chr16.4
19847	chr16:84373829-84374329_HSBP1	chr16.4
19841	chr16:84373829-84374329_TLDC1	chr16.4
19850	chr16:84373829-84374329_ZDHHC7	chr16.4
19838	chr16:84373829-84374329_MBTPS1	chr16.4
19835	chr16:84373829-84374329_KLHL36	chr16.4
64790	chr16:84986202-84986702_GINS2	chr16.4
19827	chr16:84986202-84986702_TAF1C	chr16.4
64786	chr16:84986202-84986702_EMC8	chr16.4
19836	chr16:84986202-84986702_KLHL36	chr16.4
19839	chr16:84986202-84986702_MBTPS1	chr16.4
64784	chr16:84986202-84986702_COX4I1	chr16.4
19955	chr16:86462244-86462744_MAP1LC3B	chr16.4
64785	chr16:86462244-86462744_COX4I1	chr16.4
19956	chr16:87086786-87087286_BANP	chr16.4
19949	chr16:87086786-87087286_MAP1LC3B	chr16.4
19942	chr16:87086786-87087286_KLHDC4	chr16.4
19933	chr16:87555548-87556048_MTHFSD	chr16.4
19966	chr16:87555548-87556048_C16orf95	chr16.4
19950	chr16:87555548-87556048_MAP1LC3B	chr16.4
19926	chr16:87555548-87556048_ZCCHC14	chr16.4
19957	chr16:87555548-87556048_BANP	chr16.4
19937	chr16:87905066-87905566_FBXO31	chr16.4
19944	chr16:87905066-87905566_KLHDC4	chr16.4
20084	chr16:87905066-87905566_SNAI3	chr16.4
19951	chr16:87905066-87905566_MAP1LC3B	chr16.4
20028	chr16:87905066-87905566_PIEZO1	chr16.4
19972	chr16:87905066-87905566_ZFPM1	chr16.4
19927	chr16:87905066-87905566_ZCCHC14	chr16.4
20098	chr16:87905066-87905566_APRT	chr16.4
20014	chr16:87905066-87905566_CYBA	chr16.4
20070	chr16:87905066-87905566_CTU2	chr16.4
20042	chr16:87905066-87905566_ZC3H18	chr16.4
19967	chr16:87905066-87905566_C16orf95	chr16.4
19918	chr16:87905066-87905566_SLC7A5	chr16.4
20015	chr16:88152346-88152846_CYBA	chr16.4
19973	chr16:88152346-88152846_ZFPM1	chr16.4
20099	chr16:88152346-88152846_APRT	chr16.4
19968	chr16:88152346-88152846_C16orf95	chr16.4
20043	chr16:88152346-88152846_ZC3H18	chr16.4
19945	chr16:88152346-88152846_KLHDC4	chr16.4
19959	chr16:88152346-88152846_BANP	chr16.4
19928	chr16:88152346-88152846_ZCCHC14	chr16.4
20138	chr16:88152346-88152846_TRAPPC2L	chr16.4
20044	chr16:88180541-88181041_ZC3H18	chr16.4
19920	chr16:88180541-88181041_SLC7A5	chr16.4
19929	chr16:88180541-88181041_ZCCHC14	chr16.4
19969	chr16:88180541-88181041_C16orf95	chr16.4
19974	chr16:88180541-88181041_ZFPM1	chr16.4
20016	chr16:88180541-88181041_CYBA	chr16.4
20002	chr16:88180541-88181041_CDT1	chr16.4
20072	chr16:88180541-88181041_CTU2	chr16.4
19988	chr16:88180541-88181041_RNF166	chr16.4
19939	chr16:88180541-88181041_FBXO31	chr16.4
20100	chr16:88180541-88181041_APRT	chr16.4
20113	chr16:88180541-88181041_GALNS	chr16.4
19953	chr16:88180541-88181041_MAP1LC3B	chr16.4
19960	chr16:88180541-88181041_BANP	chr16.4
20126	chr16:88180541-88181041_CBFA2T3	chr16.4
20139	chr16:88180541-88181041_TRAPPC2L	chr16.4
20151	chr16:88180541-88181041_ACSF3	chr16.4
19946	chr16:88180541-88181041_KLHDC4	chr16.4
19975	chr16:88366575-88367075_ZFPM1	chr16.4
19954	chr16:88366575-88367075_MAP1LC3B	chr16.4
19989	chr16:88366575-88367075_RNF166	chr16.4
19961	chr16:88366575-88367075_BANP	chr16.4
20140	chr16:88366575-88367075_TRAPPC2L	chr16.4
20101	chr16:88366575-88367075_APRT	chr16.4
20087	chr16:88366575-88367075_SNAI3	chr16.4
19976	chr16:88475141-88476540_ZFPM1	chr16.4
20153	chr16:88475141-88476540_ACSF3	chr16.4
20060	chr16:88475141-88476540_MVD	chr16.4
19948	chr16:88475141-88476540_KLHDC4	chr16.4
20141	chr16:88475141-88476540_TRAPPC2L	chr16.4
20004	chr16:88475141-88476540_CDT1	chr16.4
20128	chr16:88475141-88476540_CBFA2T3	chr16.4
20115	chr16:88475141-88476540_GALNS	chr16.4
20102	chr16:88475141-88476540_APRT	chr16.4
20074	chr16:88475141-88476540_CTU2	chr16.4
20174	chr16:88475141-88476540_ANKRD11	chr16.4
20032	chr16:88475141-88476540_PIEZO1	chr16.4
20046	chr16:88475141-88476540_ZC3H18	chr16.4
19922	chr16:88475141-88476540_SLC7A5	chr16.4
20018	chr16:88475141-88476540_CYBA	chr16.4
19931	chr16:88475141-88476540_ZCCHC14	chr16.4
20116	chr16:88865444-88865944_GALNS	chr16.4
19977	chr16:88865444-88865944_ZFPM1	chr16.4
20229	chr16:88865444-88865944_CHMP1A	chr16.4
20292	chr16:88865444-88865944_SPG7	chr16.4
20129	chr16:88865444-88865944_CBFA2T3	chr16.4
20033	chr16:88865444-88865944_PIEZO1	chr16.4
20283	chr16:88865444-88865944_CDK10	chr16.4
20103	chr16:88865444-88865944_APRT	chr16.4
20247	chr16:88865444-88865944_ZNF276	chr16.4
20005	chr16:88865444-88865944_CDT1	chr16.4
20165	chr16:88865444-88865944_ZNF778	chr16.4
20175	chr16:88865444-88865944_ANKRD11	chr16.4
19923	chr16:88865444-88865944_SLC7A5	chr16.4
20238	chr16:88865444-88865944_SPATA2L	chr16.4
20047	chr16:88865444-88865944_ZC3H18	chr16.4
19978	chr16:88866300-88866800_ZFPM1	chr16.4
20293	chr16:88866300-88866800_SPG7	chr16.4
20006	chr16:88866300-88866800_CDT1	chr16.4
20090	chr16:88866300-88866800_SNAI3	chr16.4
20034	chr16:88866300-88866800_PIEZO1	chr16.4
20248	chr16:88866300-88866800_ZNF276	chr16.4
20021	chr16:89045368-89045868_CYBA	chr16.4
20249	chr16:89045368-89045868_ZNF276	chr16.4
20315	chr16:89045368-89045868_TCF25	chr16.4
19993	chr16:89045368-89045868_RNF166	chr16.4
20177	chr16:89045368-89045868_ANKRD11	chr16.4
20007	chr16:89045368-89045868_CDT1	chr16.4
20240	chr16:89045368-89045868_SPATA2L	chr16.4
20063	chr16:89045368-89045868_MVD	chr16.4
20308	chr16:89045368-89045868_DEF8	chr16.4
20144	chr16:89045368-89045868_TRAPPC2L	chr16.4
20336	chr16:89045368-89045868_MC1R	chr16.4
20285	chr16:89045368-89045868_CDK10	chr16.4
20276	chr16:89045368-89045868_CPNE7	chr16.4
20222	chr16:89045368-89045868_VPS9D1	chr16.4
20231	chr16:89045368-89045868_CHMP1A	chr16.4
20267	chr16:89045368-89045868_RPL13	chr16.4
20131	chr16:89045368-89045868_CBFA2T3	chr16.4
20258	chr16:89045368-89045868_SPATA33	chr16.4
19979	chr16:89045368-89045868_ZFPM1	chr16.4
20301	chr16:89045368-89045868_SPIRE2	chr16.4
20077	chr16:89045368-89045868_CTU2	chr16.4
20294	chr16:89045368-89045868_SPG7	chr16.4
19994	chr16:89065833-89066333_RNF166	chr16.4
20286	chr16:89065833-89066333_CDK10	chr16.4
20316	chr16:89065833-89066333_TCF25	chr16.4
20277	chr16:89065833-89066333_CPNE7	chr16.4
20323	chr16:89065833-89066333_CENPBD1	chr16.4
20145	chr16:89065833-89066333_TRAPPC2L	chr16.4
20241	chr16:89065833-89066333_SPATA2L	chr16.4
20050	chr16:89065833-89066333_ZC3H18	chr16.4
20064	chr16:89065833-89066333_MVD	chr16.4
20223	chr16:89065833-89066333_VPS9D1	chr16.4
20022	chr16:89065833-89066333_CYBA	chr16.4
20036	chr16:89065833-89066333_PIEZO1	chr16.4
19981	chr16:89070470-89070970_ZFPM1	chr16.4
20296	chr16:89070470-89070970_SPG7	chr16.4
20233	chr16:89070470-89070970_CHMP1A	chr16.4
20133	chr16:89070470-89070970_CBFA2T3	chr16.4
20158	chr16:89070470-89070970_ACSF3	chr16.4
20023	chr16:89070470-89070970_CYBA	chr16.4
20324	chr16:89070470-89070970_CENPBD1	chr16.4
20338	chr16:89070470-89070970_MC1R	chr16.4
20339	chr16:89086576-89087076_MC1R	chr16.4
20147	chr16:89086576-89087076_TRAPPC2L	chr16.4
20225	chr16:89086576-89087076_VPS9D1	chr16.4
20252	chr16:89086576-89087076_ZNF276	chr16.4
20159	chr16:89086576-89087076_ACSF3	chr16.4
20243	chr16:89086576-89087076_SPATA2L	chr16.4
20261	chr16:89086576-89087076_SPATA33	chr16.4
20347	chr16:89086576-89087076_GAS8	chr16.4
20052	chr16:89086576-89087076_ZC3H18	chr16.4
19982	chr16:89086576-89087076_ZFPM1	chr16.4
20279	chr16:89086576-89087076_CPNE7	chr16.4
20311	chr16:89086576-89087076_DEF8	chr16.4
20288	chr16:89086576-89087076_CDK10	chr16.4
20134	chr16:89086576-89087076_CBFA2T3	chr16.4
20180	chr16:89086576-89087076_ANKRD11	chr16.4
20038	chr16:89086576-89087076_PIEZO1	chr16.4
20170	chr16:89086576-89087076_ZNF778	chr16.4
20181	chr16:89092556-89093056_ANKRD11	chr16.4
20344	chr16:89092556-89093056_DBNDD1	chr16.4
20160	chr16:89092556-89093056_ACSF3	chr16.4
20067	chr16:89092556-89093056_MVD	chr16.4
20333	chr16:89092556-89093056_FANCA	chr16.4
20340	chr16:89092556-89093056_MC1R	chr16.4
20025	chr16:89092556-89093056_CYBA	chr16.4
20253	chr16:89092556-89093056_ZNF276	chr16.4
20289	chr16:89092556-89093056_CDK10	chr16.4
20348	chr16:89092556-89093056_GAS8	chr16.4
20305	chr16:89092556-89093056_SPIRE2	chr16.4
20312	chr16:89092556-89093056_DEF8	chr16.4
20122	chr16:89092556-89093056_GALNS	chr16.4
19997	chr16:89092556-89093056_RNF166	chr16.4
20053	chr16:89092556-89093056_ZC3H18	chr16.4
20280	chr16:89092556-89093056_CPNE7	chr16.4
20095	chr16:89092556-89093056_SNAI3	chr16.4
20235	chr16:89092556-89093056_CHMP1A	chr16.4
20109	chr16:89092556-89093056_APRT	chr16.4
20271	chr16:89092556-89093056_RPL13	chr16.4
20011	chr16:89092556-89093056_CDT1	chr16.4
20262	chr16:89092556-89093056_SPATA33	chr16.4
20081	chr16:89092556-89093056_CTU2	chr16.4
20161	chr16:89101293-89101793_ACSF3	chr16.4
20136	chr16:89101293-89101793_CBFA2T3	chr16.4
20123	chr16:89101293-89101793_GALNS	chr16.4
20096	chr16:89101293-89101793_SNAI3	chr16.4
20068	chr16:89101293-89101793_MVD	chr16.4
20110	chr16:89101293-89101793_APRT	chr16.4
20182	chr16:89101293-89101793_ANKRD11	chr16.4
20334	chr16:89101293-89101793_FANCA	chr16.4
20320	chr16:89101293-89101793_TCF25	chr16.4
20299	chr16:89101293-89101793_SPG7	chr16.4
20290	chr16:89101293-89101793_CDK10	chr16.4
20281	chr16:89101293-89101793_CPNE7	chr16.4
19984	chr16:89101293-89101793_ZFPM1	chr16.4
20026	chr16:89101293-89101793_CYBA	chr16.4
20263	chr16:89101293-89101793_SPATA33	chr16.4
20227	chr16:89101293-89101793_VPS9D1	chr16.4
20041	chr16:89307164-89307664_PIEZO1	chr16.4
20069	chr16:89307164-89307664_MVD	chr16.4
20342	chr16:89307164-89307664_MC1R	chr16.4
20335	chr16:89307164-89307664_FANCA	chr16.4
20346	chr16:89307164-89307664_DBNDD1	chr16.4
20162	chr16:89307164-89307664_ACSF3	chr16.4
20055	chr16:89307164-89307664_ZC3H18	chr16.4
20328	chr16:89307164-89307664_CENPBD1	chr16.4
20027	chr16:89307164-89307664_CYBA	chr16.4
20264	chr16:89307164-89307664_SPATA33	chr16.4
20228	chr16:89307164-89307664_VPS9D1	chr16.4
20137	chr16:89307164-89307664_CBFA2T3	chr16.4
20246	chr16:89307164-89307664_SPATA2L	chr16.4
20300	chr16:89307164-89307664_SPG7	chr16.4
20111	chr16:89307164-89307664_APRT	chr16.4
20237	chr16:89307164-89307664_CHMP1A	chr16.4
20307	chr16:89307164-89307664_SPIRE2	chr16.4
19999	chr16:89307164-89307664_RNF166	chr16.4
64171	chr18:518870-519370_USP14	chr18.1
64181	chr18:518870-519370_YES1	chr18.1
64186	chr18:518870-519370_TYMS	chr18.1
64168	chr18:830285-830785_THOC1	chr18.1
64173	chr18:830285-830785_USP14	chr18.1
64178	chr18:830285-830785_ENOSF1	chr18.1
64179	chr18:839248-839748_ENOSF1	chr18.1
64169	chr18:839248-839748_THOC1	chr18.1
64187	chr18:839973-840473_TYMS	chr18.1
64165	chr18:841765-842265_THOC1	chr18.1
64175	chr18:841765-842265_ENOSF1	chr18.1
64180	chr18:841765-842265_YES1	chr18.1
26429	chr18:3015205-3015705_NDC80	chr18.1
26426	chr18:3015205-3015705_MYL12B	chr18.1
26438	chr18:3015205-3015705_TGIF1	chr18.1
26421	chr18:3037310-3037810_LPIN2	chr18.1
26427	chr18:3037310-3037810_MYL12B	chr18.1
26431	chr18:3340601-3341101_METTL4	chr18.1
26437	chr18:3340601-3341101_TGIF1	chr18.1
26422	chr18:3340601-3341101_SMCHD1	chr18.1
26558	chr18:5023238-5023738_ZBTB14	chr18.1
26572	chr18:6676052-6676552_ARHGAP28	chr18.1
26573	chr18:6683065-6683565_ARHGAP28	chr18.1
26574	chr18:7221347-7221847_ARHGAP28	chr18.1
26575	chr18:8458737-8459237_RAB12	chr18.1
26635	chr18:8458737-8459237_NDUFV2	chr18.1
26636	chr18:8665503-8666003_NDUFV2	chr18.1
26576	chr18:8665503-8666003_RAB12	chr18.1
26614	chr18:8665503-8666003_TWSG1	chr18.1
26577	chr18:8882473-8883318_RAB12	chr18.1
26679	chr18:8882473-8883318_PPP4R1	chr18.1
26593	chr18:8882473-8883318_ANKRD12	chr18.1
26700	chr18:8882473-8883318_RAB31	chr18.1
26637	chr18:8882473-8883318_NDUFV2	chr18.1
26615	chr18:8882473-8883318_TWSG1	chr18.1
26578	chr18:8890929-8891429_RAB12	chr18.1
26680	chr18:8890929-8891429_PPP4R1	chr18.1
26701	chr18:8890929-8891429_RAB31	chr18.1
26638	chr18:8890929-8891429_NDUFV2	chr18.1
26659	chr18:8890929-8891429_RALBP1	chr18.1
26594	chr18:8890929-8891429_ANKRD12	chr18.1
26660	chr18:8893162-8893662_RALBP1	chr18.1
26682	chr18:8912359-8912859_PPP4R1	chr18.1
26703	chr18:8912359-8912859_RAB31	chr18.1
26618	chr18:8912359-8912859_TWSG1	chr18.1
26582	chr18:8994526-8995026_RAB12	chr18.1
26642	chr18:8994526-8995026_NDUFV2	chr18.1
26705	chr18:8994526-8995026_RAB31	chr18.1
26598	chr18:8994526-8995026_ANKRD12	chr18.1
26663	chr18:8994526-8995026_RALBP1	chr18.1
26722	chr18:8994526-8995026_VAPA	chr18.1
26620	chr18:8994526-8995026_TWSG1	chr18.1
26685	chr18:8998611-8999111_PPP4R1	chr18.1
26583	chr18:8998611-8999111_RAB12	chr18.1
26664	chr18:8998611-8999111_RALBP1	chr18.1
26643	chr18:8998611-8999111_NDUFV2	chr18.1
26706	chr18:8998611-8999111_RAB31	chr18.1
26600	chr18:9005383-9005883_ANKRD12	chr18.1
26622	chr18:9005383-9005883_TWSG1	chr18.1
26644	chr18:9005383-9005883_NDUFV2	chr18.1
26645	chr18:9008995-9009495_NDUFV2	chr18.1
26601	chr18:9008995-9009495_ANKRD12	chr18.1
26726	chr18:9017005-9017505_VAPA	chr18.1
26602	chr18:9017005-9017505_ANKRD12	chr18.1
26667	chr18:9017005-9017505_RALBP1	chr18.1
26624	chr18:9017005-9017505_TWSG1	chr18.1
26646	chr18:9017005-9017505_NDUFV2	chr18.1
26603	chr18:9073562-9074062_ANKRD12	chr18.1
26587	chr18:9073562-9074062_RAB12	chr18.1
26668	chr18:9073562-9074062_RALBP1	chr18.1
26710	chr18:9073562-9074062_RAB31	chr18.1
26625	chr18:9073562-9074062_TWSG1	chr18.1
26647	chr18:9073562-9074062_NDUFV2	chr18.1
26648	chr18:9403682-9404182_NDUFV2	chr18.1
26626	chr18:9403682-9404182_TWSG1	chr18.1
26669	chr18:9403682-9404182_RALBP1	chr18.1
26728	chr18:9403682-9404182_VAPA	chr18.1
26604	chr18:9403682-9404182_ANKRD12	chr18.1
26588	chr18:9403682-9404182_RAB12	chr18.1
26711	chr18:9403682-9404182_RAB31	chr18.1
26690	chr18:9403682-9404182_PPP4R1	chr18.1
26691	chr18:9404374-9404874_PPP4R1	chr18.1
26589	chr18:9404374-9404874_RAB12	chr18.1
26729	chr18:9404374-9404874_VAPA	chr18.1
26670	chr18:9404374-9404874_RALBP1	chr18.1
26627	chr18:9404374-9404874_TWSG1	chr18.1
26649	chr18:9404374-9404874_NDUFV2	chr18.1
26671	chr18:9421926-9422426_RALBP1	chr18.1
26590	chr18:9421926-9422426_RAB12	chr18.1
26758	chr18:9683933-9684433_NAPG	chr18.1
26693	chr18:9683933-9684433_PPP4R1	chr18.1
26629	chr18:9683933-9684433_TWSG1	chr18.1
26651	chr18:9683933-9684433_NDUFV2	chr18.1
26714	chr18:9683933-9684433_RAB31	chr18.1
26731	chr18:9683933-9684433_VAPA	chr18.1
26672	chr18:9683933-9684433_RALBP1	chr18.1
26733	chr18:9869749-9870249_VAPA	chr18.1
26716	chr18:9869749-9870249_RAB31	chr18.1
26630	chr18:9877218-9877718_TWSG1	chr18.1
26673	chr18:9877218-9877718_RALBP1	chr18.1
26715	chr18:9877218-9877718_RAB31	chr18.1
26608	chr18:9877218-9877718_ANKRD12	chr18.1
26652	chr18:9877218-9877718_NDUFV2	chr18.1
26732	chr18:9877218-9877718_VAPA	chr18.1
26734	chr18:9895444-9895944_VAPA	chr18.1
26610	chr18:9895444-9895944_ANKRD12	chr18.1
26696	chr18:9895444-9895944_PPP4R1	chr18.1
26632	chr18:9895444-9895944_TWSG1	chr18.1
26654	chr18:9895444-9895944_NDUFV2	chr18.1
26761	chr18:9895444-9895944_NAPG	chr18.1
26717	chr18:9895444-9895944_RAB31	chr18.1
26675	chr18:9895444-9895944_RALBP1	chr18.1
26611	chr18:9897070-9897570_ANKRD12	chr18.1
26718	chr18:9897070-9897570_RAB31	chr18.1
26762	chr18:9897070-9897570_NAPG	chr18.1
26735	chr18:9897070-9897570_VAPA	chr18.1
26676	chr18:9897070-9897570_RALBP1	chr18.1
26698	chr18:9898957-9899457_PPP4R1	chr18.1
26612	chr18:9898957-9899457_ANKRD12	chr18.1
26764	chr18:10564879-10565840_NAPG	chr18.1
26699	chr18:10564879-10565840_PPP4R1	chr18.1
26737	chr18:10564879-10565840_VAPA	chr18.1
26837	chr18:11925694-11926194_CEP76	chr18.1
26851	chr18:11925694-11926194_AFG3L2	chr18.1
26844	chr18:11925694-11926194_PSMG2	chr18.1
26859	chr18:11947154-11947654_IMPA2	chr18.1
26866	chr18:11947154-11947654_MPPE1	chr18.1
26860	chr18:11951419-11951919_IMPA2	chr18.1
26839	chr18:11951419-11951919_CEP76	chr18.1
26867	chr18:11951419-11951919_MPPE1	chr18.1
26832	chr18:11951419-11951919_SPIRE1	chr18.1
26868	chr18:11953072-11953572_MPPE1	chr18.1
26861	chr18:11953072-11953572_IMPA2	chr18.1
26882	chr18:11953072-11953572_TUBB6	chr18.1
26847	chr18:11953072-11953572_PSMG2	chr18.1
26894	chr18:11953072-11953572_SEH1L	chr18.1
26889	chr18:11953072-11953572_CHMP1B	chr18.1
26869	chr18:11955588-11956088_MPPE1	chr18.1
26890	chr18:11955588-11956088_CHMP1B	chr18.1
26862	chr18:11955588-11956088_IMPA2	chr18.1
26895	chr18:11955588-11956088_SEH1L	chr18.1
26855	chr18:11955588-11956088_AFG3L2	chr18.1
26883	chr18:11955588-11956088_TUBB6	chr18.1
26848	chr18:11955588-11956088_PSMG2	chr18.1
26876	chr18:11955588-11956088_PTPN2	chr18.1
26834	chr18:11955588-11956088_SPIRE1	chr18.1
27027	chr18:12403821-12404321_CEP192	chr18.1
26863	chr18:12403821-12404321_IMPA2	chr18.1
26897	chr18:12726960-12727460_SEH1L	chr18.1
27028	chr18:12726960-12727460_CEP192	chr18.1
27029	chr18:12726960-12727460_RNMT	chr18.1
26843	chr18:12726960-12727460_CEP76	chr18.1
26885	chr18:12726960-12727460_TUBB6	chr18.1
26836	chr18:12726960-12727460_SPIRE1	chr18.1
26878	chr18:12726960-12727460_PTPN2	chr18.1
29607	chr19:383829-384329_STK11	chr19.1
29023	chr19:383829-384329_MIDN	chr19.1
29450	chr19:383829-384329_PALM	chr19.1
29467	chr19:383829-384329_MIER2	chr19.1
29009	chr19:383829-384329_TPGS1	chr19.1
29558	chr19:383829-384329_NDUFS7	chr19.1
29765	chr19:383829-384329_BSG	chr19.1
29881	chr19:383829-384329_C19orf24	chr19.1
29739	chr19:383829-384329_GPX4	chr19.1
29383	chr19:383829-384329_ATP5D	chr19.1
29435	chr19:383829-384329_POLRMT	chr19.1
29801	chr19:383829-384329_TMEM259	chr19.1
29222	chr19:383829-384329_WDR18	chr19.1
29244	chr19:383829-384329_FSTL3	chr19.1
29867	chr19:383829-384329_GZMM	chr19.1
29409	chr19:383829-384329_POLR2E	chr19.1
29134	chr19:383829-384329_PTBP1	chr19.1
29712	chr19:383829-384329_MUM1	chr19.1
29261	chr19:383829-384329_RNF126	chr19.1
29093	chr19:383829-384329_CFD	chr19.1
29453	chr19:412276-412776_PALM	chr19.1
29306	chr19:412276-412776_DAZAP1	chr19.1
29052	chr19:412276-412776_AZU1	chr19.1
29026	chr19:412276-412776_MIDN	chr19.1
29588	chr19:412276-412776_ARID3A	chr19.1
28976	chr19:412276-412776_CDC34	chr19.1
29199	chr19:412276-412776_SBNO2	chr19.1
28990	chr19:412276-412776_KISS1R	chr19.1
29360	chr19:412276-412776_CIRBP	chr19.1
29470	chr19:412276-412776_MIER2	chr19.1
29783	chr19:412276-412776_MED16	chr19.1
29742	chr19:412276-412776_GPX4	chr19.1
29155	chr19:412276-412776_CNN2	chr19.1
29137	chr19:412276-412776_PTBP1	chr19.1
29870	chr19:412276-412776_GZMM	chr19.1
29768	chr19:412276-412776_BSG	chr19.1
29177	chr19:412276-412776_ABCA7	chr19.1
29471	chr19:555848-556348_MIER2	chr19.1
29252	chr19:555848-556348_FSTL3	chr19.1
29426	chr19:555848-556348_POLR2E	chr19.1
29771	chr19:555848-556348_BSG	chr19.1
29235	chr19:555848-556348_WDR18	chr19.1
29269	chr19:555848-556348_RNF126	chr19.1
28978	chr19:555848-556348_CDC34	chr19.1
29374	chr19:555848-556348_CIRBP	chr19.1
29143	chr19:555848-556348_PTBP1	chr19.1
29756	chr19:555848-556348_GPX4	chr19.1
29058	chr19:555848-556348_AZU1	chr19.1
29322	chr19:555848-556348_DAZAP1	chr19.1
29624	chr19:555848-556348_STK11	chr19.1
29103	chr19:555848-556348_CFD	chr19.1
29872	chr19:555848-556348_GZMM	chr19.1
29014	chr19:555848-556348_TPGS1	chr19.1
29400	chr19:555848-556348_ATP5D	chr19.1
29576	chr19:555848-556348_NDUFS7	chr19.1
29873	chr19:789255-789755_C19orf24	chr19.1
29577	chr19:789255-789755_ARID3A	chr19.1
29757	chr19:789255-789755_BSG	chr19.1
29085	chr19:789255-789755_CFD	chr19.1
29677	chr19:789255-789755_GAMT	chr19.1
29126	chr19:789255-789755_PTBP1	chr19.1
29059	chr19:789255-789755_MEX3D	chr19.1
29459	chr19:789255-789755_MIER2	chr19.1
29375	chr19:789255-789755_ATP5D	chr19.1
29041	chr19:789255-789755_AZU1	chr19.1
29704	chr19:789255-789755_MUM1	chr19.1
29001	chr19:789255-789755_TPGS1	chr19.1
29402	chr19:791629-792129_POLR2E	chr19.1
29443	chr19:791629-792129_PALM	chr19.1
29473	chr19:791629-792129_REEP6	chr19.1
29428	chr19:791629-792129_POLRMT	chr19.1
29460	chr19:791629-792129_MIER2	chr19.1
29376	chr19:791629-792129_ATP5D	chr19.1
29773	chr19:791629-792129_MED16	chr19.1
29860	chr19:791629-792129_GZMM	chr19.1
29874	chr19:791629-792129_C19orf24	chr19.1
29086	chr19:791629-792129_CFD	chr19.1
29254	chr19:791629-792129_RNF126	chr19.1
29215	chr19:791629-792129_WDR18	chr19.1
29002	chr19:791629-792129_TPGS1	chr19.1
29551	chr19:791629-792129_NDUFS7	chr19.1
28980	chr19:791629-792129_KISS1R	chr19.1
29705	chr19:791629-792129_MUM1	chr19.1
29167	chr19:791629-792129_ABCA7	chr19.1
29127	chr19:791629-792129_PTBP1	chr19.1
29324	chr19:791629-792129_MBD3	chr19.1
29350	chr19:791629-792129_CIRBP	chr19.1
29732	chr19:791629-792129_GPX4	chr19.1
29145	chr19:791629-792129_CNN2	chr19.1
29652	chr19:791629-792129_UQCR11	chr19.1
29297	chr19:791629-792129_DAZAP1	chr19.1
29601	chr19:792379-792879_STK11	chr19.1
29774	chr19:792379-792879_MED16	chr19.1
29653	chr19:792379-792879_UQCR11	chr19.1
29061	chr19:792379-792879_MEX3D	chr19.1
29146	chr19:792379-792879_CNN2	chr19.1
29679	chr19:792379-792879_GAMT	chr19.1
29128	chr19:792379-792879_PTBP1	chr19.1
29190	chr19:792379-792879_SBNO2	chr19.1
29795	chr19:792379-792879_TMEM259	chr19.1
29087	chr19:792379-792879_CFD	chr19.1
29474	chr19:792379-792879_REEP6	chr19.1
29627	chr19:792379-792879_C19orf25	chr19.1
29168	chr19:792379-792879_ABCA7	chr19.1
29106	chr19:792379-792879_R3HDM4	chr19.1
29461	chr19:792379-792879_MIER2	chr19.1
29875	chr19:792379-792879_C19orf24	chr19.1
29706	chr19:792379-792879_MUM1	chr19.1
29377	chr19:792379-792879_ATP5D	chr19.1
29552	chr19:792379-792879_NDUFS7	chr19.1
29351	chr19:792379-792879_CIRBP	chr19.1
29325	chr19:792379-792879_MBD3	chr19.1
29861	chr19:792379-792879_GZMM	chr19.1
29733	chr19:792379-792879_GPX4	chr19.1
29298	chr19:792379-792879_DAZAP1	chr19.1
29272	chr19:792379-792879_TCF3	chr19.1
29403	chr19:792379-792879_POLR2E	chr19.1
29526	chr19:792379-792879_RPS15	chr19.1
29255	chr19:792379-792879_RNF126	chr19.1
28967	chr19:792379-792879_CDC34	chr19.1
29817	chr19:792379-792879_PRSS57	chr19.1
29759	chr19:792379-792879_BSG	chr19.1
28981	chr19:792379-792879_KISS1R	chr19.1
29216	chr19:792379-792879_WDR18	chr19.1
29003	chr19:792379-792879_TPGS1	chr19.1
29238	chr19:792379-792879_FSTL3	chr19.1
29553	chr19:923242-923742_NDUFS7	chr19.1
29734	chr19:923242-923742_GPX4	chr19.1
29707	chr19:923242-923742_MUM1	chr19.1
29602	chr19:923242-923742_STK11	chr19.1
29501	chr19:923242-923742_PCSK4	chr19.1
29527	chr19:923242-923742_RPS15	chr19.1
29580	chr19:923242-923742_ARID3A	chr19.1
29628	chr19:923242-923742_C19orf25	chr19.1
29760	chr19:923242-923742_BSG	chr19.1
30462	chr19:923242-923742_REXO1	chr19.1
29352	chr19:923242-923742_CIRBP	chr19.1
29107	chr19:923242-923742_R3HDM4	chr19.1
29004	chr19:923242-923742_TPGS1	chr19.1
29299	chr19:923242-923742_DAZAP1	chr19.1
29273	chr19:923242-923742_TCF3	chr19.1
29217	chr19:923242-923742_WDR18	chr19.1
29256	chr19:923242-923742_RNF126	chr19.1
29088	chr19:923242-923742_CFD	chr19.1
29239	chr19:923242-923742_FSTL3	chr19.1
29775	chr19:923242-923742_MED16	chr19.1
30511	chr19:923242-923742_KLF16	chr19.1
29876	chr19:923242-923742_C19orf24	chr19.1
29378	chr19:923242-923742_ATP5D	chr19.1
29475	chr19:923242-923742_REEP6	chr19.1
30584	chr19:923242-923742_SCAMP4	chr19.1
29462	chr19:923242-923742_MIER2	chr19.1
29445	chr19:923242-923742_PALM	chr19.1
29654	chr19:923242-923742_UQCR11	chr19.1
29818	chr19:923242-923742_PRSS57	chr19.1
29430	chr19:923242-923742_POLRMT	chr19.1
29835	chr19:923242-923742_ADAMTSL5	chr19.1
29018	chr19:923242-923742_MIDN	chr19.1
29404	chr19:923242-923742_POLR2E	chr19.1
29191	chr19:923242-923742_SBNO2	chr19.1
29862	chr19:923242-923742_GZMM	chr19.1
29129	chr19:923242-923742_PTBP1	chr19.1
30486	chr19:923242-923742_ABHD17A	chr19.1
28982	chr19:923242-923742_KISS1R	chr19.1
29603	chr19:924020-924520_STK11	chr19.1
29108	chr19:924020-924520_R3HDM4	chr19.1
29170	chr19:924020-924520_ABCA7	chr19.1
29130	chr19:924020-924520_PTBP1	chr19.1
29463	chr19:924020-924520_MIER2	chr19.1
29431	chr19:924020-924520_POLRMT	chr19.1
29528	chr19:924020-924520_RPS15	chr19.1
29379	chr19:924020-924520_ATP5D	chr19.1
29353	chr19:924020-924520_CIRBP	chr19.1
29300	chr19:924020-924520_DAZAP1	chr19.1
29581	chr19:924020-924520_ARID3A	chr19.1
28969	chr19:924020-924520_CDC34	chr19.1
28983	chr19:924020-924520_KISS1R	chr19.1
29005	chr19:924020-924520_TPGS1	chr19.1
29655	chr19:924020-924520_UQCR11	chr19.1
29863	chr19:924020-924520_GZMM	chr19.1
30512	chr19:924020-924520_KLF16	chr19.1
29819	chr19:924020-924520_PRSS57	chr19.1
29776	chr19:924020-924520_MED16	chr19.1
29258	chr19:980460-980960_RNF126	chr19.1
29555	chr19:980460-980960_NDUFS7	chr19.1
29656	chr19:980460-980960_UQCR11	chr19.1
29301	chr19:980460-980960_DAZAP1	chr19.1
29219	chr19:980460-980960_WDR18	chr19.1
29582	chr19:980460-980960_ARID3A	chr19.1
29736	chr19:980460-980960_GPX4	chr19.1
28984	chr19:980460-980960_KISS1R	chr19.1
29241	chr19:980460-980960_FSTL3	chr19.1
29275	chr19:980460-980960_TCF3	chr19.1
29864	chr19:980460-980960_GZMM	chr19.1
29878	chr19:980460-980960_C19orf24	chr19.1
29380	chr19:980460-980960_ATP5D	chr19.1
29006	chr19:980460-980960_TPGS1	chr19.1
29406	chr19:980460-980960_POLR2E	chr19.1
29837	chr19:980460-980960_ADAMTSL5	chr19.1
29529	chr19:980460-980960_RPS15	chr19.1
29762	chr19:980460-980960_BSG	chr19.1
29447	chr19:980460-980960_PALM	chr19.1
29464	chr19:980460-980960_MIER2	chr19.1
29477	chr19:980460-980960_REEP6	chr19.1
29354	chr19:980460-980960_CIRBP	chr19.1
29020	chr19:980460-980960_MIDN	chr19.1
28970	chr19:980460-980960_CDC34	chr19.1
29777	chr19:980460-980960_MED16	chr19.1
29171	chr19:980460-980960_ABCA7	chr19.1
29090	chr19:980460-980960_CFD	chr19.1
30513	chr19:980460-980960_KLF16	chr19.1
30488	chr19:980460-980960_ABHD17A	chr19.1
29064	chr19:980460-980960_MEX3D	chr19.1
29682	chr19:980460-980960_GAMT	chr19.1
29604	chr19:980460-980960_STK11	chr19.1
30464	chr19:980460-980960_REXO1	chr19.1
29046	chr19:980460-980960_AZU1	chr19.1
30734	chr19:980460-980960_CSNK1G2	chr19.1
29709	chr19:980460-980960_MUM1	chr19.1
29448	chr19:982618-983118_PALM	chr19.1
29478	chr19:982618-983118_REEP6	chr19.1
29778	chr19:982618-983118_MED16	chr19.1
29110	chr19:982618-983118_R3HDM4	chr19.1
29465	chr19:982618-983118_MIER2	chr19.1
29433	chr19:982618-983118_POLRMT	chr19.1
29799	chr19:982618-983118_TMEM259	chr19.1
29821	chr19:982618-983118_PRSS57	chr19.1
30489	chr19:982618-983118_ABHD17A	chr19.1
30465	chr19:982618-983118_REXO1	chr19.1
29838	chr19:982618-983118_ADAMTSL5	chr19.1
29007	chr19:982618-983118_TPGS1	chr19.1
30735	chr19:982618-983118_CSNK1G2	chr19.1
28985	chr19:982618-983118_KISS1R	chr19.1
29194	chr19:982618-983118_SBNO2	chr19.1
28971	chr19:982618-983118_CDC34	chr19.1
29220	chr19:982618-983118_WDR18	chr19.1
29242	chr19:982618-983118_FSTL3	chr19.1
29259	chr19:982618-983118_RNF126	chr19.1
30587	chr19:982618-983118_SCAMP4	chr19.1
29407	chr19:982618-983118_POLR2E	chr19.1
29065	chr19:982618-983118_MEX3D	chr19.1
29329	chr19:982618-983118_MBD3	chr19.1
30562	chr19:982618-983118_ADAT3	chr19.1
29355	chr19:982618-983118_CIRBP	chr19.1
29879	chr19:982618-983118_C19orf24	chr19.1
30538	chr19:982618-983118_ATP8B3	chr19.1
29865	chr19:982618-983118_GZMM	chr19.1
29021	chr19:982618-983118_MIDN	chr19.1
29381	chr19:982618-983118_ATP5D	chr19.1
29302	chr19:982618-983118_DAZAP1	chr19.1
29091	chr19:982618-983118_CFD	chr19.1
29657	chr19:982618-983118_UQCR11	chr19.1
29556	chr19:982618-983118_NDUFS7	chr19.1
29530	chr19:982618-983118_RPS15	chr19.1
29631	chr19:982618-983118_C19orf25	chr19.1
29605	chr19:982618-983118_STK11	chr19.1
29683	chr19:982618-983118_GAMT	chr19.1
29763	chr19:982618-983118_BSG	chr19.1
29710	chr19:982618-983118_MUM1	chr19.1
29737	chr19:982618-983118_GPX4	chr19.1
29583	chr19:982618-983118_ARID3A	chr19.1
29048	chr19:1101703-1102203_AZU1	chr19.1
29111	chr19:1101703-1102203_R3HDM4	chr19.1
29764	chr19:1101703-1102203_BSG	chr19.1
29738	chr19:1101703-1102203_GPX4	chr19.1
29173	chr19:1101703-1102203_ABCA7	chr19.1
29684	chr19:1101703-1102203_GAMT	chr19.1
29839	chr19:1101703-1102203_ADAMTSL5	chr19.1
29531	chr19:1101703-1102203_RPS15	chr19.1
30490	chr19:1101703-1102203_ABHD17A	chr19.1
29133	chr19:1101703-1102203_PTBP1	chr19.1
29505	chr19:1101703-1102203_PCSK4	chr19.1
29466	chr19:1101703-1102203_MIER2	chr19.1
29260	chr19:1101703-1102203_RNF126	chr19.1
29779	chr19:1101703-1102203_MED16	chr19.1
29479	chr19:1101703-1102203_REEP6	chr19.1
28986	chr19:1101703-1102203_KISS1R	chr19.1
29866	chr19:1101703-1102203_GZMM	chr19.1
29449	chr19:1101703-1102203_PALM	chr19.1
30736	chr19:1101703-1102203_CSNK1G2	chr19.1
29277	chr19:1101703-1102203_TCF3	chr19.1
31819	chr19:1245769-1246269_SF3A2	chr19.1
31748	chr19:1245769-1246269_AP3D1	chr19.1
29197	chr19:1245769-1246269_SBNO2	chr19.1
28988	chr19:1245769-1246269_KISS1R	chr19.1
31373	chr19:1245769-1246269_BTBD2	chr19.1
29685	chr19:1245769-1246269_GAMT	chr19.1
29882	chr19:1245769-1246269_C19orf24	chr19.1
30589	chr19:1245769-1246269_SCAMP4	chr19.1
29586	chr19:1245769-1246269_ARID3A	chr19.1
29024	chr19:1245769-1246269_MIDN	chr19.1
29010	chr19:1245769-1246269_TPGS1	chr19.1
29868	chr19:1245769-1246269_GZMM	chr19.1
29245	chr19:1245769-1246269_FSTL3	chr19.1
29135	chr19:1245769-1246269_PTBP1	chr19.1
30516	chr19:1245769-1246269_KLF16	chr19.1
29824	chr19:1245769-1246269_PRSS57	chr19.1
29713	chr19:1245769-1246269_MUM1	chr19.1
29802	chr19:1245769-1246269_TMEM259	chr19.1
29451	chr19:1245769-1246269_PALM	chr19.1
29659	chr19:1245769-1246269_UQCR11	chr19.1
29153	chr19:1245769-1246269_CNN2	chr19.1
29175	chr19:1245769-1246269_ABCA7	chr19.1
29781	chr19:1245769-1246269_MED16	chr19.1
29025	chr19:1312231-1312731_MIDN	chr19.1
29136	chr19:1312231-1312731_PTBP1	chr19.1
28989	chr19:1312231-1312731_KISS1R	chr19.1
29279	chr19:1312231-1312731_TCF3	chr19.1
30468	chr19:1312231-1312731_REXO1	chr19.1
29782	chr19:1312231-1312731_MED16	chr19.1
31374	chr19:1312231-1312731_BTBD2	chr19.1
29481	chr19:1312231-1312731_REEP6	chr19.1
29011	chr19:1312231-1312731_TPGS1	chr19.1
29469	chr19:1312231-1312731_MIER2	chr19.1
32118	chr19:1312231-1312731_AMH	chr19.1
31352	chr19:1312231-1312731_MKNK2	chr19.1
31772	chr19:1312231-1312731_DOT1L	chr19.1
30738	chr19:1312231-1312731_CSNK1G2	chr19.1
29869	chr19:1312231-1312731_GZMM	chr19.1
29198	chr19:1312231-1312731_SBNO2	chr19.1
29686	chr19:1312231-1312731_GAMT	chr19.1
29068	chr19:1312231-1312731_MEX3D	chr19.1
29883	chr19:1312231-1312731_C19orf24	chr19.1
29741	chr19:1312231-1312731_GPX4	chr19.1
29609	chr19:1312231-1312731_STK11	chr19.1
29224	chr19:1312231-1312731_WDR18	chr19.1
29560	chr19:1312231-1312731_NDUFS7	chr19.1
30565	chr19:1312231-1312731_ADAT3	chr19.1
30590	chr19:1312231-1312731_SCAMP4	chr19.1
31397	chr19:1443192-1443692_MOB3A	chr19.1
28977	chr19:1443192-1443692_CDC34	chr19.1
31773	chr19:1443192-1443692_DOT1L	chr19.1
31375	chr19:1443192-1443692_BTBD2	chr19.1
30469	chr19:1443192-1443692_REXO1	chr19.1
29138	chr19:1443192-1443692_PTBP1	chr19.1
29116	chr19:1443192-1443692_R3HDM4	chr19.1
30518	chr19:1443192-1443692_KLF16	chr19.1
29611	chr19:1443192-1443692_STK11	chr19.1
30542	chr19:1443192-1443692_ATP8B3	chr19.1
29053	chr19:1443192-1443692_AZU1	chr19.1
30591	chr19:1443192-1443692_SCAMP4	chr19.1
29200	chr19:1443192-1443692_SBNO2	chr19.1
29069	chr19:1443192-1443692_MEX3D	chr19.1
29827	chr19:1443192-1443692_PRSS57	chr19.1
29454	chr19:1443192-1443692_PALM	chr19.1
29842	chr19:1443192-1443692_ADAMTSL5	chr19.1
29248	chr19:1443192-1443692_FSTL3	chr19.1
29482	chr19:1443192-1443692_REEP6	chr19.1
29769	chr19:1443192-1443692_BSG	chr19.1
29716	chr19:1443192-1443692_MUM1	chr19.1
29281	chr19:1546094-1546594_TCF3	chr19.1
29563	chr19:1546094-1546594_NDUFS7	chr19.1
32144	chr19:1546094-1546594_JSRP1	chr19.1
29612	chr19:1546094-1546594_STK11	chr19.1
29828	chr19:1546094-1546594_PRSS57	chr19.1
29179	chr19:1546094-1546594_ABCA7	chr19.1
29028	chr19:1546094-1546594_MIDN	chr19.1
32168	chr19:1546094-1546594_OAZ1	chr19.1
29689	chr19:1546094-1546594_GAMT	chr19.1
29590	chr19:1546094-1546594_ARID3A	chr19.1
29843	chr19:1546094-1546594_ADAMTSL5	chr19.1
30567	chr19:1546094-1546594_ADAT3	chr19.1
30592	chr19:1546094-1546594_SCAMP4	chr19.1
29157	chr19:1546094-1546594_CNN2	chr19.1
29139	chr19:1546094-1546594_PTBP1	chr19.1
31398	chr19:1546094-1546594_MOB3A	chr19.1
29227	chr19:1546094-1546594_WDR18	chr19.1
31774	chr19:1546094-1546594_DOT1L	chr19.1
29770	chr19:1546094-1546594_BSG	chr19.1
29717	chr19:1546094-1546594_MUM1	chr19.1
31751	chr19:1546094-1546594_AP3D1	chr19.1
29483	chr19:1546094-1546594_REEP6	chr19.1
29117	chr19:1546094-1546594_R3HDM4	chr19.1
31376	chr19:1546094-1546594_BTBD2	chr19.1
29440	chr19:1546094-1546594_POLRMT	chr19.1
32766	chr19:1546094-1546594_LMNB2	chr19.1
29388	chr19:1546094-1546594_ATP5D	chr19.1
31354	chr19:1546094-1546594_MKNK2	chr19.1
29636	chr19:1546094-1546594_C19orf25	chr19.1
29662	chr19:1546094-1546594_UQCR11	chr19.1
29806	chr19:1546094-1546594_TMEM259	chr19.1
29249	chr19:1546094-1546594_FSTL3	chr19.1
29509	chr19:1546094-1546594_PCSK4	chr19.1
29536	chr19:1654065-1655031_RPS15	chr19.1
29456	chr19:1654065-1655031_PALM	chr19.1
29140	chr19:1654065-1655031_PTBP1	chr19.1
30471	chr19:1654065-1655031_REXO1	chr19.1
29807	chr19:1654065-1655031_TMEM259	chr19.1
30495	chr19:1654065-1655031_ABHD17A	chr19.1
29829	chr19:1654065-1655031_PRSS57	chr19.1
30520	chr19:1654065-1655031_KLF16	chr19.1
29099	chr19:1654065-1655031_CFD	chr19.1
29844	chr19:1654065-1655031_ADAMTSL5	chr19.1
29613	chr19:1654065-1655031_STK11	chr19.1
29180	chr19:1654065-1655031_ABCA7	chr19.1
29267	chr19:1654065-1655031_RNF126	chr19.1
29282	chr19:1654065-1655031_TCF3	chr19.1
30741	chr19:1654065-1655031_CSNK1G2	chr19.1
32767	chr19:1654065-1655031_LMNB2	chr19.1
31823	chr19:1654065-1655031_SF3A2	chr19.1
31355	chr19:1654065-1655031_MKNK2	chr19.1
29250	chr19:1654065-1655031_FSTL3	chr19.1
28993	chr19:1654065-1655031_KISS1R	chr19.1
29718	chr19:1654065-1655031_MUM1	chr19.1
29228	chr19:1654065-1655031_WDR18	chr19.1
31752	chr19:1654065-1655031_AP3D1	chr19.1
32145	chr19:1654065-1655031_JSRP1	chr19.1
29484	chr19:1654065-1655031_REEP6	chr19.1
29335	chr19:1654065-1655031_MBD3	chr19.1
30593	chr19:1654065-1655031_SCAMP4	chr19.1
32169	chr19:1654065-1655031_OAZ1	chr19.1
29363	chr19:1654065-1655031_CIRBP	chr19.1
29309	chr19:1654065-1655031_DAZAP1	chr19.1
29690	chr19:1654065-1655031_GAMT	chr19.1
30569	chr19:1655888-1656388_ADAT3	chr19.1
29251	chr19:1655888-1656388_FSTL3	chr19.1
31799	chr19:1655888-1656388_PLEKHJ1	chr19.1
31776	chr19:1655888-1656388_DOT1L	chr19.1
29537	chr19:1655888-1656388_RPS15	chr19.1
29719	chr19:1655888-1656388_MUM1	chr19.1
29457	chr19:1655888-1656388_PALM	chr19.1
29787	chr19:1655888-1656388_MED16	chr19.1
29485	chr19:1655888-1656388_REEP6	chr19.1
29364	chr19:1655888-1656388_CIRBP	chr19.1
31753	chr19:1655888-1656388_AP3D1	chr19.1
29888	chr19:1655888-1656388_C19orf24	chr19.1
29638	chr19:1655888-1656388_C19orf25	chr19.1
29592	chr19:1655888-1656388_ARID3A	chr19.1
30594	chr19:1655888-1656388_SCAMP4	chr19.1
29283	chr19:1655888-1656388_TCF3	chr19.1
29416	chr19:1655888-1656388_POLR2E	chr19.1
29691	chr19:1655888-1656388_GAMT	chr19.1
29181	chr19:1655888-1656388_ABCA7	chr19.1
29614	chr19:1655888-1656388_STK11	chr19.1
30742	chr19:1655888-1656388_CSNK1G2	chr19.1
29511	chr19:1655888-1656388_PCSK4	chr19.1
29159	chr19:1655888-1656388_CNN2	chr19.1
29565	chr19:1655888-1656388_NDUFS7	chr19.1
31824	chr19:1655888-1656388_SF3A2	chr19.1
30545	chr19:1655888-1656388_ATP8B3	chr19.1
29336	chr19:1655888-1656388_MBD3	chr19.1
29141	chr19:1655888-1656388_PTBP1	chr19.1
29072	chr19:1655888-1656388_MEX3D	chr19.1
29056	chr19:1655888-1656388_AZU1	chr19.1
29119	chr19:1655888-1656388_R3HDM4	chr19.1
32768	chr19:1655888-1656388_LMNB2	chr19.1
28994	chr19:1655888-1656388_KISS1R	chr19.1
32265	chr19:1655888-1656388_LSM7	chr19.1
29284	chr19:1744982-1745482_TCF3	chr19.1
31379	chr19:1744982-1745482_BTBD2	chr19.1
30570	chr19:1744982-1745482_ADAT3	chr19.1
32147	chr19:1744982-1745482_JSRP1	chr19.1
31825	chr19:1744982-1745482_SF3A2	chr19.1
29073	chr19:1744982-1745482_MEX3D	chr19.1
29057	chr19:1744982-1745482_AZU1	chr19.1
29366	chr19:1850802-1851302_CIRBP	chr19.1
33571	chr19:1850802-1851302_ZNF554	chr19.1
30547	chr19:1850802-1851302_ATP8B3	chr19.1
29640	chr19:1850802-1851302_C19orf25	chr19.1
32172	chr19:1850802-1851302_OAZ1	chr19.1
29312	chr19:1850802-1851302_DAZAP1	chr19.1
29810	chr19:1850802-1851302_TMEM259	chr19.1
29666	chr19:1850802-1851302_UQCR11	chr19.1
32124	chr19:1850802-1851302_AMH	chr19.1
31402	chr19:1850802-1851302_MOB3A	chr19.1
31380	chr19:1850802-1851302_BTBD2	chr19.1
29161	chr19:1850802-1851302_CNN2	chr19.1
31755	chr19:1850802-1851302_AP3D1	chr19.1
30744	chr19:1850802-1851302_CSNK1G2	chr19.1
29102	chr19:1850802-1851302_CFD	chr19.1
29418	chr19:1850802-1851302_POLR2E	chr19.1
33609	chr19:1850802-1851302_THOP1	chr19.1
29789	chr19:1850802-1851302_MED16	chr19.1
32267	chr19:1850802-1851302_LSM7	chr19.1
30474	chr19:1850802-1851302_REXO1	chr19.1
28996	chr19:1850802-1851302_KISS1R	chr19.1
[truncated: 5,352 more rows]

## Sheet: blocked_CV_fold2
ABC.id	group
3263	chr11:267166-267666_ANO9	chr11.1
3203	chr11:267166-267666_POLR2L	chr11.1
3255	chr11:267166-267666_PKP3	chr11.1
3167	chr11:267166-267666_PDDC1	chr11.1
3247	chr11:267166-267666_AP2A2	chr11.1
3271	chr11:267166-267666_SIGIRR	chr11.1
3176	chr11:267166-267666_SLC25A22	chr11.1
3111	chr11:267166-267666_IFITM3	chr11.1
3185	chr11:267166-267666_RPLP2	chr11.1
3229	chr11:267166-267666_RIC8A	chr11.1
3194	chr11:267166-267666_CD151	chr11.1
3221	chr11:267166-267666_BET1L	chr11.1
3213	chr11:267166-267666_CHID1	chr11.1
3071	chr11:267166-267666_PNPLA2	chr11.1
3103	chr11:267166-267666_SIRT3	chr11.1
3295	chr11:267166-267666_IFITM1	chr11.1
3095	chr11:267166-267666_RASSF7	chr11.1
3287	chr11:267166-267666_PSMD13	chr11.1
3135	chr11:267166-267666_PTDSS2	chr11.1
3088	chr11:267989-268489_RASSF7	chr11.1
3296	chr11:267989-268489_TSPAN4	chr11.1
3112	chr11:267989-268489_LRRC56	chr11.1
3186	chr11:267989-268489_CD151	chr11.1
3195	chr11:267989-268489_POLR2L	chr11.1
3128	chr11:267989-268489_PTDSS2	chr11.1
3072	chr11:267989-268489_RNH1	chr11.1
3080	chr11:267989-268489_PHRF1	chr11.1
3104	chr11:267989-268489_IFITM3	chr11.1
3204	chr11:267989-268489_CHID1	chr11.1
3120	chr11:267989-268489_HRAS	chr11.1
3264	chr11:267989-268489_SIGIRR	chr11.1
3160	chr11:267989-268489_PDDC1	chr11.1
3256	chr11:267989-268489_ANO9	chr11.1
3168	chr11:267989-268489_SLC25A22	chr11.1
3288	chr11:267989-268489_IFITM1	chr11.1
3196	chr11:268678-269178_POLR2L	chr11.1
3153	chr11:268678-269178_TALDO1	chr11.1
3129	chr11:268678-269178_PTDSS2	chr11.1
3161	chr11:268678-269178_PDDC1	chr11.1
3056	chr11:268678-269178_DEAF1	chr11.1
3178	chr11:268678-269178_RPLP2	chr11.1
3169	chr11:268678-269178_SLC25A22	chr11.1
3145	chr11:268678-269178_EPS8L2	chr11.1
3187	chr11:268678-269178_CD151	chr11.1
3281	chr11:268678-269178_PSMD13	chr11.1
3257	chr11:268678-269178_ANO9	chr11.1
3273	chr11:268678-269178_IRF7	chr11.1
3205	chr11:268678-269178_CHID1	chr11.1
3231	chr11:268678-269178_B4GALNT4	chr11.1
3297	chr11:268678-269178_TSPAN4	chr11.1
3289	chr11:268678-269178_IFITM1	chr11.1
3290	chr11:335677-336177_IFITM1	chr11.1
3162	chr11:335677-336177_PDDC1	chr11.1
3224	chr11:335677-336177_RIC8A	chr11.1
3106	chr11:335677-336177_IFITM3	chr11.1
3065	chr11:335677-336177_PNPLA2	chr11.1
3098	chr11:335677-336177_SIRT3	chr11.1
3240	chr11:335677-336177_AP2A2	chr11.1
3170	chr11:335677-336177_SLC25A22	chr11.1
3114	chr11:335677-336177_LRRC56	chr11.1
3123	chr11:350756-351256_HRAS	chr11.1
3107	chr11:350756-351256_IFITM3	chr11.1
3058	chr11:350756-351256_DEAF1	chr11.1
3083	chr11:350756-351256_PHRF1	chr11.1
3299	chr11:350756-351256_TSPAN4	chr11.1
3291	chr11:350756-351256_IFITM1	chr11.1
3283	chr11:350756-351256_PSMD13	chr11.1
3251	chr11:350756-351256_PKP3	chr11.1
3241	chr11:350756-351256_AP2A2	chr11.1
3198	chr11:350756-351256_POLR2L	chr11.1
3099	chr11:350756-351256_SIRT3	chr11.1
3155	chr11:350756-351256_TALDO1	chr11.1
3189	chr11:350756-351256_CD151	chr11.1
3171	chr11:350756-351256_SLC25A22	chr11.1
3163	chr11:350756-351256_PDDC1	chr11.1
3147	chr11:350756-351256_EPS8L2	chr11.1
5600	chr11:353274-353774_TOLLIP	chr11.1
3132	chr11:353274-353774_PTDSS2	chr11.1
3292	chr11:353274-353774_IFITM1	chr11.1
3284	chr11:353274-353774_PSMD13	chr11.1
3140	chr11:353274-353774_TMEM80	chr11.1
3276	chr11:353274-353774_IRF7	chr11.1
3268	chr11:353274-353774_SIGIRR	chr11.1
3148	chr11:353274-353774_EPS8L2	chr11.1
3116	chr11:353274-353774_LRRC56	chr11.1
3252	chr11:353274-353774_PKP3	chr11.1
3242	chr11:353274-353774_AP2A2	chr11.1
3164	chr11:353274-353774_PDDC1	chr11.1
3124	chr11:353274-353774_HRAS	chr11.1
3218	chr11:353274-353774_BET1L	chr11.1
3260	chr11:353274-353774_ANO9	chr11.1
3208	chr11:353274-353774_CHID1	chr11.1
3092	chr11:353274-353774_RASSF7	chr11.1
3084	chr11:353274-353774_PHRF1	chr11.1
3133	chr11:356119-356619_PTDSS2	chr11.1
3235	chr11:356119-356619_B4GALNT4	chr11.1
3227	chr11:356119-356619_RIC8A	chr11.1
3219	chr11:356119-356619_BET1L	chr11.1
3141	chr11:356119-356619_TMEM80	chr11.1
3200	chr11:356119-356619_POLR2L	chr11.1
3173	chr11:356119-356619_SLC25A22	chr11.1
3165	chr11:356119-356619_PDDC1	chr11.1
3269	chr11:356119-356619_SIGIRR	chr11.1
3125	chr11:356119-356619_HRAS	chr11.1
3157	chr11:356119-356619_TALDO1	chr11.1
3293	chr11:356119-356619_IFITM1	chr11.1
3301	chr11:356119-356619_TSPAN4	chr11.1
3117	chr11:356119-356619_LRRC56	chr11.1
3060	chr11:356119-356619_DEAF1	chr11.1
3285	chr11:356119-356619_PSMD13	chr11.1
3109	chr11:356119-356619_IFITM3	chr11.1
3166	chr11:574092-574592_PDDC1	chr11.1
3175	chr11:574092-574592_SLC25A22	chr11.1
3184	chr11:574092-574592_RPLP2	chr11.1
3094	chr11:574092-574592_RASSF7	chr11.1
3294	chr11:574092-574592_IFITM1	chr11.1
3270	chr11:574092-574592_SIGIRR	chr11.1
3220	chr11:574092-574592_BET1L	chr11.1
3228	chr11:574092-574592_RIC8A	chr11.1
3236	chr11:574092-574592_B4GALNT4	chr11.1
3278	chr11:574092-574592_IRF7	chr11.1
3158	chr11:574092-574592_TALDO1	chr11.1
3262	chr11:574092-574592_ANO9	chr11.1
3110	chr11:574092-574592_IFITM3	chr11.1
3070	chr11:574092-574592_PNPLA2	chr11.1
3078	chr11:574092-574592_RNH1	chr11.1
3086	chr11:574092-574592_PHRF1	chr11.1
3102	chr11:574092-574592_SIRT3	chr11.1
3142	chr11:574092-574592_TMEM80	chr11.1
6909	chr11:574092-574592_MOB2	chr11.1
6933	chr11:1793690-1794190_TSSC4	chr11.1
3244	chr11:1793690-1794190_AP2A2	chr11.1
6931	chr11:1793690-1794190_CTSD	chr11.1
5602	chr11:1793690-1794190_TOLLIP	chr11.1
3211	chr11:1865733-1866233_CHID1	chr11.1
6941	chr11:1865733-1866233_MRPL23	chr11.1
6908	chr11:1865733-1866233_MOB2	chr11.1
6934	chr11:1865733-1866233_TSSC4	chr11.1
8072	chr11:2888814-2889314_ZNF195	chr11.1
6902	chr11:2888814-2889314_CD81	chr11.1
6942	chr11:2888814-2889314_MRPL23	chr11.1
8061	chr11:2888814-2889314_OSBPL5	chr11.1
8110	chr11:2888814-2889314_RHOG	chr11.1
8077	chr11:2888814-2889314_CARS	chr11.1
8066	chr11:2888814-2889314_CHRNA10	chr11.1
8093	chr11:2888814-2889314_CDKN1C	chr11.1
8098	chr11:2888814-2889314_PGAP2	chr11.1
8121	chr11:2888814-2889314_NAP1L4	chr11.1
6919	chr11:2888814-2889314_TSPAN32	chr11.1
6935	chr11:2888814-2889314_TSSC4	chr11.1
6926	chr11:2888814-2889314_C11orf21	chr11.1
8067	chr11:3079836-3080336_CHRNA10	chr11.1
6903	chr11:3079836-3080336_CD81	chr11.1
8099	chr11:3079836-3080336_PGAP2	chr11.1
8073	chr11:3079836-3080336_ZNF195	chr11.1
8111	chr11:3079836-3080336_RHOG	chr11.1
8122	chr11:3079836-3080336_NAP1L4	chr11.1
8078	chr11:3079836-3080336_CARS	chr11.1
6920	chr11:3079836-3080336_TSPAN32	chr11.1
8100	chr11:3189566-3190066_PGAP2	chr11.1
8106	chr11:3189566-3190066_STIM1	chr11.1
6914	chr11:3189566-3190066_ASCL2	chr11.1
8112	chr11:3189566-3190066_RHOG	chr11.1
6904	chr11:3189566-3190066_CD81	chr11.1
8079	chr11:3189566-3190066_CARS	chr11.1
8068	chr11:3189566-3190066_CHRNA10	chr11.1
6928	chr11:3189566-3190066_C11orf21	chr11.1
6921	chr11:3189566-3190066_TSPAN32	chr11.1
8085	chr11:3190421-3190921_SLC22A18	chr11.1
8080	chr11:3190421-3190921_CARS	chr11.1
8075	chr11:3190421-3190921_ZNF195	chr11.1
8069	chr11:3190421-3190921_CHRNA10	chr11.1
8113	chr11:3190421-3190921_RHOG	chr11.1
8213	chr11:3190421-3190921_RRM1	chr11.1
8101	chr11:3190421-3190921_PGAP2	chr11.1
8064	chr11:3190421-3190921_OSBPL5	chr11.1
8108	chr11:3282852-3283352_STIM1	chr11.1
8070	chr11:3282852-3283352_CHRNA10	chr11.1
8065	chr11:3282852-3283352_OSBPL5	chr11.1
8226	chr11:4680036-4680536_TRIM21	chr11.1
8224	chr11:4680036-4680536_TRIM6	chr11.1
8215	chr11:4680036-4680536_RRM1	chr11.1
8109	chr11:4680036-4680536_STIM1	chr11.1
8216	chr11:4680036-4680536_OR51I1	chr11.1
8229	chr11:5150547-5151047_TRIM68	chr11.1
8225	chr11:5150547-5151047_TRIM6	chr11.1
8422	chr11:6688980-6689480_ZNF215	chr11.1
8431	chr11:6688980-6689480_ILK	chr11.1
8419	chr11:6688980-6689480_TIMM10B	chr11.1
8416	chr11:6688980-6689480_RRP8	chr11.1
8437	chr11:6688980-6689480_TPP1	chr11.1
8413	chr11:6688980-6689480_ARFIP2	chr11.1
8425	chr11:6688980-6689480_MRPL17	chr11.1
8407	chr11:6688980-6689480_FAM160A2	chr11.1
8404	chr11:6688980-6689480_DNHD1	chr11.1
8428	chr11:6688980-6689480_SMPD1	chr11.1
8417	chr11:6711523-6712023_RRP8	chr11.1
8236	chr11:6711523-6712023_TRIM5	chr11.1
8426	chr11:6711523-6712023_MRPL17	chr11.1
8427	chr11:6715163-6715663_MRPL17	chr11.1
8409	chr11:6715163-6715663_FAM160A2	chr11.1
8415	chr11:6715163-6715663_ARFIP2	chr11.1
8430	chr11:6715163-6715663_SMPD1	chr11.1
8421	chr11:6715163-6715663_TIMM10B	chr11.1
8424	chr11:6715163-6715663_ZNF215	chr11.1
2925	chr11:8227781-8228281_TRIM66	chr11.1
3001	chr11:8227781-8228281_NRIP3	chr11.1
2958	chr11:8227781-8228281_RPL27A	chr11.1
8449	chr11:8227781-8228281_EIF3F	chr11.1
2984	chr11:9368656-9369156_ZNF143	chr11.1
2926	chr11:9368656-9369156_TRIM66	chr11.1
2917	chr11:9368656-9369156_SBF2	chr11.1
3018	chr11:9368656-9369156_IPO7	chr11.1
2959	chr11:9368656-9369156_RPL27A	chr11.1
3010	chr11:9368656-9369156_DENND5A	chr11.1
3019	chr11:9383986-9384486_IPO7	chr11.1
3003	chr11:9383986-9384486_NRIP3	chr11.1
2918	chr11:9383986-9384486_SBF2	chr11.1
2927	chr11:9383986-9384486_TRIM66	chr11.1
2986	chr11:9385771-9386271_ZNF143	chr11.1
3020	chr11:9385771-9386271_IPO7	chr11.1
3012	chr11:9385771-9386271_DENND5A	chr11.1
2919	chr11:9385771-9386271_SBF2	chr11.1
3004	chr11:9385771-9386271_NRIP3	chr11.1
2909	chr11:9551578-9552078_SBF2	chr11.1
2962	chr11:9551578-9552078_AKIP1	chr11.1
3005	chr11:9551578-9552078_DENND5A	chr11.1
2980	chr11:9573340-9573840_ZNF143	chr11.1
3006	chr11:9573340-9573840_DENND5A	chr11.1
3014	chr11:9573340-9573840_IPO7	chr11.1
2988	chr11:9573340-9573840_TMEM9B	chr11.1
2910	chr11:9573340-9573840_SBF2	chr11.1
2930	chr11:9573340-9573840_WEE1	chr11.1
2931	chr11:9587491-9587991_WEE1	chr11.1
2955	chr11:9587491-9587991_RPL27A	chr11.1
2973	chr11:9587491-9587991_TMEM41B	chr11.1
2989	chr11:9587491-9587991_TMEM9B	chr11.1
2922	chr11:9587491-9587991_TRIM66	chr11.1
2939	chr11:9587491-9587991_SWAP70	chr11.1
2947	chr11:9587491-9587991_AMPD3	chr11.1
2964	chr11:9587491-9587991_AKIP1	chr11.1
2990	chr11:9588180-9588680_TMEM9B	chr11.1
2974	chr11:9588180-9588680_TMEM41B	chr11.1
2999	chr11:9588180-9588680_NRIP3	chr11.1
3016	chr11:9588180-9588680_IPO7	chr11.1
2932	chr11:9588180-9588680_WEE1	chr11.1
3023	chr11:9588180-9588680_RNF141	chr11.1
2923	chr11:9588180-9588680_TRIM66	chr11.1
2948	chr11:9588180-9588680_AMPD3	chr11.1
3009	chr11:9673724-9674224_DENND5A	chr11.1
2933	chr11:9673724-9674224_WEE1	chr11.1
2924	chr11:9673724-9674224_TRIM66	chr11.1
3000	chr11:9673724-9674224_NRIP3	chr11.1
2991	chr11:9673724-9674224_TMEM9B	chr11.1
2983	chr11:9673724-9674224_ZNF143	chr11.1
2975	chr11:9673724-9674224_TMEM41B	chr11.1
3045	chr11:10757213-10757713_CTR9	chr11.1
2950	chr11:10757213-10757713_AMPD3	chr11.1
2914	chr11:10757213-10757713_SBF2	chr11.1
3026	chr11:10764292-10764792_RNF141	chr11.1
3043	chr11:10764292-10764792_EIF4G2	chr11.1
3049	chr11:10764292-10764792_ZBED5	chr11.1
3046	chr11:10764292-10764792_CTR9	chr11.1
2915	chr11:10764292-10764792_SBF2	chr11.1
2951	chr11:10764292-10764792_AMPD3	chr11.1
2952	chr11:10941734-10942234_AMPD3	chr11.1
3305	chr11:11836305-11836805_MICALCL	chr11.1
3053	chr11:11836305-11836805_USP47	chr11.1
3309	chr11:11836305-11836805_MICAL2	chr11.1
3054	chr11:12599583-12600083_USP47	chr11.1
3310	chr11:12599583-12600083_MICAL2	chr11.1
3308	chr11:12599583-12600083_TEAD1	chr11.1
65358	chr11:14443763-14444263_CYP2R1	chr11.1
65354	chr11:14443763-14444263_RRAS2	chr11.1
65352	chr11:14443763-14444263_PSMA1	chr11.1
3334	chr11:14443763-14444263_BTBD10	chr11.1
65353	chr11:14916463-14916963_PSMA1	chr11.1
65355	chr11:14916463-14916963_RRAS2	chr11.1
65359	chr11:14916463-14916963_CYP2R1	chr11.1
3408	chr11:18405643-18406143_UEVLD	chr11.1
3410	chr11:18405643-18406143_ZDHHC13	chr11.1
3407	chr11:18405643-18406143_LDHA	chr11.1
3411	chr11:18405643-18406143_SPTY2D1	chr11.1
3401	chr11:18405643-18406143_TSG101	chr11.1
3400	chr11:18405643-18406143_KCNJ11	chr11.1
3409	chr11:18405643-18406143_SAAL1	chr11.1
3406	chr11:20149727-20150227_E2F8	chr11.1
64981	chr11:20149727-20150227_PRMT3	chr11.1
64980	chr11:20149727-20150227_HTATIP2	chr11.1
3945	chr11:44354747-44355247_HSD17B12	chr11.3
3923	chr11:44354747-44355247_C11orf96	chr11.3
3930	chr11:44354747-44355247_TTC17	chr11.3
3960	chr11:44527087-44527587_ALKBH3	chr11.3
3924	chr11:44527087-44527587_C11orf96	chr11.3
3953	chr11:44527087-44527587_EXT2	chr11.3
3925	chr11:44544971-44545471_C11orf96	chr11.3
3947	chr11:44544971-44545471_HSD17B12	chr11.3
3933	chr11:44544971-44545471_CD82	chr11.3
3961	chr11:44544971-44545471_ALKBH3	chr11.3
3962	chr11:44549503-44550003_ALKBH3	chr11.3
3934	chr11:44549503-44550003_CD82	chr11.3
3963	chr11:44551851-44552351_ALKBH3	chr11.3
3935	chr11:44551851-44552351_CD82	chr11.3
3942	chr11:44551851-44552351_ACCS	chr11.3
3956	chr11:44551851-44552351_EXT2	chr11.3
3927	chr11:44551851-44552351_C11orf96	chr11.3
3964	chr11:44552639-44553139_ALKBH3	chr11.3
3950	chr11:44552639-44553139_HSD17B12	chr11.3
3928	chr11:44552639-44553139_C11orf96	chr11.3
3957	chr11:44552639-44553139_EXT2	chr11.3
3936	chr11:44552639-44553139_CD82	chr11.3
3929	chr11:44563819-44564319_C11orf96	chr11.3
3965	chr11:44563819-44564319_ALKBH3	chr11.3
3958	chr11:44563819-44564319_EXT2	chr11.3
4089	chr11:45855887-45856387_MAPK8IP1	chr11.3
4096	chr11:45855887-45856387_CRY2	chr11.3
4138	chr11:45855887-45856387_CREB3L1	chr11.3
4181	chr11:46264746-46265246_SLC35C1	chr11.3
4090	chr11:46264746-46265246_MAPK8IP1	chr11.3
4220	chr11:46264746-46265246_C11orf49	chr11.3
4167	chr11:46264746-46265246_ATG13	chr11.3
4229	chr11:46264746-46265246_ARFGAP2	chr11.3
4153	chr11:46264746-46265246_CKAP5	chr11.3
4139	chr11:46264746-46265246_CREB3L1	chr11.3
4132	chr11:46264746-46265246_DGKZ	chr11.3
4125	chr11:46264746-46265246_PHF21A	chr11.3
4104	chr11:46264746-46265246_MDK	chr11.3
4097	chr11:46264746-46265246_CRY2	chr11.3
4147	chr11:46269060-46269560_ZNF408	chr11.3
4105	chr11:46269060-46269560_MDK	chr11.3
4221	chr11:46269060-46269560_C11orf49	chr11.3
4175	chr11:46269060-46269560_HARBI1	chr11.3
4133	chr11:46269060-46269560_DGKZ	chr11.3
4126	chr11:46269060-46269560_PHF21A	chr11.3
4230	chr11:46269060-46269560_ARFGAP2	chr11.3
4162	chr11:46270131-46270631_ARHGAP1	chr11.3
4092	chr11:46270131-46270631_MAPK8IP1	chr11.3
4155	chr11:46270131-46270631_CKAP5	chr11.3
4231	chr11:46270131-46270631_ARFGAP2	chr11.3
4113	chr11:46270131-46270631_AMBRA1	chr11.3
4106	chr11:46270131-46270631_MDK	chr11.3
4183	chr11:46270131-46270631_SLC35C1	chr11.3
4134	chr11:46270131-46270631_DGKZ	chr11.3
4263	chr11:46270131-46270631_ACP2	chr11.3
4222	chr11:46270131-46270631_C11orf49	chr11.3
4093	chr11:46271066-46271566_MAPK8IP1	chr11.3
4177	chr11:46271066-46271566_HARBI1	chr11.3
4114	chr11:46271066-46271566_AMBRA1	chr11.3
4149	chr11:46271066-46271566_ZNF408	chr11.3
4107	chr11:46271066-46271566_MDK	chr11.3
4135	chr11:46271066-46271566_DGKZ	chr11.3
4128	chr11:46271066-46271566_PHF21A	chr11.3
4142	chr11:46271066-46271566_CREB3L1	chr11.3
4184	chr11:46271066-46271566_SLC35C1	chr11.3
4244	chr11:46271066-46271566_PACSIN3	chr11.3
4264	chr11:46271066-46271566_ACP2	chr11.3
4211	chr11:46271066-46271566_DDB2	chr11.3
4171	chr11:46271891-46272391_ATG13	chr11.3
4164	chr11:46271891-46272391_ARHGAP1	chr11.3
4157	chr11:46271891-46272391_CKAP5	chr11.3
4245	chr11:46271891-46272391_PACSIN3	chr11.3
4143	chr11:46271891-46272391_CREB3L1	chr11.3
4122	chr11:46271891-46272391_PEX16	chr11.3
4115	chr11:46271891-46272391_AMBRA1	chr11.3
4108	chr11:46271891-46272391_MDK	chr11.3
4224	chr11:46271891-46272391_C11orf49	chr11.3
4101	chr11:46271891-46272391_CRY2	chr11.3
4212	chr11:46271891-46272391_DDB2	chr11.3
4109	chr11:46619118-46619618_MDK	chr11.3
4137	chr11:46619118-46619618_DGKZ	chr11.3
4213	chr11:46619118-46619618_DDB2	chr11.3
4246	chr11:46619118-46619618_PACSIN3	chr11.3
4116	chr11:46619118-46619618_AMBRA1	chr11.3
4308	chr11:46619118-46619618_SLC39A13	chr11.3
4102	chr11:46619118-46619618_CRY2	chr11.3
4158	chr11:46619118-46619618_CKAP5	chr11.3
4179	chr11:46619118-46619618_HARBI1	chr11.3
4225	chr11:46619118-46619618_C11orf49	chr11.3
4301	chr11:46619118-46619618_CELF1	chr11.3
4315	chr11:46619118-46619618_PSMC3	chr11.3
4294	chr11:46619118-46619618_KBTBD4	chr11.3
4273	chr11:46619118-46619618_SPI1	chr11.3
4322	chr11:46619118-46619618_NDUFS3	chr11.3
4095	chr11:46619118-46619618_MAPK8IP1	chr11.3
4165	chr11:46619118-46619618_ARHGAP1	chr11.3
4123	chr11:46619118-46619618_PEX16	chr11.3
4257	chr11:47884802-47885302_NR1H3	chr11.3
4274	chr11:47884802-47885302_SPI1	chr11.3
4361	chr11:47884802-47885302_FNBP4	chr11.3
4267	chr11:47884802-47885302_ACP2	chr11.3
4309	chr11:47884802-47885302_SLC39A13	chr11.3
4302	chr11:47884802-47885302_CELF1	chr11.3
4323	chr11:47884802-47885302_NDUFS3	chr11.3
4288	chr11:47884802-47885302_PTPMT1	chr11.3
4355	chr11:47884802-47885302_MTCH2	chr11.3
4235	chr11:47884802-47885302_ARFGAP2	chr11.3
4316	chr11:47884802-47885302_PSMC3	chr11.3
4275	chr11:47937867-47938367_SPI1	chr11.3
4289	chr11:47937867-47938367_PTPMT1	chr11.3
4282	chr11:47937867-47938367_MADD	chr11.3
4296	chr11:47937867-47938367_KBTBD4	chr11.3
4356	chr11:47937867-47938367_MTCH2	chr11.3
4248	chr11:47937867-47938367_PACSIN3	chr11.3
4324	chr11:47937867-47938367_NDUFS3	chr11.3
4362	chr11:47937867-47938367_FNBP4	chr11.3
4268	chr11:47937867-47938367_ACP2	chr11.3
4344	chr11:47937867-47938367_PTPRJ	chr11.3
4351	chr11:47939362-47939862_NUP160	chr11.3
4237	chr11:47939362-47939862_ARFGAP2	chr11.3
4345	chr11:47939362-47939862_PTPRJ	chr11.3
4290	chr11:47939362-47939862_PTPMT1	chr11.3
4318	chr11:47939362-47939862_PSMC3	chr11.3
4269	chr11:47939362-47939862_ACP2	chr11.3
4283	chr11:47939362-47939862_MADD	chr11.3
4325	chr11:47939362-47939862_NDUFS3	chr11.3
4357	chr11:47939362-47939862_MTCH2	chr11.3
4276	chr11:47939362-47939862_SPI1	chr11.3
4259	chr11:47939362-47939862_NR1H3	chr11.3
4346	chr11:47965391-47965891_PTPRJ	chr11.3
4312	chr11:47965391-47965891_SLC39A13	chr11.3
4326	chr11:47965391-47965891_NDUFS3	chr11.3
4358	chr11:47965391-47965891_MTCH2	chr11.3
4352	chr11:47965391-47965891_NUP160	chr11.3
4364	chr11:47965391-47965891_FNBP4	chr11.3
4305	chr11:47965391-47965891_CELF1	chr11.3
4298	chr11:47965391-47965891_KBTBD4	chr11.3
4250	chr11:47965391-47965891_PACSIN3	chr11.3
4291	chr11:47965391-47965891_PTPMT1	chr11.3
4277	chr11:47965391-47965891_SPI1	chr11.3
4359	chr11:47968419-47968919_MTCH2	chr11.3
4320	chr11:47968419-47968919_PSMC3	chr11.3
4261	chr11:47968419-47968919_NR1H3	chr11.3
4365	chr11:47968419-47968919_FNBP4	chr11.3
4347	chr11:47968419-47968919_PTPRJ	chr11.3
4218	chr11:47968419-47968919_DDB2	chr11.3
4292	chr11:47968419-47968919_PTPMT1	chr11.3
4327	chr11:47968419-47968919_NDUFS3	chr11.3
4348	chr11:47969651-47970151_PTPRJ	chr11.3
4366	chr11:47969651-47970151_FNBP4	chr11.3
4219	chr11:47969651-47970151_DDB2	chr11.3
4328	chr11:47969651-47970151_NDUFS3	chr11.3
4252	chr11:47969651-47970151_PACSIN3	chr11.3
4293	chr11:47969651-47970151_PTPMT1	chr11.3
4286	chr11:47969651-47970151_MADD	chr11.3
4240	chr11:47969651-47970151_ARFGAP2	chr11.3
4279	chr11:47969651-47970151_SPI1	chr11.3
4307	chr11:47969651-47970151_CELF1	chr11.3
4314	chr11:47969651-47970151_SLC39A13	chr11.3
4360	chr11:47969651-47970151_MTCH2	chr11.3
4321	chr11:47969651-47970151_PSMC3	chr11.3
64655	chr13:95201417-95201948_ABCC4	chr13.5
64643	chr13:95307928-95308428_TGDS	chr13.5
64648	chr13:95359552-95360052_DNAJC3	chr13.5
64653	chr13:95359552-95360052_ABCC4	chr13.5
64649	chr13:95969582-95970082_UGGT2	chr13.5
64650	chr13:95969582-95970082_ABCC4	chr13.5
64641	chr13:95969582-95970082_TGDS	chr13.5
11371	chr13:97793769-97794269_RAP2A	chr13.5
11380	chr13:97793769-97794269_MBNL2	chr13.5
11372	chr13:97794651-97795151_RAP2A	chr13.5
11376	chr13:97794651-97795151_IPO5	chr13.5
11373	chr13:97801117-97801617_RAP2A	chr13.5
11384	chr13:99310363-99310863_DOCK9	chr13.5
11392	chr13:99310363-99310863_CLYBL	chr13.5
11379	chr13:99310363-99310863_IPO5	chr13.5
11397	chr13:99310363-99310863_TM9SF2	chr13.5
11420	chr13:99803756-99804256_PCCA	chr13.5
11389	chr13:99803756-99804256_STK24	chr13.5
11416	chr13:99803756-99804256_ZIC5	chr13.5
11402	chr13:99803756-99804256_UBAC2	chr13.5
11398	chr13:99803756-99804256_TM9SF2	chr13.5
11417	chr13:99844148-99844648_ZIC5	chr13.5
11421	chr13:99844148-99844648_PCCA	chr13.5
11407	chr13:99844148-99844648_GPR183	chr13.5
11413	chr13:99844148-99844648_ZIC2	chr13.5
11394	chr13:99844148-99844648_CLYBL	chr13.5
11395	chr13:100086530-100087030_CLYBL	chr13.5
11404	chr13:100086530-100087030_UBAC2	chr13.5
11422	chr13:100086530-100087030_PCCA	chr13.5
11408	chr13:100086530-100087030_GPR183	chr13.5
11387	chr13:100086530-100087030_DOCK9	chr13.5
11391	chr13:100086530-100087030_STK24	chr13.5
11424	chr13:101253187-101253687_TMTC4	chr13.5
11425	chr13:101253187-101253687_GGACT	chr13.5
11419	chr13:101253187-101253687_ZIC5	chr13.5
11415	chr13:101253187-101253687_ZIC2	chr13.5
65395	chr13:103244180-103244680_KDELC1	chr13.5
65394	chr13:103244180-103244680_TPP2	chr13.5
65391	chr13:107222688-107223188_ARGLU1	chr13.5
11432	chr13:108535794-108536294_LIG4	chr13.5
11430	chr13:108535794-108536294_ABHD13	chr13.5
11428	chr13:108535794-108536294_MYO16	chr13.5
11426	chr13:108535794-108536294_FAM155A	chr13.5
11431	chr13:109225077-109225577_ABHD13	chr13.5
11433	chr13:109225077-109225577_LIG4	chr13.5
11434	chr13:110347285-110347785_COL4A2	chr13.5
11445	chr13:110347285-110347785_RAB20	chr13.5
11443	chr13:110359320-110359820_IRS2	chr13.5
11435	chr13:110359320-110359820_COL4A2	chr13.5
11466	chr13:111254453-111254953_ANKRD10	chr13.5
11472	chr13:111254453-111254953_ARHGEF7	chr13.5
11460	chr13:111254453-111254953_ING1	chr13.5
11444	chr13:111254453-111254953_IRS2	chr13.5
11467	chr13:111524295-111524795_ANKRD10	chr13.5
11448	chr13:111524295-111524795_RAB20	chr13.5
11474	chr13:111526893-111527393_ARHGEF7	chr13.5
11469	chr13:111609573-111610073_ANKRD10	chr13.5
11463	chr13:111609573-111610073_ING1	chr13.5
11475	chr13:111609573-111610073_ARHGEF7	chr13.5
11457	chr13:111609573-111610073_CARS2	chr13.5
11450	chr13:111609573-111610073_RAB20	chr13.5
11470	chr13:111612465-111612965_ANKRD10	chr13.5
11464	chr13:111612465-111612965_ING1	chr13.5
11476	chr13:111612465-111612965_ARHGEF7	chr13.5
11458	chr13:111612465-111612965_CARS2	chr13.5
11441	chr13:111699125-111699625_COL4A2	chr13.5
11459	chr13:111699125-111699625_CARS2	chr13.5
11452	chr13:111699125-111699625_RAB20	chr13.5
11509	chr13:113809176-113809676_LAMP1	chr13.5
11510	chr13:113809176-113809676_TFDP1	chr13.5
11501	chr13:113809176-113809676_DCUN1D2	chr13.5
11494	chr13:113809176-113809676_GAS6	chr13.5
11505	chr13:113809176-113809676_TMCO3	chr13.5
11517	chr13:114992137-114992637_UPF3A	chr13.5
11523	chr13:114992137-114992637_CHAMP1	chr13.5
11514	chr13:114992137-114992637_CDC16	chr13.5
11506	chr13:114992137-114992637_TMCO3	chr13.5
11502	chr13:114992137-114992637_DCUN1D2	chr13.5
11495	chr13:114992137-114992637_GAS6	chr13.5
11500	chr13:114992137-114992637_GRTP1	chr13.5
11524	chr13:115044628-115045128_CHAMP1	chr13.5
11507	chr13:115044628-115045128_TMCO3	chr13.5
11518	chr13:115044628-115045128_UPF3A	chr13.5
11521	chr13:115044628-115045128_RASA3	chr13.5
11508	chr13:115078541-115079041_TMCO3	chr13.5
11522	chr13:115078541-115079041_RASA3	chr13.5
11497	chr13:115078541-115079041_GAS6	chr13.5
11513	chr13:115078541-115079041_TFDP1	chr13.5
11504	chr13:115078541-115079041_DCUN1D2	chr13.5
11519	chr13:115078541-115079041_UPF3A	chr13.5
11525	chr13:115078541-115079041_CHAMP1	chr13.5
18649	chr16:192947-193447_TMEM8A	chr16.1
18956	chr16:192947-193447_RAB40C	chr16.1
18665	chr16:192947-193447_WDR90	chr16.1
18779	chr16:192947-193447_NPRL3	chr16.1
18847	chr16:192947-193447_HBZ	chr16.1
18806	chr16:192947-193447_HAGHL	chr16.1
18697	chr16:192947-193447_LUC7L	chr16.1
18589	chr16:192947-193447_FAM173A	chr16.1
18998	chr16:192947-193447_DECR2	chr16.1
18605	chr16:192947-193447_RHBDL1	chr16.1
18854	chr16:192947-193447_RHOT2	chr16.1
18991	chr16:192947-193447_HBA1	chr16.1
18745	chr16:192947-193447_HBQ1	chr16.1
18881	chr16:192947-193447_SNRNP25	chr16.1
18528	chr16:192947-193447_RPUSD1	chr16.1
18738	chr16:192947-193447_MRPL28	chr16.1
18831	chr16:192947-193447_WDR24	chr16.1
18877	chr16:192947-193447_POLR3K	chr16.1
18949	chr16:192947-193447_HBA2	chr16.1
18814	chr16:192947-193447_STUB1	chr16.1
18784	chr16:192947-193447_MPG	chr16.1
18798	chr16:192947-193447_NARFL	chr16.1
18559	chr16:192947-193447_RAB11FIP3	chr16.1
18746	chr16:194798-195298_HBQ1	chr16.1
18642	chr16:194798-195298_FBXL16	chr16.1
18950	chr16:194798-195298_HBA2	chr16.1
18957	chr16:194798-195298_RAB40C	chr16.1
18848	chr16:194798-195298_HBZ	chr16.1
18992	chr16:194798-195298_HBA1	chr16.1
18792	chr16:194798-195298_NME4	chr16.1
18598	chr16:194798-195298_METRN	chr16.1
18780	chr16:194798-195298_NPRL3	chr16.1
19006	chr16:194798-195298_NHLRC4	chr16.1
18999	chr16:194798-195298_DECR2	chr16.1
18889	chr16:194798-195298_JMJD8	chr16.1
18560	chr16:194798-195298_RAB11FIP3	chr16.1
18883	chr16:412074-412574_SNRNP25	chr16.1
18716	chr16:412074-412574_PIGQ	chr16.1
18879	chr16:412074-412574_POLR3K	chr16.1
18576	chr16:412074-412574_AXIN1	chr16.1
18740	chr16:412074-412574_MRPL28	chr16.1
18600	chr16:412074-412574_METRN	chr16.1
18801	chr16:412074-412574_NARFL	chr16.1
18817	chr16:412074-412574_STUB1	chr16.1
18608	chr16:412074-412574_RHBDL1	chr16.1
19008	chr16:412074-412574_NHLRC4	chr16.1
19000	chr16:412074-412574_DECR2	chr16.1
18545	chr16:412074-412574_BAIAP3	chr16.1
18747	chr16:412074-412574_HBQ1	chr16.1
18793	chr16:412074-412574_NME4	chr16.1
18708	chr16:412074-412574_TSR3	chr16.1
18531	chr16:412074-412574_RPUSD1	chr16.1
18834	chr16:412074-412574_WDR24	chr16.1
18644	chr16:412074-412574_FBXL16	chr16.1
18592	chr16:412074-412574_FAM173A	chr16.1
18809	chr16:412074-412574_HAGHL	chr16.1
18835	chr16:1060934-1061434_CHTF18	chr16.1
18794	chr16:1060934-1061434_NARFL	chr16.1
18858	chr16:1060934-1061434_RPS2	chr16.1
18782	chr16:1060934-1061434_MPG	chr16.1
18766	chr16:1060934-1061434_NME3	chr16.1
18810	chr16:1060934-1061434_STUB1	chr16.1
18757	chr16:1060934-1061434_NUBP2	chr16.1
18818	chr16:1060934-1061434_UBE2I	chr16.1
18725	chr16:1060934-1061434_MRPS34	chr16.1
18734	chr16:1060934-1061434_MRPL28	chr16.1
18843	chr16:1060934-1061434_HBZ	chr16.1
18827	chr16:1060934-1061434_WDR24	chr16.1
18775	chr16:1060934-1061434_NPRL3	chr16.1
18867	chr16:1060934-1061434_NDUFB10	chr16.1
18524	chr16:1060934-1061434_RPUSD1	chr16.1
18700	chr16:1060934-1061434_TSR3	chr16.1
18945	chr16:1060934-1061434_HBA2	chr16.1
18627	chr16:1060934-1061434_SYNGR3	chr16.1
18960	chr16:1060934-1061434_EME2	chr16.1
18617	chr16:1060934-1061434_GFER	chr16.1
18969	chr16:1060934-1061434_MSRB1	chr16.1
18609	chr16:1060934-1061434_CAPN15	chr16.1
18978	chr16:1060934-1061434_HN1L	chr16.1
18645	chr16:1060934-1061434_TMEM8A	chr16.1
18987	chr16:1060934-1061434_HBA1	chr16.1
18585	chr16:1060934-1061434_FAM173A	chr16.1
18577	chr16:1060934-1061434_CLCN7	chr16.1
18562	chr16:1060934-1061434_TELO2	chr16.1
18537	chr16:1060934-1061434_BAIAP3	chr16.1
18693	chr16:1060934-1061434_LUC7L	chr16.1
18876	chr16:1060934-1061434_POLR3K	chr16.1
18880	chr16:1060934-1061434_SNRNP25	chr16.1
18911	chr16:1060934-1061434_C16orf91	chr16.1
18919	chr16:1060934-1061434_FAHD1	chr16.1
18884	chr16:1060934-1061434_JMJD8	chr16.1
18669	chr16:1060934-1061434_CCDC78	chr16.1
18646	chr16:1105001-1105501_TMEM8A	chr16.1
18578	chr16:1105001-1105501_CLCN7	chr16.1
18556	chr16:1105001-1105501_RAB11FIP3	chr16.1
18694	chr16:1105001-1105501_LUC7L	chr16.1
18547	chr16:1105001-1105501_HAGH	chr16.1
18538	chr16:1105001-1105501_BAIAP3	chr16.1
18710	chr16:1105001-1105501_PIGQ	chr16.1
18563	chr16:1105001-1105501_TELO2	chr16.1
18767	chr16:1105001-1105501_NME3	chr16.1
18718	chr16:1105001-1105501_UNKL	chr16.1
18735	chr16:1105001-1105501_MRPL28	chr16.1
18662	chr16:1105001-1105501_WDR90	chr16.1
18749	chr16:1105001-1105501_GNPTG	chr16.1
18670	chr16:1105001-1105501_CCDC78	chr16.1
18678	chr16:1105001-1105501_MEIOB	chr16.1
18586	chr16:1105001-1105501_FAM173A	chr16.1
18618	chr16:1105001-1105501_GFER	chr16.1
18929	chr16:1105001-1105501_TBL3	chr16.1
18988	chr16:1105001-1105501_HBA1	chr16.1
18828	chr16:1105001-1105501_WDR24	chr16.1
18961	chr16:1105001-1105501_EME2	chr16.1
18836	chr16:1105001-1105501_CHTF18	chr16.1
18953	chr16:1105001-1105501_RAB40C	chr16.1
18844	chr16:1105001-1105501_HBZ	chr16.1
18851	chr16:1105001-1105501_RHOT2	chr16.1
18902	chr16:1105001-1105501_ZNF598	chr16.1
18995	chr16:1105001-1105501_DECR2	chr16.1
19191	chr16:1105001-1105501_NTHL1	chr16.1
18803	chr16:1105001-1105501_HAGHL	chr16.1
18811	chr16:1105001-1105501_STUB1	chr16.1
19182	chr16:1105001-1105501_SLC9A3R2	chr16.1
18654	chr16:1172649-1173149_MAPK8IP3	chr16.1
19201	chr16:1172649-1173149_TSC2	chr16.1
18671	chr16:1172649-1173149_CCDC78	chr16.1
18548	chr16:1172649-1173149_HAGH	chr16.1
18903	chr16:1172649-1173149_ZNF598	chr16.1
18688	chr16:1172649-1173149_ARHGDIG	chr16.1
18894	chr16:1172649-1173149_SPSB3	chr16.1
18886	chr16:1172649-1173149_JMJD8	chr16.1
19003	chr16:1172649-1173149_NHLRC4	chr16.1
18971	chr16:1172649-1173149_MSRB1	chr16.1
18647	chr16:1172649-1173149_TMEM8A	chr16.1
18611	chr16:1172649-1173149_CAPN15	chr16.1
18954	chr16:1172649-1173149_RAB40C	chr16.1
19192	chr16:1172649-1173149_NTHL1	chr16.1
18695	chr16:1172649-1173149_LUC7L	chr16.1
18962	chr16:1172649-1173149_EME2	chr16.1
18789	chr16:1172649-1173149_NME4	chr16.1
18711	chr16:1172649-1173149_PIGQ	chr16.1
18719	chr16:1172649-1173149_UNKL	chr16.1
18796	chr16:1172649-1173149_NARFL	chr16.1
18852	chr16:1172649-1173149_RHOT2	chr16.1
18768	chr16:1172649-1173149_NME3	chr16.1
18604	chr16:1173783-1174752_RHBDL1	chr16.1
18540	chr16:1173783-1174752_BAIAP3	chr16.1
18558	chr16:1173783-1174752_RAB11FIP3	chr16.1
18573	chr16:1173783-1174752_AXIN1	chr16.1
18580	chr16:1173783-1174752_CLCN7	chr16.1
19004	chr16:1173783-1174752_NHLRC4	chr16.1
18760	chr16:1173783-1174752_NUBP2	chr16.1
18805	chr16:1173783-1174752_HAGHL	chr16.1
18672	chr16:1173783-1174752_CCDC78	chr16.1
18914	chr16:1173783-1174752_C16orf91	chr16.1
18664	chr16:1173783-1174752_WDR90	chr16.1
18689	chr16:1173783-1174752_ARHGDIG	chr16.1
18931	chr16:1173783-1174752_TBL3	chr16.1
19752	chr16:1541243-1541743_TBC1D24	chr16.1
18862	chr16:1541243-1541743_RPS2	chr16.1
19727	chr16:1541243-1541743_PGP	chr16.1
19194	chr16:1541243-1541743_NTHL1	chr16.1
19680	chr16:1541243-1541743_CCNF	chr16.1
18681	chr16:1541243-1541743_MEIOB	chr16.1
18530	chr16:1541243-1541743_RPUSD1	chr16.1
18704	chr16:1541243-1541743_TSR3	chr16.1
18800	chr16:1541243-1541743_NARFL	chr16.1
19695	chr16:1541243-1541743_DNASE1L2	chr16.1
19785	chr16:1541243-1541743_RNPS1	chr16.1
18550	chr16:1541243-1541743_HAGH	chr16.1
19711	chr16:1541243-1541743_ABCA3	chr16.1
19777	chr16:1541243-1541743_ECI1	chr16.1
19769	chr16:1541243-1541743_E4F1	chr16.1
19719	chr16:1541243-1541743_BRICD5	chr16.1
19761	chr16:1541243-1541743_MLST8	chr16.1
19203	chr16:1541243-1541743_TSC2	chr16.1
19743	chr16:1541243-1541743_C16orf59	chr16.1
18631	chr16:1541243-1541743_SYNGR3	chr16.1
18770	chr16:1541243-1541743_NME3	chr16.1
18621	chr16:1541243-1541743_GFER	chr16.1
18841	chr16:1541243-1541743_CHTF18	chr16.1
18958	chr16:1541243-1541743_RAB40C	chr16.1
18833	chr16:1541243-1541743_WDR24	chr16.1
18729	chr16:1541243-1541743_MRPS34	chr16.1
18615	chr16:1541243-1541743_CAPN15	chr16.1
18871	chr16:1541243-1541743_NDUFB10	chr16.1
18607	chr16:1541243-1541743_RHBDL1	chr16.1
18973	chr16:1541243-1541743_MSRB1	chr16.1
18822	chr16:1541243-1541743_UBE2I	chr16.1
18932	chr16:1541243-1541743_TBL3	chr16.1
18721	chr16:1541243-1541743_UNKL	chr16.1
18982	chr16:1541243-1541743_HN1L	chr16.1
19185	chr16:1541243-1541743_SLC9A3R2	chr16.1
18905	chr16:1541243-1541743_ZNF598	chr16.1
18856	chr16:1541243-1541743_RHOT2	chr16.1
18581	chr16:1541243-1541743_CLCN7	chr16.1
18808	chr16:1541243-1541743_HAGHL	chr16.1
18591	chr16:1541243-1541743_FAM173A	chr16.1
18816	chr16:1541243-1541743_STUB1	chr16.1
18923	chr16:1541243-1541743_FAHD1	chr16.1
18752	chr16:1541243-1541743_GNPTG	chr16.1
18656	chr16:1541243-1541743_MAPK8IP3	chr16.1
18667	chr16:1541243-1541743_WDR90	chr16.1
19007	chr16:1541243-1541743_NHLRC4	chr16.1
18974	chr16:1973472-1973972_MSRB1	chr16.1
19704	chr16:1973472-1973972_CASKIN1	chr16.1
19778	chr16:1973472-1973972_ECI1	chr16.1
18983	chr16:1973472-1973972_HN1L	chr16.1
19186	chr16:1973472-1973972_SLC9A3R2	chr16.1
18916	chr16:1973472-1973972_C16orf91	chr16.1
19712	chr16:1973472-1973972_ABCA3	chr16.1
18863	chr16:1973472-1973972_RPS2	chr16.1
18722	chr16:1973472-1973972_UNKL	chr16.1
18965	chr16:1973472-1973972_EME2	chr16.1
19762	chr16:1973472-1973972_MLST8	chr16.1
19770	chr16:1973472-1973972_E4F1	chr16.1
18632	chr16:1973472-1973972_SYNGR3	chr16.1
19195	chr16:1973472-1973972_NTHL1	chr16.1
18567	chr16:1973472-1973972_TELO2	chr16.1
19884	chr16:1973472-1973972_PDPK1	chr16.1
18771	chr16:1973472-1973972_NME3	chr16.1
19728	chr16:1973472-1973972_PGP	chr16.1
18762	chr16:1973472-1973972_NUBP2	chr16.1
18705	chr16:1973472-1973972_TSR3	chr16.1
19675	chr16:1973472-1973972_PKD1	chr16.1
18906	chr16:1973472-1973972_ZNF598	chr16.1
18942	chr16:1973472-1973972_IFT140	chr16.1
19681	chr16:1973472-1973972_CCNF	chr16.1
18657	chr16:1973472-1973972_MAPK8IP3	chr16.1
19852	chr16:1973472-1973972_FLYWCH1	chr16.1
18872	chr16:1973472-1973972_NDUFB10	chr16.1
19900	chr16:1973472-1973972_FLYWCH2	chr16.1
19753	chr16:1973472-1973972_TBC1D24	chr16.1
19786	chr16:1973472-1973972_RNPS1	chr16.1
18753	chr16:1973472-1973972_GNPTG	chr16.1
18823	chr16:1973472-1973972_UBE2I	chr16.1
19908	chr16:1973472-1973972_SRRM2	chr16.1
18542	chr16:1973472-1973972_BAIAP3	chr16.1
18730	chr16:1973472-1973972_MRPS34	chr16.1
18568	chr16:1982190-1982690_TELO2	chr16.1
18873	chr16:1982190-1982690_NDUFB10	chr16.1
19885	chr16:1982190-1982690_PDPK1	chr16.1
18683	chr16:1982190-1982690_MEIOB	chr16.1
18917	chr16:1982190-1982690_C16orf91	chr16.1
19771	chr16:1982190-1982690_E4F1	chr16.1
18984	chr16:1982190-1982690_HN1L	chr16.1
18754	chr16:1982190-1982690_GNPTG	chr16.1
19779	chr16:1982190-1982690_ECI1	chr16.1
19877	chr16:1982190-1982690_PRSS21	chr16.1
18543	chr16:1982190-1982690_BAIAP3	chr16.1
19787	chr16:1982190-1982690_RNPS1	chr16.1
18907	chr16:1982190-1982690_ZNF598	chr16.1
18658	chr16:1982190-1982690_MAPK8IP3	chr16.1
19853	chr16:1982190-1982690_FLYWCH1	chr16.1
18552	chr16:1982190-1982690_HAGH	chr16.1
18898	chr16:1982190-1982690_SPSB3	chr16.1
19861	chr16:1982190-1982690_KCTD5	chr16.1
19893	chr16:1982190-1982690_AMDHD2	chr16.1
18966	chr16:1982190-1982690_EME2	chr16.1
19713	chr16:1982190-1982690_ABCA3	chr16.1
18864	chr16:1982190-1982690_RPS2	chr16.1
18706	chr16:1982190-1982690_TSR3	chr16.1
19901	chr16:1982190-1982690_FLYWCH2	chr16.1
18623	chr16:1982190-1982690_GFER	chr16.1
18824	chr16:1982190-1982690_UBE2I	chr16.1
19697	chr16:1982190-1982690_DNASE1L2	chr16.1
19705	chr16:1982190-1982690_CASKIN1	chr16.1
19721	chr16:1982190-1982690_BRICD5	chr16.1
18772	chr16:1982190-1982690_NME3	chr16.1
19909	chr16:1982190-1982690_SRRM2	chr16.1
19729	chr16:1982190-1982690_PGP	chr16.1
19196	chr16:1982190-1982690_NTHL1	chr16.1
18731	chr16:1982190-1982690_MRPS34	chr16.1
18659	chr16:2073102-2073602_MAPK8IP3	chr16.1
20184	chr16:2073102-2073602_PAQR4	chr16.1
20208	chr16:2073102-2073602_KREMEN2	chr16.1
19862	chr16:2073102-2073602_KCTD5	chr16.1
20202	chr16:2073102-2073602_PKMYT1	chr16.1
20190	chr16:2073102-2073602_TNFRSF12A	chr16.1
20196	chr16:2073102-2073602_HCFC1R1	chr16.1
19910	chr16:2073102-2073602_SRRM2	chr16.1
19878	chr16:2073102-2073602_PRSS21	chr16.1
18544	chr16:2073102-2073602_BAIAP3	chr16.1
18865	chr16:2073102-2073602_RPS2	chr16.1
19902	chr16:2073102-2073602_FLYWCH2	chr16.1
18707	chr16:2073102-2073602_TSR3	chr16.1
19197	chr16:2073102-2073602_NTHL1	chr16.1
18732	chr16:2073102-2073602_MRPS34	chr16.1
19886	chr16:2073102-2073602_PDPK1	chr16.1
18874	chr16:2073102-2073602_NDUFB10	chr16.1
19870	chr16:2073102-2073602_ATP6V0C	chr16.1
18944	chr16:2073102-2073602_IFT140	chr16.1
19854	chr16:2073102-2073602_FLYWCH1	chr16.1
19722	chr16:2073102-2073602_BRICD5	chr16.1
18569	chr16:2073102-2073602_TELO2	chr16.1
19692	chr16:2073102-2073602_RAB26	chr16.1
19714	chr16:2073102-2073602_ABCA3	chr16.1
19755	chr16:2073102-2073602_TBC1D24	chr16.1
19746	chr16:2073102-2073602_C16orf59	chr16.1
18634	chr16:2073102-2073602_SYNGR3	chr16.1
19738	chr16:2073102-2073602_TRAF7	chr16.1
19706	chr16:2073102-2073602_CASKIN1	chr16.1
19730	chr16:2073102-2073602_PGP	chr16.1
18967	chr16:2073102-2073602_EME2	chr16.1
18624	chr16:2073102-2073602_GFER	chr16.1
19772	chr16:2073102-2073602_E4F1	chr16.1
18755	chr16:2073102-2073602_GNPTG	chr16.1
18553	chr16:2073102-2073602_HAGH	chr16.1
18908	chr16:2073102-2073602_ZNF598	chr16.1
18985	chr16:2073102-2073602_HN1L	chr16.1
19780	chr16:2073102-2073602_ECI1	chr16.1
19683	chr16:2073102-2073602_CCNF	chr16.1
18825	chr16:2073102-2073602_UBE2I	chr16.1
19678	chr16:2730366-2730866_PKD1	chr16.1
19189	chr16:2730366-2730866_SLC9A3R2	chr16.1
20421	chr16:2730366-2730866_SLX4	chr16.1
19903	chr16:2730366-2730866_FLYWCH2	chr16.1
20381	chr16:2730366-2730866_ZNF205	chr16.1
20373	chr16:2730366-2730866_CLUAP1	chr16.1
19684	chr16:2730366-2730866_CCNF	chr16.1
19911	chr16:2730366-2730866_SRRM2	chr16.1
20356	chr16:2730366-2730866_ZNF200	chr16.1
20351	chr16:2730366-2730866_ZNF263	chr16.1
20429	chr16:2730366-2730866_DNASE1	chr16.1
19693	chr16:2730366-2730866_RAB26	chr16.1
19863	chr16:2730366-2730866_KCTD5	chr16.1
19715	chr16:2730366-2730866_ABCA3	chr16.1
18875	chr16:2730366-2730866_NDUFB10	chr16.1
19756	chr16:2730366-2730866_TBC1D24	chr16.1
19765	chr16:2730366-2730866_MLST8	chr16.1
19773	chr16:2730366-2730866_E4F1	chr16.1
19781	chr16:2730366-2730866_ECI1	chr16.1
18900	chr16:2730366-2730866_SPSB3	chr16.1
18866	chr16:2730366-2730866_RPS2	chr16.1
18977	chr16:2730366-2730866_MSRB1	chr16.1
20409	chr16:2730366-2730866_TIGD7	chr16.1
19198	chr16:2730366-2730866_NTHL1	chr16.1
20191	chr16:2730366-2730866_TNFRSF12A	chr16.1
18635	chr16:2730366-2730866_SYNGR3	chr16.1
20414	chr16:2730366-2730866_ZNF75A	chr16.1
20192	chr16:3033558-3034058_TNFRSF12A	chr16.1
20374	chr16:3033558-3034058_CLUAP1	chr16.1
20204	chr16:3033558-3034058_PKMYT1	chr16.1
20410	chr16:3033558-3034058_TIGD7	chr16.1
20210	chr16:3033558-3034058_KREMEN2	chr16.1
20352	chr16:3033558-3034058_ZNF263	chr16.1
20357	chr16:3033558-3034058_ZNF200	chr16.1
20362	chr16:3033558-3034058_ZNF213	chr16.1
20216	chr16:3033558-3034058_THOC6	chr16.1
19856	chr16:3033558-3034058_FLYWCH1	chr16.1
19757	chr16:3033558-3034058_TBC1D24	chr16.1
19864	chr16:3033558-3034058_KCTD5	chr16.1
19872	chr16:3033558-3034058_ATP6V0C	chr16.1
19774	chr16:3033558-3034058_E4F1	chr16.1
20186	chr16:3033558-3034058_PAQR4	chr16.1
19724	chr16:3033558-3034058_BRICD5	chr16.1
19685	chr16:3033558-3034058_CCNF	chr16.1
19694	chr16:3033558-3034058_RAB26	chr16.1
19708	chr16:3033558-3034058_CASKIN1	chr16.1
19904	chr16:3033558-3034058_FLYWCH2	chr16.1
19873	chr16:3201784-3202284_ATP6V0C	chr16.1
19791	chr16:3201784-3202284_RNPS1	chr16.1
20368	chr16:3201784-3202284_ZNF174	chr16.1
19897	chr16:3201784-3202284_AMDHD2	chr16.1
19881	chr16:3201784-3202284_PRSS21	chr16.1
20416	chr16:3201784-3202284_ZNF75A	chr16.1
20363	chr16:3201784-3202284_ZNF213	chr16.1
19775	chr16:3201784-3202284_E4F1	chr16.1
20383	chr16:3201784-3202284_ZNF205	chr16.1
19709	chr16:3201784-3202284_CASKIN1	chr16.1
20205	chr16:3201784-3202284_PKMYT1	chr16.1
20431	chr16:3201784-3202284_DNASE1	chr16.1
20388	chr16:3201784-3202284_NAA60	chr16.1
19733	chr16:3201784-3202284_PGP	chr16.1
20423	chr16:3201784-3202284_SLX4	chr16.1
20396	chr16:3201784-3202284_TRAP1	chr16.1
19913	chr16:3201784-3202284_SRRM2	chr16.1
20384	chr16:3202660-3203160_ZNF205	chr16.1
20412	chr16:3202660-3203160_TIGD7	chr16.1
20424	chr16:3202660-3203160_SLX4	chr16.1
19702	chr16:3202660-3203160_DNASE1L2	chr16.1
19710	chr16:3202660-3203160_CASKIN1	chr16.1
19718	chr16:3202660-3203160_ABCA3	chr16.1
19776	chr16:3202660-3203160_E4F1	chr16.1
19858	chr16:3202660-3203160_FLYWCH1	chr16.1
19898	chr16:3202660-3203160_AMDHD2	chr16.1
20389	chr16:3202660-3203160_NAA60	chr16.1
20354	chr16:3202660-3203160_ZNF263	chr16.1
20194	chr16:3202660-3203160_TNFRSF12A	chr16.1
20439	chr16:3202660-3203160_CREBBP	chr16.1
20364	chr16:3202660-3203160_ZNF213	chr16.1
20359	chr16:3202660-3203160_ZNF200	chr16.1
20369	chr16:3202660-3203160_ZNF174	chr16.1
20365	chr16:3398804-3399304_ZNF213	chr16.1
20355	chr16:3398804-3399304_ZNF263	chr16.1
20370	chr16:3398804-3399304_ZNF174	chr16.1
19859	chr16:3398804-3399304_FLYWCH1	chr16.1
20360	chr16:3398804-3399304_ZNF200	chr16.1
20462	chr16:3398804-3399304_GLIS2	chr16.1
19891	chr16:3398804-3399304_PDPK1	chr16.1
19875	chr16:3398804-3399304_ATP6V0C	chr16.1
20219	chr16:3398804-3399304_THOC6	chr16.1
20195	chr16:3398804-3399304_TNFRSF12A	chr16.1
20385	chr16:3398804-3399304_ZNF205	chr16.1
19688	chr16:3398804-3399304_CCNF	chr16.1
20201	chr16:3398804-3399304_HCFC1R1	chr16.1
20377	chr16:3398804-3399304_CLUAP1	chr16.1
20390	chr16:3398804-3399304_NAA60	chr16.1
19760	chr16:3398804-3399304_TBC1D24	chr16.1
19907	chr16:3398804-3399304_FLYWCH2	chr16.1
20492	chr16:4356433-4356933_DNAJA3	chr16.1
20498	chr16:4356433-4356933_GLYR1	chr16.1
20471	chr16:4356433-4356933_PAM16	chr16.1
20489	chr16:4356433-4356933_HMOX2	chr16.1
20474	chr16:4356433-4356933_ALG1	chr16.1
20513	chr16:4356433-4356933_CORO7	chr16.1
20483	chr16:4356433-4356933_NAGPA	chr16.1
20477	chr16:4356433-4356933_ROGDI	chr16.1
20495	chr16:4356433-4356933_UBN1	chr16.1
20399	chr16:4356433-4356933_TRAP1	chr16.1
20507	chr16:4356433-4356933_ANKS3	chr16.1
20426	chr16:4356433-4356933_SLX4	chr16.1
20510	chr16:4356433-4356933_NUDT16L1	chr16.1
20504	chr16:4356433-4356933_UBALD1	chr16.1
20378	chr16:4356433-4356933_CLUAP1	chr16.1
20501	chr16:4356433-4356933_NMRAL1	chr16.1
20463	chr16:4356433-4356933_GLIS2	chr16.1
20508	chr16:4357569-4358069_ANKS3	chr16.1
20493	chr16:4357569-4358069_DNAJA3	chr16.1
20490	chr16:4357569-4358069_HMOX2	chr16.1
20379	chr16:4357569-4358069_CLUAP1	chr16.1
20400	chr16:4357569-4358069_TRAP1	chr16.1
20427	chr16:4357569-4358069_SLX4	chr16.1
20505	chr16:4357569-4358069_UBALD1	chr16.1
20484	chr16:4357569-4358069_NAGPA	chr16.1
20511	chr16:4357569-4358069_NUDT16L1	chr16.1
20468	chr16:4357569-4358069_TFAP4	chr16.1
20408	chr16:4357569-4358069_ZSCAN32	chr16.1
20442	chr16:4357569-4358069_CREBBP	chr16.1
20514	chr16:4357569-4358069_CORO7	chr16.1
20472	chr16:4357569-4358069_PAM16	chr16.1
20502	chr16:4357569-4358069_NMRAL1	chr16.1
20393	chr16:4508897-4509397_NAA60	chr16.1
20465	chr16:4508897-4509397_GLIS2	chr16.1
20515	chr16:4508897-4509397_CORO7	chr16.1
20509	chr16:4508897-4509397_ANKS3	chr16.1
20469	chr16:4508897-4509397_TFAP4	chr16.1
20488	chr16:4508897-4509397_ZNF500	chr16.1
20494	chr16:4508897-4509397_DNAJA3	chr16.1
20482	chr16:4508897-4509397_MGRN1	chr16.1
20500	chr16:4508897-4509397_GLYR1	chr16.1
17643	chr16:8137864-8138364_USP7	chr16.1
17663	chr16:8137864-8138364_CARHSP1	chr16.1
17633	chr16:8137864-8138364_METTL22	chr16.1
17674	chr16:8158812-8159312_TMEM186	chr16.1
17634	chr16:8158812-8159312_METTL22	chr16.1
17664	chr16:8158812-8159312_CARHSP1	chr16.1
17654	chr16:8158812-8159312_PMM2	chr16.1
17635	chr16:8160793-8161293_METTL22	chr16.1
17665	chr16:8160793-8161293_CARHSP1	chr16.1
17656	chr16:8162563-8163063_PMM2	chr16.1
17646	chr16:8162563-8163063_USP7	chr16.1
17657	chr16:8232670-8233170_PMM2	chr16.1
17647	chr16:8232670-8233170_USP7	chr16.1
17667	chr16:8232670-8233170_CARHSP1	chr16.1
17678	chr16:8688053-8688553_TMEM186	chr16.1
17684	chr16:8688053-8688553_C16orf72	chr16.1
17648	chr16:8688053-8688553_USP7	chr16.1
17639	chr16:9085738-9086238_METTL22	chr16.1
17649	chr16:9085738-9086238_USP7	chr16.1
17669	chr16:9085738-9086238_CARHSP1	chr16.1
17679	chr16:9085738-9086238_TMEM186	chr16.1
17640	chr16:9141548-9142048_METTL22	chr16.1
17686	chr16:9141548-9142048_C16orf72	chr16.1
17687	chr16:9172788-9173288_C16orf72	chr16.1
17641	chr16:9172788-9173288_METTL22	chr16.1
17671	chr16:9172788-9173288_CARHSP1	chr16.1
17682	chr16:9221368-9221868_TMEM186	chr16.1
17688	chr16:9221368-9221868_C16orf72	chr16.1
17672	chr16:9221368-9221868_CARHSP1	chr16.1
17718	chr16:10416896-10417396_ATF7IP2	chr16.1
17700	chr16:10590931-10591882_CLEC16A	chr16.1
17710	chr16:10590931-10591882_NUBP1	chr16.1
17719	chr16:10590931-10591882_ATF7IP2	chr16.1
17720	chr16:10594845-10595345_ATF7IP2	chr16.1
17701	chr16:10594845-10595345_CLEC16A	chr16.1
17692	chr16:10830876-10831376_DEXI	chr16.1
17730	chr16:10830876-10831376_RMI2	chr16.1
17737	chr16:10830876-10831376_SNN	chr16.1
17702	chr16:10830876-10831376_CLEC16A	chr16.1
17746	chr16:10832079-10832579_LITAF	chr16.1
17703	chr16:10832079-10832579_CLEC16A	chr16.1
17713	chr16:10832079-10832579_NUBP1	chr16.1
17738	chr16:10832079-10832579_SNN	chr16.1
17704	chr16:11325124-11325624_CLEC16A	chr16.1
17783	chr16:11325124-11325624_ZC3H7A	chr16.1
17739	chr16:11325124-11325624_SNN	chr16.1
17747	chr16:11325124-11325624_LITAF	chr16.1
17807	chr16:11325124-11325624_RSL1D1	chr16.1
17732	chr16:11325124-11325624_RMI2	chr16.1
17795	chr16:11325124-11325624_GSPT1	chr16.1
17723	chr16:11325124-11325624_ATF7IP2	chr16.1
17714	chr16:11325124-11325624_NUBP1	chr16.1
17796	chr16:11326913-11327413_GSPT1	chr16.1
17784	chr16:11326913-11327413_ZC3H7A	chr16.1
17748	chr16:11326913-11327413_LITAF	chr16.1
17695	chr16:11326913-11327413_DEXI	chr16.1
17715	chr16:11326913-11327413_NUBP1	chr16.1
17803	chr16:11327821-11328321_TXNDC11	chr16.1
17716	chr16:11327821-11328321_NUBP1	chr16.1
17785	chr16:11327821-11328321_ZC3H7A	chr16.1
17734	chr16:11327821-11328321_RMI2	chr16.1
17798	chr16:11332345-11332845_GSPT1	chr16.1
17707	chr16:11332345-11332845_CLEC16A	chr16.1
17717	chr16:11332345-11332845_NUBP1	chr16.1
17726	chr16:11332345-11332845_ATF7IP2	chr16.1
17810	chr16:11332345-11332845_RSL1D1	chr16.1
17786	chr16:11332345-11332845_ZC3H7A	chr16.1
17742	chr16:11332345-11332845_SNN	chr16.1
17792	chr16:11332345-11332845_SNX29	chr16.1
17708	chr16:11907470-11907970_CLEC16A	chr16.1
17751	chr16:11907470-11907970_LITAF	chr16.1
17812	chr16:12706401-12706901_RSL1D1	chr16.1
17814	chr16:12706401-12706901_CPPED1	chr16.1
17752	chr16:12706401-12706901_LITAF	chr16.1
17788	chr16:12706401-12706901_ZC3H7A	chr16.1
17819	chr16:13967624-13968124_BFAR	chr16.1
17823	chr16:13967624-13968124_PARN	chr16.1
17820	chr16:14051577-14052077_BFAR	chr16.1
17817	chr16:14093801-14094301_NOMO1	chr16.1
17846	chr16:14383535-14384035_RRN3	chr16.1
17826	chr16:14383535-14384035_PARN	chr16.1
17822	chr16:14383535-14384035_BFAR	chr16.1
17858	chr16:15991589-15992089_ABCC1	chr16.1
17854	chr16:15991589-15992089_NPIPA5	chr16.1
17847	chr16:15991589-15992089_RRN3	chr16.1
17862	chr16:15991589-15992089_FOPNL	chr16.1
17856	chr16:15991589-15992089_NDE1	chr16.1
17844	chr16:15991589-15992089_NTAN1	chr16.1
17841	chr16:15991589-15992089_PDXDC1	chr16.1
17865	chr16:15991589-15992089_C16orf45	chr16.1
17863	chr16:16036952-16037452_FOPNL	chr16.1
17845	chr16:16036952-16037452_NTAN1	chr16.1
17859	chr16:16036952-16037452_ABCC1	chr16.1
17857	chr16:16036952-16037452_NDE1	chr16.1
17842	chr16:16036952-16037452_PDXDC1	chr16.1
17855	chr16:16036952-16037452_NPIPA5	chr16.1
17848	chr16:16036952-16037452_RRN3	chr16.1
17864	chr16:16922755-16923255_FOPNL	chr16.1
17861	chr16:16999658-17000158_ABCC1	chr16.1
17899	chr16:18771149-18771649_ARL6IP1	chr16.1
17881	chr16:18771149-18771649_CCP110	chr16.1
17877	chr16:18771149-18771649_GDE1	chr16.1
17895	chr16:18771149-18771649_SMG1	chr16.1
17889	chr16:18771149-18771649_KNOP1	chr16.1
17873	chr16:18771149-18771649_TMC7	chr16.1
17893	chr16:18771149-18771649_RPS15A	chr16.1
17885	chr16:18771149-18771649_C16orf62	chr16.1
17886	chr16:18957445-18957945_C16orf62	chr16.1
17890	chr16:18957445-18957945_KNOP1	chr16.1
17898	chr16:18957445-18957945_COQ7	chr16.1
17906	chr16:18957445-18957945_ITPRIPL2	chr16.1
17882	chr16:18957445-18957945_CCP110	chr16.1
17902	chr16:18957445-18957945_IQCK	chr16.1
17878	chr16:18957445-18957945_GDE1	chr16.1
17876	chr16:18957445-18957945_NOMO2	chr16.1
17874	chr16:18957445-18957945_TMC7	chr16.1
17870	chr16:18957445-18957945_TMC5	chr16.1
17900	chr16:18957445-18957945_ARL6IP1	chr16.1
17894	chr16:18957445-18957945_RPS15A	chr16.1
17871	chr16:20095879-20096379_TMC5	chr16.1
17911	chr16:20095879-20096379_ACSM3	chr16.1
17915	chr16:20095879-20096379_LYRM1	chr16.1
17907	chr16:20095879-20096379_ITPRIPL2	chr16.1
17891	chr16:20095879-20096379_KNOP1	chr16.1
17917	chr16:20095879-20096379_DCUN1D3	chr16.1
17919	chr16:20095879-20096379_ERI2	chr16.1
17913	chr16:20095879-20096379_THUMPD1	chr16.1
17916	chr16:20268489-20268989_LYRM1	chr16.1
17920	chr16:20268489-20268989_ERI2	chr16.1
17918	chr16:20268489-20268989_DCUN1D3	chr16.1
17872	chr16:20268489-20268989_TMC5	chr16.1
17910	chr16:20268489-20268989_GPRC5B	chr16.1
17904	chr16:20268489-20268989_IQCK	chr16.1
17892	chr16:20268489-20268989_KNOP1	chr16.1
17888	chr16:20268489-20268989_C16orf62	chr16.1
17912	chr16:20268489-20268989_ACSM3	chr16.1
17884	chr16:20268489-20268989_CCP110	chr16.1
17955	chr16:22173528-22174028_CDR2	chr16.1
17951	chr16:22173528-22174028_UQCRC2	chr16.1
17942	chr16:22173528-22174028_POLR3E	chr16.1
17964	chr16:22173528-22174028_METTL9	chr16.1
17952	chr16:22206901-22207401_UQCRC2	chr16.1
17948	chr16:22206901-22207401_EEF2K	chr16.1
17961	chr16:22206901-22207401_C16orf52	chr16.1
17953	chr16:22215830-22216330_UQCRC2	chr16.1
17949	chr16:22215830-22216330_EEF2K	chr16.1
17966	chr16:22215830-22216330_METTL9	chr16.1
17957	chr16:22215830-22216330_CDR2	chr16.1
17962	chr16:22215830-22216330_C16orf52	chr16.1
17945	chr16:22303109-22303609_POLR3E	chr16.1
17954	chr16:22303109-22303609_UQCRC2	chr16.1
17963	chr16:22303109-22303609_C16orf52	chr16.1
17950	chr16:22303109-22303609_EEF2K	chr16.1
17926	chr16:23286204-23286704_USP31	chr16.1
17992	chr16:23286204-23286704_EARS2	chr16.1
18000	chr16:23286204-23286704_GGA2	chr16.1
18016	chr16:23286204-23286704_DCTN5	chr16.1
17976	chr16:23286204-23286704_PALB2	chr16.1
18017	chr16:23738997-23739497_DCTN5	chr16.1
18025	chr16:23738997-23739497_PLK1	chr16.1
17977	chr16:23738997-23739497_PALB2	chr16.1
18039	chr16:23738997-23739497_RBBP6	chr16.1
17978	chr16:23741018-23741518_PALB2	chr16.1
18002	chr16:23741018-23741518_GGA2	chr16.1
18018	chr16:23741018-23741518_DCTN5	chr16.1
17986	chr16:23741018-23741518_UBFD1	chr16.1
18050	chr16:23796028-23796528_TNRC6A	chr16.1
18003	chr16:23796028-23796528_GGA2	chr16.1
18019	chr16:23796028-23796528_DCTN5	chr16.1
17971	chr16:23796028-23796528_NDUFAB1	chr16.1
17995	chr16:23796028-23796528_EARS2	chr16.1
18012	chr16:23814758-23815258_PRKCB	chr16.1
18042	chr16:23814758-23815258_RBBP6	chr16.1
18036	chr16:23814758-23815258_COG7	chr16.1
18020	chr16:23814758-23815258_DCTN5	chr16.1
17988	chr16:23814758-23815258_UBFD1	chr16.1
17930	chr16:23814758-23815258_USP31	chr16.1
17972	chr16:23814758-23815258_NDUFAB1	chr16.1
17980	chr16:23814758-23815258_PALB2	chr16.1
18037	chr16:23833187-23833687_COG7	chr16.1
17997	chr16:23833187-23833687_EARS2	chr16.1
17981	chr16:23833187-23833687_PALB2	chr16.1
18013	chr16:23833187-23833687_PRKCB	chr16.1
18044	chr16:23837824-23838324_RBBP6	chr16.1
18053	chr16:23837824-23838324_TNRC6A	chr16.1
17932	chr16:23837824-23838324_USP31	chr16.1
18006	chr16:23837824-23838324_GGA2	chr16.1
18030	chr16:23837824-23838324_PLK1	chr16.1
17990	chr16:23837824-23838324_UBFD1	chr16.1
18022	chr16:23837824-23838324_DCTN5	chr16.1
18014	chr16:23837824-23838324_PRKCB	chr16.1
18069	chr16:24474494-24474994_LCMT1	chr16.1
18059	chr16:24474494-24474994_ZKSCAN2	chr16.1
18054	chr16:24474494-24474994_TNRC6A	chr16.1
18015	chr16:24474494-24474994_PRKCB	chr16.1
17999	chr16:24474494-24474994_EARS2	chr16.1
17991	chr16:24474494-24474994_UBFD1	chr16.1
18055	chr16:24849911-24850411_TNRC6A	chr16.1
18060	chr16:24849911-24850411_ZKSCAN2	chr16.1
18047	chr16:25075150-25075650_RBBP6	chr16.1
18067	chr16:25091248-25091748_ARHGAP17	chr16.1
18072	chr16:25091248-25091748_LCMT1	chr16.1
18048	chr16:25091248-25091748_RBBP6	chr16.1
18073	chr16:25565036-25565536_LCMT1	chr16.1
18114	chr16:27118490-27118990_NSMCE1	chr16.1
18099	chr16:27118490-27118990_KDM8	chr16.1
18089	chr16:27210102-27210602_KIAA0556	chr16.1
18092	chr16:27210102-27210602_GTF3C1	chr16.1
18098	chr16:27210102-27210602_KDM8	chr16.1
18162	chr16:28081973-28082473_SULT1A2	chr16.1
18155	chr16:28081973-28082473_ATP2A1	chr16.1
18088	chr16:28081973-28082473_KIAA0556	chr16.1
18136	chr16:28081973-28082473_SH2B1	chr16.1
18129	chr16:28081973-28082473_RABEP2	chr16.1
18122	chr16:28081973-28082473_NFATC2IP	chr16.1
18112	chr16:28081973-28082473_NSMCE1	chr16.1
18143	chr16:28081973-28082473_TUFM	chr16.1
18094	chr16:28081973-28082473_IL4R	chr16.1
18091	chr16:28081973-28082473_GTF3C1	chr16.1
18081	chr16:28081973-28082473_LAT	chr16.1
18100	chr16:28081973-28082473_ATXN2L	chr16.1
18097	chr16:28081973-28082473_KDM8	chr16.1
18163	chr16:29019290-29019790_SULT1A2	chr16.1
18239	chr16:29019290-29019790_KIF22	chr16.1
18257	chr16:29019290-29019790_MAZ	chr16.1
18276	chr16:29019290-29019790_TMEM219	chr16.1
18286	chr16:29019290-29019790_INO80E	chr16.1
18306	chr16:29019290-29019790_SPN	chr16.1
18151	chr16:29019290-29019790_CLN3	chr16.1
18082	chr16:29019290-29019790_LAT	chr16.1
18116	chr16:29019290-29019790_SPNS1	chr16.1
18130	chr16:29019290-29019790_RABEP2	chr16.1
18075	chr16:29019290-29019790_CD19	chr16.1
18156	chr16:29019290-29019790_ATP2A1	chr16.1
18297	chr16:29020537-29021037_KCTD13	chr16.1
18307	chr16:29020537-29021037_SPN	chr16.1
18117	chr16:29020537-29021037_SPNS1	chr16.1
18230	chr16:29020537-29021037_TAOK2	chr16.1
18124	chr16:29020537-29021037_NFATC2IP	chr16.1
18157	chr16:29020537-29021037_ATP2A1	chr16.1
18268	chr16:29032018-29032518_HIRIP3	chr16.1
18278	chr16:29032018-29032518_TMEM219	chr16.1
18110	chr16:29032018-29032518_XPO6	chr16.1
18288	chr16:29032018-29032518_INO80E	chr16.1
18118	chr16:29032018-29032518_SPNS1	chr16.1
18259	chr16:29032018-29032518_MAZ	chr16.1
18084	chr16:29032018-29032518_LAT	chr16.1
18146	chr16:29032018-29032518_TUFM	chr16.1
18165	chr16:29032018-29032518_SULT1A2	chr16.1
18132	chr16:29032018-29032518_RABEP2	chr16.1
18139	chr16:29032018-29032518_SH2B1	chr16.1
18221	chr16:29032018-29032518_CDIPT	chr16.1
18077	chr16:29032018-29032518_CD19	chr16.1
18154	chr16:29040529-29041029_CLN3	chr16.1
18299	chr16:29040529-29041029_KCTD13	chr16.1
18309	chr16:29040529-29041029_SPN	chr16.1
18111	chr16:29040529-29041029_XPO6	chr16.1
18289	chr16:29040529-29041029_INO80E	chr16.1
18140	chr16:29040529-29041029_SH2B1	chr16.1
18279	chr16:29040529-29041029_TMEM219	chr16.1
18078	chr16:29040529-29041029_CD19	chr16.1
18242	chr16:29040529-29041029_KIF22	chr16.1
18232	chr16:29040529-29041029_TAOK2	chr16.1
18166	chr16:29040529-29041029_SULT1A2	chr16.1
18120	chr16:29666155-29666655_SPNS1	chr16.1
18452	chr16:29666155-29666655_SEPHS2	chr16.1
18141	chr16:29666155-29666655_SH2B1	chr16.1
18461	chr16:29666155-29666655_DCTPP1	chr16.1
18079	chr16:29666155-29666655_CD19	chr16.1
18310	chr16:29666155-29666655_SPN	chr16.1
18489	chr16:29666155-29666655_ZNF688	chr16.1
18223	chr16:29666155-29666655_CDIPT	chr16.1
18330	chr16:29666155-29666655_GDPD3	chr16.1
18426	chr16:29666155-29666655_CD2BP2	chr16.1
18290	chr16:29666155-29666655_INO80E	chr16.1
18134	chr16:29666155-29666655_RABEP2	chr16.1
18479	chr16:29666155-29666655_ZNF785	chr16.1
18105	chr16:29666155-29666655_ATXN2L	chr16.1
18252	chr16:29666155-29666655_QPRT	chr16.1
18148	chr16:29666155-29666655_TUFM	chr16.1
18261	chr16:29666155-29666655_MAZ	chr16.1
18160	chr16:29666155-29666655_ATP2A1	chr16.1
18253	chr16:29711717-29712217_QPRT	chr16.1
18325	chr16:29711717-29712217_YPEL3	chr16.1
18142	chr16:29711717-29712217_SH2B1	chr16.1
18480	chr16:29711717-29712217_ZNF785	chr16.1
18281	chr16:29711717-29712217_TMEM219	chr16.1
18471	chr16:29711717-29712217_ZNF771	chr16.1
18331	chr16:29711717-29712217_GDPD3	chr16.1
18224	chr16:29711717-29712217_CDIPT	chr16.1
18389	chr16:29711717-29712217_MAPK3	chr16.1
18407	chr16:29711717-29712217_ZNF689	chr16.1
18515	chr16:29711717-29712217_FBRS	chr16.1
18401	chr16:29711717-29712217_ALDOA	chr16.1
18364	chr16:29711717-29712217_ZNF48	chr16.1
18427	chr16:29711717-29712217_CD2BP2	chr16.1
18106	chr16:29711717-29712217_ATXN2L	chr16.1
18346	chr16:29711717-29712217_ZNF747	chr16.1
18443	chr16:29711717-29712217_ZNF764	chr16.1
18355	chr16:29711717-29712217_ZNF768	chr16.1
19121	chr16:30639987-30640487_CTF1	chr16.1
19089	chr16:30639987-30640487_STX4	chr16.1
18402	chr16:30639987-30640487_ALDOA	chr16.1
19065	chr16:30639987-30640487_SETD1A	chr16.1
18516	chr16:30639987-30640487_FBRS	chr16.1
18245	chr16:30639987-30640487_KIF22	chr16.1
18418	chr16:30639987-30640487_PRR14	chr16.1
19017	chr16:30639987-30640487_BCKDK	chr16.1
18235	chr16:30639987-30640487_TAOK2	chr16.1
18254	chr16:30639987-30640487_QPRT	chr16.1
18472	chr16:30639987-30640487_ZNF771	chr16.1
18272	chr16:30639987-30640487_HIRIP3	chr16.1
18481	chr16:30639987-30640487_ZNF785	chr16.1
19161	chr16:30639987-30640487_AHSP	chr16.1
18365	chr16:30639987-30640487_ZNF48	chr16.1
19169	chr16:30639987-30640487_ORAI3	chr16.1
18312	chr16:30639987-30640487_SPN	chr16.1
18225	chr16:30639987-30640487_CDIPT	chr16.1
18326	chr16:30639987-30640487_YPEL3	chr16.1
18374	chr16:30639987-30640487_SEPT1	chr16.1
19033	chr16:30639987-30640487_PRSS8	chr16.1
18390	chr16:30639987-30640487_MAPK3	chr16.1
18282	chr16:30639987-30640487_TMEM219	chr16.1
18454	chr16:30639987-30640487_SEPHS2	chr16.1
19026	chr16:30645518-30646018_KAT8	chr16.1
19050	chr16:30645518-30646018_FBXL19	chr16.1
19042	chr16:30645518-30646018_FUS	chr16.1
19058	chr16:30645518-30646018_HSD3B7	chr16.1
18473	chr16:30645518-30646018_ZNF771	chr16.1
18492	chr16:30645518-30646018_ZNF688	chr16.1
18482	chr16:30645518-30646018_ZNF785	chr16.1
19018	chr16:30645518-30646018_BCKDK	chr16.1
18517	chr16:30645518-30646018_FBRS	chr16.1
19074	chr16:30645518-30646018_BCL7C	chr16.1
19162	chr16:30645518-30646018_AHSP	chr16.1
18327	chr16:30645518-30646018_YPEL3	chr16.1
18333	chr16:30645518-30646018_GDPD3	chr16.1
18339	chr16:30645518-30646018_TBC1D10B	chr16.1
18348	chr16:30645518-30646018_ZNF747	chr16.1
19170	chr16:30645518-30646018_ORAI3	chr16.1
18357	chr16:30645518-30646018_ZNF768	chr16.1
18366	chr16:30645518-30646018_ZNF48	chr16.1
19154	chr16:30645518-30646018_VKORC1	chr16.1
18375	chr16:30645518-30646018_SEPT1	chr16.1
18313	chr16:30645518-30646018_SPN	chr16.1
19138	chr16:30645518-30646018_ZNF668	chr16.1
19130	chr16:30645518-30646018_PHKG2	chr16.1
18397	chr16:30645518-30646018_PPP4C	chr16.1
19122	chr16:30645518-30646018_CTF1	chr16.1
18403	chr16:30645518-30646018_ALDOA	chr16.1
19114	chr16:30645518-30646018_ARMC5	chr16.1
18409	chr16:30645518-30646018_ZNF689	chr16.1
19082	chr16:30645518-30646018_ZNF629	chr16.1
18419	chr16:30645518-30646018_PRR14	chr16.1
19098	chr16:30645518-30646018_RNF40	chr16.1
18429	chr16:30645518-30646018_CD2BP2	chr16.1
18391	chr16:30645518-30646018_MAPK3	chr16.1
18445	chr16:30645518-30646018_ZNF764	chr16.1
19106	chr16:30645518-30646018_C16orf58	chr16.1
18303	chr16:30645518-30646018_KCTD13	chr16.1
18464	chr16:30645518-30646018_DCTPP1	chr16.1
18236	chr16:30645518-30646018_TAOK2	chr16.1
19066	chr16:30645518-30646018_SETD1A	chr16.1
18246	chr16:30645518-30646018_KIF22	chr16.1
18455	chr16:30645518-30646018_SEPHS2	chr16.1
18273	chr16:30645518-30646018_HIRIP3	chr16.1
18283	chr16:30645518-30646018_TMEM219	chr16.1
18264	chr16:30645518-30646018_MAZ	chr16.1
18293	chr16:30645518-30646018_INO80E	chr16.1
19123	chr16:30646429-30646929_CTF1	chr16.1
18446	chr16:30646429-30646929_ZNF764	chr16.1
19115	chr16:30646429-30646929_ARMC5	chr16.1
19059	chr16:30646429-30646929_HSD3B7	chr16.1
18410	chr16:30646429-30646929_ZNF689	chr16.1
18518	chr16:30646429-30646929_FBRS	chr16.1
19019	chr16:30646429-30646929_BCKDK	chr16.1
19067	chr16:30646429-30646929_SETD1A	chr16.1
18328	chr16:30646429-30646929_YPEL3	chr16.1
18420	chr16:30646429-30646929_PRR14	chr16.1
19011	chr16:30646429-30646929_STX1B	chr16.1
18430	chr16:30646429-30646929_CD2BP2	chr16.1
19091	chr16:30646429-30646929_STX4	chr16.1
18314	chr16:30646429-30646929_SPN	chr16.1
18398	chr16:30646429-30646929_PPP4C	chr16.1
19163	chr16:30646429-30646929_AHSP	chr16.1
19043	chr16:30646429-30646929_FUS	chr16.1
19075	chr16:30646429-30646929_BCL7C	chr16.1
19083	chr16:30646429-30646929_ZNF629	chr16.1
18474	chr16:30646429-30646929_ZNF771	chr16.1
18256	chr16:30646429-30646929_QPRT	chr16.1
18274	chr16:30646429-30646929_HIRIP3	chr16.1
18493	chr16:30646429-30646929_ZNF688	chr16.1
19147	chr16:30646429-30646929_ZNF646	chr16.1
18294	chr16:30646429-30646929_INO80E	chr16.1
18385	chr16:30646429-30646929_CORO1A	chr16.1
18265	chr16:30646429-30646929_MAZ	chr16.1
19131	chr16:30646429-30646929_PHKG2	chr16.1
19100	chr16:30825546-30826046_RNF40	chr16.1
18350	chr16:30825546-30826046_ZNF747	chr16.1
18386	chr16:30825546-30826046_CORO1A	chr16.1
18393	chr16:30825546-30826046_MAPK3	chr16.1
19076	chr16:30825546-30826046_BCL7C	chr16.1
18405	chr16:30825546-30826046_ALDOA	chr16.1
19084	chr16:30825546-30826046_ZNF629	chr16.1
18399	chr16:30825546-30826046_PPP4C	chr16.1
19028	chr16:30825546-30826046_KAT8	chr16.1
19164	chr16:30825546-30826046_AHSP	chr16.1
18447	chr16:30825546-30826046_ZNF764	chr16.1
18457	chr16:30825546-30826046_SEPHS2	chr16.1
18466	chr16:30825546-30826046_DCTPP1	chr16.1
18475	chr16:30825546-30826046_ZNF771	chr16.1
18359	chr16:30825546-30826046_ZNF768	chr16.1
18368	chr16:30825546-30826046_ZNF48	chr16.1
18494	chr16:30825546-30826046_ZNF688	chr16.1
18510	chr16:30825546-30826046_SRCAP	chr16.1
18377	chr16:30825546-30826046_SEPT1	chr16.1
18484	chr16:30825546-30826046_ZNF785	chr16.1
18329	chr16:30825546-30826046_YPEL3	chr16.1
18228	chr16:30825546-30826046_CDIPT	chr16.1
18238	chr16:30825546-30826046_TAOK2	chr16.1
18285	chr16:30825546-30826046_TMEM219	chr16.1
18295	chr16:30825546-30826046_INO80E	chr16.1
19156	chr16:30825546-30826046_VKORC1	chr16.1
19108	chr16:30825546-30826046_C16orf58	chr16.1
19148	chr16:30825546-30826046_ZNF646	chr16.1
18275	chr16:30825546-30826046_HIRIP3	chr16.1
18305	chr16:30825546-30826046_KCTD13	chr16.1
18351	chr16:31170953-31171453_ZNF747	chr16.1
19045	chr16:31170953-31171453_FUS	chr16.1
18458	chr16:31170953-31171453_SEPHS2	chr16.1
18378	chr16:31170953-31171453_SEPT1	chr16.1
19021	chr16:31170953-31171453_BCKDK	chr16.1
19141	chr16:31170953-31171453_ZNF668	chr16.1
19085	chr16:31170953-31171453_ZNF629	chr16.1
18342	chr16:31170953-31171453_TBC1D10B	chr16.1
19069	chr16:31170953-31171453_SETD1A	chr16.1
18448	chr16:31170953-31171453_ZNF764	chr16.1
19061	chr16:31170953-31171453_HSD3B7	chr16.1
18387	chr16:31170953-31171453_CORO1A	chr16.1
19178	chr16:31170953-31171453_ZNF720	chr16.1
19053	chr16:31170953-31171453_FBXL19	chr16.1
18422	chr16:31170953-31171453_PRR14	chr16.1
18477	chr16:31255294-31255794_ZNF771	chr16.1
18468	chr16:31255294-31255794_DCTPP1	chr16.1
18459	chr16:31255294-31255794_SEPHS2	chr16.1
19166	chr16:31255294-31255794_AHSP	chr16.1
18433	chr16:31255294-31255794_CD2BP2	chr16.1
19110	chr16:31255294-31255794_C16orf58	chr16.1
19118	chr16:31255294-31255794_ARMC5	chr16.1
18343	chr16:31255294-31255794_TBC1D10B	chr16.1
19062	chr16:31255294-31255794_HSD3B7	chr16.1
18370	chr16:31255294-31255794_ZNF48	chr16.1
19046	chr16:31255294-31255794_FUS	chr16.1
19038	chr16:31255294-31255794_PRSS8	chr16.1
19210	chr16:31255294-31255794_ZNF267	chr16.1
19022	chr16:31255294-31255794_BCKDK	chr16.1
19014	chr16:31255294-31255794_STX1B	chr16.1
18423	chr16:31255294-31255794_PRR14	chr16.1
18521	chr16:31255294-31255794_FBRS	chr16.1
19180	chr16:31264885-31265385_ZNF720	chr16.1
18371	chr16:31264885-31265385_ZNF48	chr16.1
19175	chr16:31264885-31265385_ORAI3	chr16.1
18380	chr16:31264885-31265385_SEPT1	chr16.1
18434	chr16:31264885-31265385_CD2BP2	chr16.1
19159	chr16:31264885-31265385_VKORC1	chr16.1
19151	chr16:31264885-31265385_ZNF646	chr16.1
19143	chr16:31264885-31265385_ZNF668	chr16.1
19135	chr16:31264885-31265385_PHKG2	chr16.1
19119	chr16:31264885-31265385_ARMC5	chr16.1
19111	chr16:31264885-31265385_C16orf58	chr16.1
19103	chr16:31264885-31265385_RNF40	chr16.1
19087	chr16:31264885-31265385_ZNF629	chr16.1
19079	chr16:31264885-31265385_BCL7C	chr16.1
19063	chr16:31264885-31265385_HSD3B7	chr16.1
18344	chr16:31264885-31265385_TBC1D10B	chr16.1
19047	chr16:31264885-31265385_FUS	chr16.1
18353	chr16:31264885-31265385_ZNF747	chr16.1
19023	chr16:31264885-31265385_BCKDK	chr16.1
19015	chr16:31264885-31265385_STX1B	chr16.1
18513	chr16:31264885-31265385_SRCAP	chr16.1
18362	chr16:31264885-31265385_ZNF768	chr16.1
18487	chr16:31264885-31265385_ZNF785	chr16.1
18460	chr16:31264885-31265385_SEPHS2	chr16.1
18469	chr16:31264885-31265385_DCTPP1	chr16.1
18425	chr16:31547010-31547510_PRR14	chr16.1
19160	chr16:31547010-31547510_VKORC1	chr16.1
19112	chr16:31547010-31547510_C16orf58	chr16.1
19104	chr16:31547010-31547510_RNF40	chr16.1
19096	chr16:31547010-31547510_STX4	chr16.1
19064	chr16:31547010-31547510_HSD3B7	chr16.1
19080	chr16:31547010-31547510_BCL7C	chr16.1
19212	chr16:31547010-31547510_ZNF267	chr16.1
19176	chr16:31547010-31547510_ORAI3	chr16.1
19168	chr16:31547010-31547510_AHSP	chr16.1
18498	chr16:31547010-31547510_ZNF688	chr16.1
18523	chr16:31547010-31547510_FBRS	chr16.1
19016	chr16:31547010-31547510_STX1B	chr16.1
19040	chr16:31547010-31547510_PRSS8	chr16.1
19056	chr16:31547010-31547510_FBXL19	chr16.1
18488	chr16:31547010-31547510_ZNF785	chr16.1
19136	chr16:31547010-31547510_PHKG2	chr16.1
19152	chr16:31547010-31547510_ZNF646	chr16.1
19144	chr16:31547010-31547510_ZNF668	chr16.1
63451	chr2:636893-637393_TMEM18	chr2.1
43183	chr2:2546871-2547371_TRAPPC12	chr2.1
43180	chr2:2617080-2617580_ADI1	chr2.1
43184	chr2:2617080-2617580_TRAPPC12	chr2.1
43280	chr2:2617080-2617580_RNASEH1	chr2.1
38550	chr2:6966542-6967042_RNF144A	chr2.1
38547	chr2:6966542-6967042_CMPK2	chr2.1
38551	chr2:7049820-7050320_RNF144A	chr2.1
38966	chr2:8652240-8652740_ID2	chr2.1
38949	chr2:8652240-8652740_ASAP2	chr2.1
38967	chr2:8665565-8666065_ID2	chr2.1
39005	chr2:8665565-8666065_CPSF3	chr2.1
38979	chr2:8665565-8666065_ITGB1BP1	chr2.1
38968	chr2:8674754-8675254_ID2	chr2.1
39044	chr2:8674754-8675254_MBOAT2	chr2.1
38980	chr2:8674754-8675254_ITGB1BP1	chr2.1
38981	chr2:8676543-8677043_ITGB1BP1	chr2.1
39045	chr2:8676543-8677043_MBOAT2	chr2.1
38969	chr2:8676543-8677043_ID2	chr2.1
39033	chr2:8676543-8677043_KIDINS220	chr2.1
38952	chr2:8676543-8677043_ASAP2	chr2.1
39125	chr2:8733307-8733807_ADAM17	chr2.1
39034	chr2:8733307-8733807_KIDINS220	chr2.1
38970	chr2:8733307-8733807_ID2	chr2.1
39126	chr2:8738304-8738804_ADAM17	chr2.1
39009	chr2:8738304-8738804_CPSF3	chr2.1
38983	chr2:8738304-8738804_ITGB1BP1	chr2.1
38971	chr2:8738304-8738804_ID2	chr2.1
39048	chr2:8776130-8776630_MBOAT2	chr2.1
38955	chr2:8776130-8776630_ASAP2	chr2.1
38972	chr2:8776130-8776630_ID2	chr2.1
39049	chr2:9144944-9145444_MBOAT2	chr2.1
39037	chr2:9144944-9145444_KIDINS220	chr2.1
39156	chr2:9144944-9145444_YWHAQ	chr2.1
38985	chr2:9144944-9145444_ITGB1BP1	chr2.1
41014	chr2:9173471-9173971_TAF1B	chr2.1
38974	chr2:9173471-9173971_ID2	chr2.1
39050	chr2:9173471-9173971_MBOAT2	chr2.1
38986	chr2:9173471-9173971_ITGB1BP1	chr2.1
39157	chr2:9173471-9173971_YWHAQ	chr2.1
39129	chr2:9173471-9173971_ADAM17	chr2.1
38957	chr2:9173471-9173971_ASAP2	chr2.1
39158	chr2:9258476-9258976_YWHAQ	chr2.1
38987	chr2:9258476-9258976_ITGB1BP1	chr2.1
41015	chr2:9258476-9258976_TAF1B	chr2.1
39039	chr2:9258476-9258976_KIDINS220	chr2.1
39051	chr2:9258476-9258976_MBOAT2	chr2.1
41055	chr2:9258476-9258976_KLF11	chr2.1
38958	chr2:9258476-9258976_ASAP2	chr2.1
41036	chr2:9258476-9258976_GRHL1	chr2.1
39013	chr2:9258476-9258976_CPSF3	chr2.1
38959	chr2:9308934-9309906_ASAP2	chr2.1
38976	chr2:9308934-9309906_ID2	chr2.1
41268	chr2:9308934-9309906_RRM2	chr2.1
41056	chr2:9308934-9309906_KLF11	chr2.1
39131	chr2:9308934-9309906_ADAM17	chr2.1
41037	chr2:9308934-9309906_GRHL1	chr2.1
41016	chr2:9308934-9309906_TAF1B	chr2.1
39040	chr2:9308934-9309906_KIDINS220	chr2.1
38960	chr2:9341261-9341761_ASAP2	chr2.1
38989	chr2:9341261-9341761_ITGB1BP1	chr2.1
41058	chr2:10148518-10149344_KLF11	chr2.1
38961	chr2:10148518-10149344_ASAP2	chr2.1
38990	chr2:10148518-10149344_ITGB1BP1	chr2.1
41912	chr2:10148518-10149344_HPCAL1	chr2.1
38991	chr2:10169099-10169599_ITGB1BP1	chr2.1
41059	chr2:10169099-10169599_KLF11	chr2.1
41040	chr2:10169099-10169599_GRHL1	chr2.1
41961	chr2:10169099-10169599_PDIA6	chr2.1
41271	chr2:10169099-10169599_RRM2	chr2.1
41929	chr2:10169099-10169599_ODC1	chr2.1
41019	chr2:10169099-10169599_TAF1B	chr2.1
38962	chr2:10169099-10169599_ASAP2	chr2.1
41913	chr2:10169099-10169599_HPCAL1	chr2.1
39134	chr2:10169099-10169599_ADAM17	chr2.1
39017	chr2:10169099-10169599_CPSF3	chr2.1
39162	chr2:10169099-10169599_YWHAQ	chr2.1
41060	chr2:10170301-10170801_KLF11	chr2.1
41020	chr2:10170301-10170801_TAF1B	chr2.1
41041	chr2:10170301-10170801_GRHL1	chr2.1
38992	chr2:10170301-10170801_ITGB1BP1	chr2.1
39135	chr2:10170301-10170801_ADAM17	chr2.1
38963	chr2:10170301-10170801_ASAP2	chr2.1
41061	chr2:10173486-10173986_KLF11	chr2.1
41963	chr2:10173486-10173986_PDIA6	chr2.1
41042	chr2:10173486-10173986_GRHL1	chr2.1
41947	chr2:10173486-10173986_NOL10	chr2.1
38964	chr2:10173486-10173986_ASAP2	chr2.1
39164	chr2:10173486-10173986_YWHAQ	chr2.1
41931	chr2:10173486-10173986_ODC1	chr2.1
39019	chr2:10173486-10173986_CPSF3	chr2.1
39136	chr2:10173486-10173986_ADAM17	chr2.1
41273	chr2:10173486-10173986_RRM2	chr2.1
41948	chr2:10258195-10258695_NOL10	chr2.1
41274	chr2:10258195-10258695_RRM2	chr2.1
41964	chr2:10258195-10258695_PDIA6	chr2.1
41062	chr2:10258195-10258695_KLF11	chr2.1
41916	chr2:10258195-10258695_HPCAL1	chr2.1
38994	chr2:10258195-10258695_ITGB1BP1	chr2.1
38965	chr2:10258195-10258695_ASAP2	chr2.1
39137	chr2:10258195-10258695_ADAM17	chr2.1
41949	chr2:10355495-10355995_NOL10	chr2.1
41044	chr2:10355495-10355995_GRHL1	chr2.1
41063	chr2:10355495-10355995_KLF11	chr2.1
42021	chr2:10355495-10355995_PQLC3	chr2.1
41276	chr2:10381371-10382216_RRM2	chr2.1
41934	chr2:10381371-10382216_ODC1	chr2.1
41024	chr2:10381371-10382216_TAF1B	chr2.1
41950	chr2:10381371-10382216_NOL10	chr2.1
41918	chr2:10381371-10382216_HPCAL1	chr2.1
39139	chr2:10381371-10382216_ADAM17	chr2.1
39023	chr2:10395469-10395969_CPSF3	chr2.1
41919	chr2:10395469-10395969_HPCAL1	chr2.1
41046	chr2:10395469-10395969_GRHL1	chr2.1
42082	chr2:10395469-10395969_ROCK2	chr2.1
41025	chr2:10395469-10395969_TAF1B	chr2.1
39141	chr2:10404231-10404731_ADAM17	chr2.1
41920	chr2:10404231-10404731_HPCAL1	chr2.1
41968	chr2:10404231-10404731_PDIA6	chr2.1
39169	chr2:10404231-10404731_YWHAQ	chr2.1
41952	chr2:10404231-10404731_NOL10	chr2.1
42083	chr2:10404231-10404731_ROCK2	chr2.1
41279	chr2:10418547-10419047_RRM2	chr2.1
38999	chr2:10418547-10419047_ITGB1BP1	chr2.1
41027	chr2:10418547-10419047_TAF1B	chr2.1
39025	chr2:10418547-10419047_CPSF3	chr2.1
41067	chr2:10418547-10419047_KLF11	chr2.1
39170	chr2:10418547-10419047_YWHAQ	chr2.1
41921	chr2:10418547-10419047_HPCAL1	chr2.1
42084	chr2:10418547-10419047_ROCK2	chr2.1
41969	chr2:10418547-10419047_PDIA6	chr2.1
41937	chr2:10418547-10419047_ODC1	chr2.1
41953	chr2:10418547-10419047_NOL10	chr2.1
41922	chr2:10423359-10423859_HPCAL1	chr2.1
42026	chr2:10423359-10423859_PQLC3	chr2.1
41280	chr2:10423359-10423859_RRM2	chr2.1
41954	chr2:10423359-10423859_NOL10	chr2.1
41923	chr2:10425180-10425680_HPCAL1	chr2.1
42086	chr2:10425180-10425680_ROCK2	chr2.1
39144	chr2:10425180-10425680_ADAM17	chr2.1
39172	chr2:10425180-10425680_YWHAQ	chr2.1
41029	chr2:10425180-10425680_TAF1B	chr2.1
39027	chr2:10425180-10425680_CPSF3	chr2.1
41955	chr2:10425180-10425680_NOL10	chr2.1
41281	chr2:10425180-10425680_RRM2	chr2.1
39001	chr2:10425180-10425680_ITGB1BP1	chr2.1
39145	chr2:10425689-10426189_ADAM17	chr2.1
41030	chr2:10425689-10426189_TAF1B	chr2.1
42028	chr2:10425689-10426189_PQLC3	chr2.1
41956	chr2:10425689-10426189_NOL10	chr2.1
41070	chr2:10425689-10426189_KLF11	chr2.1
39173	chr2:10425689-10426189_YWHAQ	chr2.1
41973	chr2:10437922-10438422_PDIA6	chr2.1
41957	chr2:10437922-10438422_NOL10	chr2.1
41925	chr2:10437922-10438422_HPCAL1	chr2.1
39174	chr2:10437922-10438422_YWHAQ	chr2.1
41031	chr2:10437922-10438422_TAF1B	chr2.1
39146	chr2:10437922-10438422_ADAM17	chr2.1
39029	chr2:10437922-10438422_CPSF3	chr2.1
42088	chr2:10437922-10438422_ROCK2	chr2.1
42029	chr2:10437922-10438422_PQLC3	chr2.1
39003	chr2:10437922-10438422_ITGB1BP1	chr2.1
41941	chr2:10437922-10438422_ODC1	chr2.1
42030	chr2:10574949-10575449_PQLC3	chr2.1
41053	chr2:10574949-10575449_GRHL1	chr2.1
41958	chr2:10574949-10575449_NOL10	chr2.1
41926	chr2:10574949-10575449_HPCAL1	chr2.1
39176	chr2:10670939-10671439_YWHAQ	chr2.1
42435	chr2:10670939-10671439_E2F6	chr2.1
41975	chr2:10670939-10671439_PDIA6	chr2.1
41959	chr2:10670939-10671439_NOL10	chr2.1
41073	chr2:10670939-10671439_KLF11	chr2.1
41943	chr2:10670939-10671439_ODC1	chr2.1
41285	chr2:10670939-10671439_RRM2	chr2.1
42090	chr2:10670939-10671439_ROCK2	chr2.1
42703	chr2:11969985-11970485_TRIB2	chr2.1
42436	chr2:11969985-11970485_E2F6	chr2.1
41976	chr2:11969985-11970485_PDIA6	chr2.1
42704	chr2:12845819-12846319_TRIB2	chr2.1
64209	chr2:15085105-15085605_NBAS	chr2.1
64201	chr2:15257714-15258214_DDX1	chr2.1
64208	chr2:15257714-15258214_NBAS	chr2.1
64203	chr2:15728394-15728894_DDX1	chr2.1
64207	chr2:15937688-15938188_NBAS	chr2.1
64200	chr2:15937688-15938188_DDX1	chr2.1
64211	chr2:16399853-16400353_NBAS	chr2.1
64213	chr2:16620136-16620636_NBAS	chr2.1
65687	chr2:16954295-16954795_SMC6	chr2.1
64219	chr2:16954295-16954795_FAM49A	chr2.1
65685	chr2:17314237-17314737_SMC6	chr2.1
64218	chr2:17329510-17330010_FAM49A	chr2.1
65689	chr2:17329510-17330010_GEN1	chr2.1
43506	chr2:19986147-19986647_LAPTM4A	chr2.1
43522	chr2:19986147-19986647_RHOB	chr2.1
43514	chr2:19986147-19986647_HS1BP3	chr2.1
43511	chr2:20364008-20364508_PUM2	chr2.1
43528	chr2:20630578-20631078_TTC32	chr2.1
43520	chr2:20630578-20631078_WDR35	chr2.1
43508	chr2:20630578-20631078_LAPTM4A	chr2.1
43512	chr2:20630578-20631078_PUM2	chr2.1
43524	chr2:20630578-20631078_RHOB	chr2.1
43521	chr2:20724422-20725392_WDR35	chr2.1
43525	chr2:20724422-20725392_RHOB	chr2.1
43627	chr2:24585081-24585581_FAM228B	chr2.1
43607	chr2:24585081-24585581_PTRHD1	chr2.1
43588	chr2:24585081-24585581_ATAD2B	chr2.1
43595	chr2:24679426-24679926_CENPO	chr2.1
43608	chr2:24679426-24679926_PTRHD1	chr2.1
43602	chr2:24679426-24679926_UBXN2A	chr2.1
43556	chr2:24679426-24679926_TP53I3	chr2.1
43562	chr2:24679426-24679926_FKBP1B	chr2.1
43568	chr2:24679426-24679926_ADCY3	chr2.1
43582	chr2:24679426-24679926_DNAJC27	chr2.1
43575	chr2:24679426-24679926_NCOA1	chr2.1
43616	chr2:24680556-24681056_ITSN2	chr2.1
43583	chr2:24680556-24681056_DNAJC27	chr2.1
43603	chr2:24680556-24681056_UBXN2A	chr2.1
43609	chr2:24680556-24681056_PTRHD1	chr2.1
43576	chr2:24680556-24681056_NCOA1	chr2.1
43590	chr2:24680556-24681056_ATAD2B	chr2.1
43591	chr2:24684521-24685021_ATAD2B	chr2.1
43617	chr2:24684521-24685021_ITSN2	chr2.1
43584	chr2:24684521-24685021_DNAJC27	chr2.1
43564	chr2:24684521-24685021_FKBP1B	chr2.1
43577	chr2:24684521-24685021_NCOA1	chr2.1
43558	chr2:24684521-24685021_TP53I3	chr2.1
43611	chr2:24705434-24705934_PTRHD1	chr2.1
43605	chr2:24705434-24705934_UBXN2A	chr2.1
43618	chr2:24705434-24705934_ITSN2	chr2.1
43598	chr2:24705434-24705934_CENPO	chr2.1
43578	chr2:24705434-24705934_NCOA1	chr2.1
43625	chr2:24705434-24705934_MFSD2B	chr2.1
43571	chr2:24705434-24705934_ADCY3	chr2.1
43585	chr2:24705434-24705934_DNAJC27	chr2.1
43632	chr2:24712456-24712956_FAM228B	chr2.1
43619	chr2:24712456-24712956_ITSN2	chr2.1
43566	chr2:24712456-24712956_FKBP1B	chr2.1
43579	chr2:24712456-24712956_NCOA1	chr2.1
43593	chr2:24712456-24712956_ATAD2B	chr2.1
43626	chr2:24712456-24712956_MFSD2B	chr2.1
43612	chr2:24712456-24712956_PTRHD1	chr2.1
43587	chr2:25445325-25445825_DNAJC27	chr2.1
37872	chr2:25445325-25445825_ASXL2	chr2.1
37840	chr2:25445325-25445825_DNMT3A	chr2.1
37848	chr2:25445325-25445825_RAB10	chr2.1
43620	chr2:25445325-25445825_ITSN2	chr2.1
43613	chr2:25445325-25445825_PTRHD1	chr2.1
37859	chr2:26220546-26221046_CENPA	chr2.1
37873	chr2:26220546-26221046_SLC35F6	chr2.1
37849	chr2:26220546-26221046_HADHA	chr2.1
37845	chr2:26220546-26221046_RAB10	chr2.1
37869	chr2:26220546-26221046_ASXL2	chr2.1
37853	chr2:26220546-26221046_MAPRE3	chr2.1
37958	chr2:26881725-26882225_KHK	chr2.1
37994	chr2:26881725-26882225_GPN1	chr2.1
37860	chr2:26881725-26882225_CENPA	chr2.1
37921	chr2:26881725-26882225_NRBP1	chr2.1
37842	chr2:26881725-26882225_KIF3C	chr2.1
37945	chr2:26881725-26882225_TMEM214	chr2.1
37854	chr2:26881725-26882225_MAPRE3	chr2.1
38002	chr2:26881725-26882225_OST4	chr2.1
38007	chr2:26881725-26882225_ZNF512	chr2.1
37968	chr2:26881725-26882225_SLC5A6	chr2.1
37973	chr2:26881725-26882225_ATRAID	chr2.1
37907	chr2:26881725-26882225_GTF3C2	chr2.1
37986	chr2:26881725-26882225_CCDC121	chr2.1
37913	chr2:26881725-26882225_EIF2B4	chr2.1
37879	chr2:26881725-26882225_SLC30A3	chr2.1
37963	chr2:26881725-26882225_PREB	chr2.1
38022	chr2:26980690-26981190_SLC4A1AP	chr2.1
37969	chr2:26980690-26981190_SLC5A6	chr2.1
37938	chr2:26980690-26981190_PPM1G	chr2.1
38015	chr2:26980690-26981190_SUPT7L	chr2.1
37959	chr2:26980690-26981190_KHK	chr2.1
37875	chr2:26980690-26981190_SLC35F6	chr2.1
37979	chr2:26980690-26981190_ZNF513	chr2.1
37867	chr2:26980690-26981190_HADHB	chr2.1
37987	chr2:26980690-26981190_CCDC121	chr2.1
37995	chr2:26980690-26981190_GPN1	chr2.1
37946	chr2:26980690-26981190_TMEM214	chr2.1
37861	chr2:26980690-26981190_CENPA	chr2.1
37880	chr2:26980690-26981190_SLC30A3	chr2.1
37964	chr2:26980690-26981190_PREB	chr2.1
37903	chr2:26980690-26981190_MPV17	chr2.1
37898	chr2:26980690-26981190_CAD	chr2.1
37885	chr2:26980690-26981190_FNDC4	chr2.1
37914	chr2:26980690-26981190_EIF2B4	chr2.1
37930	chr2:26980690-26981190_SNX17	chr2.1
37843	chr2:26980690-26981190_KIF3C	chr2.1
37975	chr2:27414314-27414814_ATRAID	chr2.1
37868	chr2:27414314-27414814_HADHB	chr2.1
38004	chr2:27414314-27414814_OST4	chr2.1
37894	chr2:27414314-27414814_AGBL5	chr2.1
37923	chr2:27414314-27414814_NRBP1	chr2.1
37886	chr2:27414314-27414814_FNDC4	chr2.1
37856	chr2:27414314-27414814_MAPRE3	chr2.1
37909	chr2:27414314-27414814_GTF3C2	chr2.1
37996	chr2:27414314-27414814_GPN1	chr2.1
37931	chr2:27414314-27414814_SNX17	chr2.1
37899	chr2:27414314-27414814_CAD	chr2.1
38016	chr2:27414314-27414814_SUPT7L	chr2.1
37881	chr2:27414314-27414814_SLC30A3	chr2.1
38023	chr2:27414314-27414814_SLC4A1AP	chr2.1
38009	chr2:27414314-27414814_ZNF512	chr2.1
37965	chr2:27414314-27414814_PREB	chr2.1
37900	chr2:27750102-27750602_CAD	chr2.1
37905	chr2:27750102-27750602_MPV17	chr2.1
37887	chr2:27750102-27750602_FNDC4	chr2.1
37953	chr2:27750102-27750602_IFT172	chr2.1
37916	chr2:27750102-27750602_EIF2B4	chr2.1
37961	chr2:27750102-27750602_KHK	chr2.1
37895	chr2:27750102-27750602_AGBL5	chr2.1
38024	chr2:27750102-27750602_SLC4A1AP	chr2.1
37924	chr2:27750102-27750602_NRBP1	chr2.1
37910	chr2:27750102-27750602_GTF3C2	chr2.1
37966	chr2:27750102-27750602_PREB	chr2.1
37932	chr2:27750102-27750602_SNX17	chr2.1
38017	chr2:27750102-27750602_SUPT7L	chr2.1
37940	chr2:27750102-27750602_PPM1G	chr2.1
38010	chr2:27750102-27750602_ZNF512	chr2.1
38293	chr2:27750102-27750602_MRPL33	chr2.1
37997	chr2:27750102-27750602_GPN1	chr2.1
37857	chr2:27750102-27750602_MAPRE3	chr2.1
37989	chr2:27750102-27750602_CCDC121	chr2.1
37976	chr2:27750102-27750602_ATRAID	chr2.1
37863	chr2:27750102-27750602_CENPA	chr2.1
37948	chr2:27750102-27750602_TMEM214	chr2.1
38005	chr2:27750102-27750602_OST4	chr2.1
37911	chr2:27950076-27950576_GTF3C2	chr2.1
37982	chr2:27950076-27950576_ZNF513	chr2.1
37878	chr2:27950076-27950576_SLC35F6	chr2.1
37949	chr2:27950076-27950576_TMEM214	chr2.1
37990	chr2:27950076-27950576_CCDC121	chr2.1
37925	chr2:27950076-27950576_NRBP1	chr2.1
37864	chr2:27950076-27950576_CENPA	chr2.1
37998	chr2:27950076-27950576_GPN1	chr2.1
37888	chr2:27950076-27950576_FNDC4	chr2.1
37889	chr2:28578338-28578838_FNDC4	chr2.1
37942	chr2:28578338-28578838_PPM1G	chr2.1
37934	chr2:28578338-28578838_SNX17	chr2.1
37912	chr2:28578338-28578838_GTF3C2	chr2.1
38439	chr2:28578338-28578838_WDR43	chr2.1
38012	chr2:28578338-28578838_ZNF512	chr2.1
38019	chr2:28578338-28578838_SUPT7L	chr2.1
38289	chr2:28578338-28578838_BRE	chr2.1
38295	chr2:28578338-28578838_MRPL33	chr2.1
38436	chr2:28578338-28578838_FOSL2	chr2.1
37983	chr2:28578338-28578838_ZNF513	chr2.1
38442	chr2:28578338-28578838_TRMT61B	chr2.1
38446	chr2:28589519-28590019_PPP1CB	chr2.1
38020	chr2:28589519-28590019_SUPT7L	chr2.1
38443	chr2:28589519-28590019_TRMT61B	chr2.1
38296	chr2:28589519-28590019_MRPL33	chr2.1
38440	chr2:28589519-28590019_WDR43	chr2.1
37927	chr2:28589519-28590019_NRBP1	chr2.1
37956	chr2:28589519-28590019_IFT172	chr2.1
38001	chr2:28590483-28591406_GPN1	chr2.1
37985	chr2:28590483-28591406_ZNF513	chr2.1
38447	chr2:28590483-28591406_PPP1CB	chr2.1
38444	chr2:28590483-28591406_TRMT61B	chr2.1
37891	chr2:28590483-28591406_FNDC4	chr2.1
38291	chr2:28590483-28591406_BRE	chr2.1
37928	chr2:28590483-28591406_NRBP1	chr2.1
37957	chr2:28590483-28591406_IFT172	chr2.1
37936	chr2:28590483-28591406_SNX17	chr2.1
38014	chr2:28590483-28591406_ZNF512	chr2.1
65185	chr2:30414535-30415035_LCLAT1	chr2.1
65189	chr2:30414535-30415035_LBH	chr2.1
65181	chr2:30414535-30415035_YPEL5	chr2.1
65184	chr2:30416073-30416573_LCLAT1	chr2.1
65188	chr2:30416073-30416573_LBH	chr2.1
65182	chr2:30660935-30661435_YPEL5	chr2.1
65186	chr2:30660935-30661435_LCLAT1	chr2.1
65187	chr2:30898531-30899031_LCLAT1	chr2.1
65183	chr2:30898531-30899031_YPEL5	chr2.1
65191	chr2:30898531-30899031_LBH	chr2.1
63146	chr2:32037188-32037688_SLC30A6	chr2.1
63142	chr2:32037188-32037688_TTC27	chr2.1
63145	chr2:32037188-32037688_YIPF4	chr2.1
64518	chr2:55343141-55343641_RTN4	chr2.3
64520	chr2:55347689-55348189_RTN4	chr2.3
64544	chr2:55347689-55348189_RPS27A	chr2.3
64528	chr2:55347689-55348189_CCDC88A	chr2.3
64536	chr2:55347689-55348189_PNPT1	chr2.3
64557	chr2:55347689-55348189_ACYP2	chr2.3
64554	chr2:55360954-55361454_CLHC1	chr2.3
64538	chr2:55360954-55361454_PNPT1	chr2.3
64546	chr2:55360954-55361454_RPS27A	chr2.3
64530	chr2:55360954-55361454_CCDC88A	chr2.3
64507	chr2:55360954-55361454_MTIF2	chr2.3
64522	chr2:55360954-55361454_RTN4	chr2.3
64514	chr2:55360954-55361454_SPTBN1	chr2.3
64555	chr2:55367567-55368067_CLHC1	chr2.3
64508	chr2:55367567-55368067_MTIF2	chr2.3
64523	chr2:55367567-55368067_RTN4	chr2.3
64547	chr2:55367567-55368067_RPS27A	chr2.3
64515	chr2:55367567-55368067_SPTBN1	chr2.3
64539	chr2:55367567-55368067_PNPT1	chr2.3
64533	chr2:55385096-55385596_PNPT1	chr2.3
64524	chr2:55686351-55687334_CCDC88A	chr2.3
64548	chr2:55686351-55687334_CLHC1	chr2.3
64501	chr2:55686351-55687334_MTIF2	chr2.3
64553	chr2:55847242-55847742_CLHC1	chr2.3
63279	chr2:57724556-57725056_VRK2	chr2.3
63280	chr2:58004014-58004514_VRK2	chr2.3
40419	chr2:60869399-60869899_XPO1	chr2.3
40457	chr2:60869399-60869899_PUS10	chr2.3
40454	chr2:60901621-60902121_PUS10	chr2.3
40422	chr2:60901621-60902121_PAPOLG	chr2.3
40433	chr2:60901621-60902121_USP34	chr2.3
40447	chr2:60901621-60902121_REL	chr2.3
40456	chr2:61033999-61034499_PUS10	chr2.3
40463	chr2:61033999-61034499_PEX13	chr2.3
40470	chr2:61033999-61034499_KIAA1841	chr2.3
40449	chr2:61033999-61034499_REL	chr2.3
40418	chr2:61033999-61034499_XPO1	chr2.3
40472	chr2:61035483-61035983_KIAA1841	chr2.3
40437	chr2:61035483-61035983_USP34	chr2.3
40458	chr2:61035483-61035983_PUS10	chr2.3
40486	chr2:61035483-61035983_AHSA2	chr2.3
40455	chr2:61393031-61393531_PUS10	chr2.3
40444	chr2:61393031-61393531_CCT4	chr2.3
40423	chr2:61393031-61393531_PAPOLG	chr2.3
40434	chr2:61393031-61393531_USP34	chr2.3
40448	chr2:61393031-61393531_REL	chr2.3
40417	chr2:61393031-61393531_XPO1	chr2.3
40466	chr2:61847552-61848052_KIAA1841	chr2.3
40473	chr2:61847552-61848052_COMMD1	chr2.3
40446	chr2:61991221-61991721_REL	chr2.3
40467	chr2:61991221-61991721_KIAA1841	chr2.3
40428	chr2:61991221-61991721_USP34	chr2.3
40460	chr2:61991221-61991721_PEX13	chr2.3
40406	chr2:62523103-62523603_B3GNT2	chr2.3
40429	chr2:62523103-62523603_USP34	chr2.3
40475	chr2:62523103-62523603_COMMD1	chr2.3
40407	chr2:62526781-62527281_B3GNT2	chr2.3
40476	chr2:62526781-62527281_COMMD1	chr2.3
40413	chr2:62526781-62527281_XPO1	chr2.3
40408	chr2:62531834-62532334_B3GNT2	chr2.3
40596	chr2:62531834-62532334_EHBP1	chr2.3
40477	chr2:62531834-62532334_COMMD1	chr2.3
40431	chr2:62531834-62532334_USP34	chr2.3
40409	chr2:62564493-62564993_B3GNT2	chr2.3
40478	chr2:62564493-62564993_COMMD1	chr2.3
40415	chr2:62564493-62564993_XPO1	chr2.3
40597	chr2:62564493-62564993_EHBP1	chr2.3
40982	chr2:64276770-64277270_PELI1	chr2.3
40951	chr2:64276770-64277270_SLC1A4	chr2.3
40969	chr2:64276770-64277270_UGP2	chr2.3
40958	chr2:64276770-64277270_AFTPH	chr2.3
40692	chr2:64276770-64277270_OTX1	chr2.3
40947	chr2:64276770-64277270_MDH1	chr2.3
40941	chr2:64276770-64277270_VPS54	chr2.3
40970	chr2:64291844-64292344_UGP2	chr2.3
40983	chr2:64291844-64292344_PELI1	chr2.3
40942	chr2:64291844-64292344_VPS54	chr2.3
40966	chr2:64291844-64292344_WDPCP	chr2.3
40989	chr2:64487864-64488364_CEP68	chr2.3
40994	chr2:64487864-64488364_RAB1A	chr2.3
40999	chr2:64487864-64488364_ACTR2	chr2.3
40943	chr2:64487864-64488364_VPS54	chr2.3
41000	chr2:64581923-64582423_ACTR2	chr2.3
40961	chr2:64581923-64582423_AFTPH	chr2.3
40985	chr2:64581923-64582423_PELI1	chr2.3
40995	chr2:64581923-64582423_RAB1A	chr2.3
40944	chr2:64581923-64582423_VPS54	chr2.3
40972	chr2:64581923-64582423_UGP2	chr2.3
40950	chr2:64581923-64582423_MDH1	chr2.3
41004	chr2:64994817-64995317_SPRED2	chr2.3
40945	chr2:64994817-64995317_VPS54	chr2.3
40955	chr2:64994817-64995317_SLC1A4	chr2.3
40962	chr2:64994817-64995317_AFTPH	chr2.3
40980	chr2:65058425-65058925_SERTAD2	chr2.3
40956	chr2:65058425-65058925_SLC1A4	chr2.3
40997	chr2:65058425-65058925_RAB1A	chr2.3
41005	chr2:65058425-65058925_SPRED2	chr2.3
40998	chr2:65521839-65522339_RAB1A	chr2.3
40993	chr2:65521839-65522339_CEP68	chr2.3
40981	chr2:65521839-65522339_SERTAD2	chr2.3
40957	chr2:65521839-65522339_SLC1A4	chr2.3
64568	chr2:68081872-68082372_PNO1	chr2.3
64620	chr2:68081872-68082372_PPP3R1	chr2.3
64633	chr2:68081872-68082372_WDR92	chr2.3
64591	chr2:68220369-68220869_ARHGAP25	chr2.3
64630	chr2:68220369-68220869_WDR92	chr2.3
64596	chr2:68348095-68348595_ARHGAP25	chr2.3
64570	chr2:68348095-68348595_PNO1	chr2.3
64609	chr2:68348095-68348595_C1D	chr2.3
64635	chr2:68348095-68348595_WDR92	chr2.3
65086	chr2:68348095-68348595_ETAA1	chr2.3
64563	chr2:68579697-68580197_PNO1	chr2.3
64576	chr2:68579697-68580197_CNRIP1	chr2.3
64615	chr2:68579697-68580197_PPP3R1	chr2.3
64580	chr2:68630277-68630777_CNRIP1	chr2.3
64569	chr2:68647340-68647840_PNO1	chr2.3
64608	chr2:68647340-68647840_C1D	chr2.3
41211	chr2:68647340-68647840_NFU1	chr2.3
41243	chr2:68647340-68647840_GFPT1	chr2.3
64582	chr2:68647340-68647840_CNRIP1	chr2.3
64595	chr2:68647340-68647840_ARHGAP25	chr2.3
64621	chr2:68647340-68647840_PPP3R1	chr2.3
64603	chr2:68650950-68651450_C1D	chr2.3
64577	chr2:68650950-68651450_CNRIP1	chr2.3
64564	chr2:68650950-68651450_PNO1	chr2.3
[truncated: 5,329 more rows]

## Sheet: blocked_CV_fold3
ABC.id	group
2665	chr1:1055465-1055965_VWA1	chr1.1
2711	chr1:1055465-1055965_SDF4	chr1.1
2658	chr1:1055465-1055965_TMEM52	chr1.1
2650	chr1:1055465-1055965_B3GALT6	chr1.1
2774	chr1:1055465-1055965_NOC2L	chr1.1
2636	chr1:1055465-1055965_ACAP3	chr1.1
2682	chr1:1055465-1055965_CCNL2	chr1.1
2759	chr1:1055465-1055965_AURKAIP1	chr1.1
2689	chr1:1055465-1055965_CDK11A	chr1.1
2745	chr1:1055465-1055965_MXRA8	chr1.1
2746	chr1:1070663-1071163_MXRA8	chr1.1
2775	chr1:1070663-1071163_NOC2L	chr1.1
2676	chr1:1070663-1071163_HES4	chr1.1
2810	chr1:1070663-1071163_MRPL20	chr1.1
2782	chr1:1070663-1071163_SLC35E2B	chr1.1
2659	chr1:1070663-1071163_TMEM52	chr1.1
2705	chr1:1070663-1071163_GNB1	chr1.1
2719	chr1:1070663-1071163_DVL1	chr1.1
2683	chr1:1070663-1071163_CCNL2	chr1.1
2671	chr1:1070663-1071163_AGRN	chr1.1
2760	chr1:1070663-1071163_AURKAIP1	chr1.1
2690	chr1:1070663-1071163_CDK11A	chr1.1
2765	chr1:1070663-1071163_ISG15	chr1.1
2732	chr1:1070663-1071163_SSU72	chr1.1
2697	chr1:1070663-1071163_NADK	chr1.1
2789	chr1:1070663-1071163_MIB2	chr1.1
2770	chr1:1070663-1071163_KLHL17	chr1.1
2725	chr1:1070663-1071163_C1orf159	chr1.1
2753	chr1:1070663-1071163_PUSL1	chr1.1
2740	chr1:1092673-1093173_MXRA8	chr1.1
2638	chr1:1092673-1093173_ATAD3B	chr1.1
2776	chr1:1092673-1093173_SLC35E2B	chr1.1
2790	chr1:1092673-1093173_ATAD3A	chr1.1
2771	chr1:1092673-1093173_NOC2L	chr1.1
2631	chr1:1092673-1093173_ACAP3	chr1.1
2804	chr1:1092673-1093173_MRPL20	chr1.1
2754	chr1:1092673-1093173_AURKAIP1	chr1.1
2733	chr1:1092673-1093173_UBE2J2	chr1.1
2720	chr1:1092673-1093173_C1orf159	chr1.1
2660	chr1:1092673-1093173_VWA1	chr1.1
2713	chr1:1092673-1093173_DVL1	chr1.1
2706	chr1:1092673-1093173_SDF4	chr1.1
2652	chr1:1092673-1093173_TMEM52	chr1.1
2673	chr1:1537681-1538181_HES4	chr1.1
2685	chr1:1537681-1538181_CDK11A	chr1.1
2762	chr1:1537681-1538181_ISG15	chr1.1
2721	chr1:1537681-1538181_C1orf159	chr1.1
2714	chr1:1537681-1538181_DVL1	chr1.1
11069	chr1:1537681-1538181_FAM213B	chr1.1
2741	chr1:1537681-1538181_MXRA8	chr1.1
2678	chr1:1537681-1538181_CCNL2	chr1.1
2767	chr1:1537681-1538181_KLHL17	chr1.1
2768	chr1:1830516-1831016_KLHL17	chr1.1
11058	chr1:1830516-1831016_SKI	chr1.1
11070	chr1:1830516-1831016_FAM213B	chr1.1
2633	chr1:1830516-1831016_ACAP3	chr1.1
2674	chr1:1830516-1831016_HES4	chr1.1
2763	chr1:1830516-1831016_ISG15	chr1.1
11064	chr1:1830516-1831016_MORN1	chr1.1
2773	chr1:1830516-1831016_NOC2L	chr1.1
2640	chr1:1830516-1831016_ATAD3B	chr1.1
2669	chr1:1830516-1831016_AGRN	chr1.1
11082	chr1:1830516-1831016_PANK4	chr1.1
2785	chr1:1830516-1831016_MIB2	chr1.1
11088	chr1:1830516-1831016_RER1	chr1.1
2792	chr1:1830516-1831016_ATAD3A	chr1.1
2624	chr1:1830516-1831016_PRKCZ	chr1.1
2806	chr1:1830516-1831016_MRPL20	chr1.1
2778	chr1:1830516-1831016_SLC35E2B	chr1.1
2813	chr1:1830516-1831016_CDK11B	chr1.1
2647	chr1:1830516-1831016_B3GALT6	chr1.1
2708	chr1:1830516-1831016_SDF4	chr1.1
2728	chr1:1830516-1831016_SSU72	chr1.1
2715	chr1:1830516-1831016_DVL1	chr1.1
2735	chr1:1830516-1831016_UBE2J2	chr1.1
2679	chr1:1830516-1831016_CCNL2	chr1.1
2742	chr1:1830516-1831016_MXRA8	chr1.1
2700	chr1:1830516-1831016_GNB1	chr1.1
2749	chr1:1830516-1831016_PUSL1	chr1.1
2722	chr1:1830516-1831016_C1orf159	chr1.1
2693	chr1:1830516-1831016_NADK	chr1.1
2756	chr1:1830516-1831016_AURKAIP1	chr1.1
2686	chr1:1830516-1831016_CDK11A	chr1.1
2786	chr1:1974781-1975281_MIB2	chr1.1
11083	chr1:1974781-1975281_PANK4	chr1.1
11065	chr1:1974781-1975281_MORN1	chr1.1
2750	chr1:1974781-1975281_PUSL1	chr1.1
11053	chr1:1974781-1975281_PEX10	chr1.1
2723	chr1:1974781-1975281_C1orf159	chr1.1
2687	chr1:1974781-1975281_CDK11A	chr1.1
2648	chr1:1974781-1975281_B3GALT6	chr1.1
11060	chr1:2157921-2158421_SKI	chr1.1
2780	chr1:2157921-2158421_SLC35E2B	chr1.1
2744	chr1:2157921-2158421_MXRA8	chr1.1
11054	chr1:2157921-2158421_PEX10	chr1.1
11084	chr1:2157921-2158421_PANK4	chr1.1
2656	chr1:2157921-2158421_TMEM52	chr1.1
2681	chr1:2157921-2158421_CCNL2	chr1.1
11091	chr1:2800102-2800602_RER1	chr1.1
2703	chr1:2800102-2800602_GNB1	chr1.1
2657	chr1:2800102-2800602_TMEM52	chr1.1
2140	chr1:2800102-2800602_CEP104	chr1.1
2176	chr1:2800102-2800602_DFFB	chr1.1
2167	chr1:2800102-2800602_TPRG1L	chr1.1
2158	chr1:2800102-2800602_LRRC47	chr1.1
11068	chr1:2928971-2929471_MORN1	chr1.1
2628	chr1:2928971-2929471_PRKCZ	chr1.1
11092	chr1:2928971-2929471_RER1	chr1.1
2168	chr1:2928971-2929471_TPRG1L	chr1.1
11056	chr1:2928971-2929471_PEX10	chr1.1
2194	chr1:2928971-2929471_SMIM1	chr1.1
11062	chr1:2928971-2929471_SKI	chr1.1
2185	chr1:2928971-2929471_C1orf174	chr1.1
11074	chr1:2928971-2929471_FAM213B	chr1.1
2169	chr1:3720424-3720924_TPRG1L	chr1.1
2179	chr1:3721530-3722030_DFFB	chr1.1
2170	chr1:3721530-3722030_TPRG1L	chr1.1
2196	chr1:3721530-3722030_SMIM1	chr1.1
2143	chr1:3721530-3722030_CEP104	chr1.1
2161	chr1:3721530-3722030_LRRC47	chr1.1
2152	chr1:3721530-3722030_WRAP73	chr1.1
2171	chr1:4035828-4036328_TPRG1L	chr1.1
2180	chr1:4035828-4036328_DFFB	chr1.1
2162	chr1:4035828-4036328_LRRC47	chr1.1
2181	chr1:4037957-4038457_DFFB	chr1.1
2163	chr1:4037957-4038457_LRRC47	chr1.1
2154	chr1:4037957-4038457_WRAP73	chr1.1
2173	chr1:4046597-4047097_TPRG1L	chr1.1
2164	chr1:4046597-4047097_LRRC47	chr1.1
2155	chr1:4046597-4047097_WRAP73	chr1.1
2183	chr1:4186831-4187331_DFFB	chr1.1
2156	chr1:4186831-4187331_WRAP73	chr1.1
2147	chr1:4186831-4187331_CEP104	chr1.1
2191	chr1:4186831-4187331_C1orf174	chr1.1
2166	chr1:4422612-4423112_TPRG1L	chr1.1
2192	chr1:4422612-4423112_SMIM1	chr1.1
2139	chr1:4422612-4423112_CEP104	chr1.1
2175	chr1:4422612-4423112_DFFB	chr1.1
2148	chr1:4422612-4423112_WRAP73	chr1.1
2311	chr1:5364664-5365164_KCNAB2	chr1.1
2312	chr1:5364664-5365164_RPL22	chr1.1
7476	chr1:8257764-8258264_CAMTA1	chr1.1
7469	chr1:8257764-8258264_PARK7	chr1.1
7460	chr1:8257764-8258264_ERRFI1	chr1.1
7615	chr1:8918057-8918557_TMEM201	chr1.1
7611	chr1:8918057-8918557_SLC25A33	chr1.1
7473	chr1:8918057-8918557_RERE	chr1.1
7461	chr1:8918057-8918557_ERRFI1	chr1.1
7470	chr1:8918057-8918557_PARK7	chr1.1
7466	chr1:8918057-8918557_ENO1	chr1.1
7620	chr1:8959888-8960388_PIK3CD	chr1.1
7471	chr1:8959888-8960388_PARK7	chr1.1
7717	chr1:8959888-8960388_CTNNBIP1	chr1.1
7467	chr1:8959888-8960388_ENO1	chr1.1
7474	chr1:8959888-8960388_RERE	chr1.1
7621	chr1:9205228-9205728_PIK3CD	chr1.1
7730	chr1:9205228-9205728_NMNAT1	chr1.1
7617	chr1:9205228-9205728_TMEM201	chr1.1
7613	chr1:9205228-9205728_SLC25A33	chr1.1
7468	chr1:9205228-9205728_ENO1	chr1.1
7614	chr1:10447767-10448267_SLC25A33	chr1.1
8174	chr1:10447767-10448267_PEX14	chr1.1
8154	chr1:10447767-10448267_UBIAD1	chr1.1
7731	chr1:10447767-10448267_NMNAT1	chr1.1
7727	chr1:10447767-10448267_LZIC	chr1.1
8178	chr1:10447767-10448267_PGD	chr1.1
7732	chr1:10965095-10965595_NMNAT1	chr1.1
8322	chr1:10965095-10965595_AGTRAP	chr1.1
8310	chr1:10965095-10965595_MTHFR	chr1.1
8197	chr1:10965095-10965595_MTOR	chr1.1
8238	chr1:10965095-10965595_FBXO2	chr1.1
8298	chr1:10965095-10965595_FBXO44	chr1.1
8250	chr1:10965095-10965595_C1orf167	chr1.1
8286	chr1:10965095-10965595_MAD2L2	chr1.1
8179	chr1:10965095-10965595_PGD	chr1.1
8143	chr1:10965767-10966267_KIF1B	chr1.1
7733	chr1:10965767-10966267_NMNAT1	chr1.1
8210	chr1:10965767-10966267_APITD1-CORT	chr1.1
7729	chr1:10965767-10966267_LZIC	chr1.1
8184	chr1:10965767-10966267_DFFA	chr1.1
8275	chr1:10965767-10966267_FBXO6	chr1.1
8198	chr1:10965767-10966267_MTOR	chr1.1
7721	chr1:10965767-10966267_CTNNBIP1	chr1.1
8188	chr1:10965767-10966267_EXOSC10	chr1.1
8251	chr1:10965767-10966267_C1orf167	chr1.1
8312	chr1:11399881-11400381_MTHFR	chr1.1
8264	chr1:11399881-11400381_CLCN6	chr1.1
8240	chr1:11399881-11400381_FBXO2	chr1.1
8211	chr1:11399881-11400381_APITD1-CORT	chr1.1
8181	chr1:11399881-11400381_PGD	chr1.1
8157	chr1:11399881-11400381_UBIAD1	chr1.1
8147	chr1:11399881-11400381_SRM	chr1.1
8344	chr1:11399881-11400381_KIAA2013	chr1.1
8324	chr1:11399881-11400381_AGTRAP	chr1.1
8384	chr1:11399881-11400381_MFN2	chr1.1
8374	chr1:11399881-11400381_PLOD1	chr1.1
8364	chr1:11399881-11400381_VPS13D	chr1.1
8199	chr1:11399881-11400381_MTOR	chr1.1
8277	chr1:11789608-11790108_FBXO6	chr1.1
8253	chr1:11789608-11790108_C1orf167	chr1.1
8395	chr1:11789608-11790108_MIIP	chr1.1
8365	chr1:11789608-11790108_VPS13D	chr1.1
8313	chr1:11789608-11790108_MTHFR	chr1.1
8200	chr1:11789608-11790108_MTOR	chr1.1
8301	chr1:11789608-11790108_FBXO44	chr1.1
8385	chr1:11789608-11790108_MFN2	chr1.1
8355	chr1:11789608-11790108_TNFRSF8	chr1.1
8241	chr1:11789608-11790108_FBXO2	chr1.1
8335	chr1:11789608-11790108_TNFRSF1B	chr1.1
8336	chr1:11791723-11792223_TNFRSF1B	chr1.1
8346	chr1:11791723-11792223_KIAA2013	chr1.1
8396	chr1:11791723-11792223_MIIP	chr1.1
8326	chr1:11791723-11792223_AGTRAP	chr1.1
8302	chr1:11791723-11792223_FBXO44	chr1.1
8290	chr1:11791723-11792223_MAD2L2	chr1.1
8376	chr1:11791723-11792223_PLOD1	chr1.1
8278	chr1:11791723-11792223_FBXO6	chr1.1
8314	chr1:11791723-11792223_MTHFR	chr1.1
8366	chr1:11791723-11792223_VPS13D	chr1.1
8242	chr1:11791723-11792223_FBXO2	chr1.1
8254	chr1:11791723-11792223_C1orf167	chr1.1
8159	chr1:11791723-11792223_UBIAD1	chr1.1
8191	chr1:11791723-11792223_EXOSC10	chr1.1
8149	chr1:11791723-11792223_SRM	chr1.1
8171	chr1:11791723-11792223_TARDBP	chr1.1
8160	chr1:11942007-11942507_UBIAD1	chr1.1
8377	chr1:11942007-11942507_PLOD1	chr1.1
8337	chr1:11942007-11942507_TNFRSF1B	chr1.1
8327	chr1:11942007-11942507_AGTRAP	chr1.1
8192	chr1:11942007-11942507_EXOSC10	chr1.1
8387	chr1:11942007-11942507_MFN2	chr1.1
8315	chr1:11942007-11942507_MTHFR	chr1.1
8202	chr1:11942007-11942507_MTOR	chr1.1
8442	chr1:11942007-11942507_DHRS3	chr1.1
8397	chr1:11942007-11942507_MIIP	chr1.1
8267	chr1:11942007-11942507_CLCN6	chr1.1
8279	chr1:11942007-11942507_FBXO6	chr1.1
8291	chr1:11942007-11942507_MAD2L2	chr1.1
8172	chr1:11942007-11942507_TARDBP	chr1.1
8378	chr1:11942865-11943365_PLOD1	chr1.1
8328	chr1:11942865-11943365_AGTRAP	chr1.1
8358	chr1:11942865-11943365_TNFRSF8	chr1.1
8173	chr1:11942865-11943365_TARDBP	chr1.1
8316	chr1:11942865-11943365_MTHFR	chr1.1
8348	chr1:11942865-11943365_KIAA2013	chr1.1
8268	chr1:11942865-11943365_CLCN6	chr1.1
8256	chr1:11942865-11943365_C1orf167	chr1.1
8203	chr1:11942865-11943365_MTOR	chr1.1
8281	chr1:12074197-12075197_FBXO6	chr1.1
8257	chr1:12074197-12075197_C1orf167	chr1.1
8389	chr1:12074197-12075197_MFN2	chr1.1
8379	chr1:12074197-12075197_PLOD1	chr1.1
8317	chr1:12074197-12075197_MTHFR	chr1.1
8399	chr1:12074197-12075197_MIIP	chr1.1
8444	chr1:12074197-12075197_DHRS3	chr1.1
8369	chr1:12074197-12075197_VPS13D	chr1.1
8194	chr1:12074197-12075197_EXOSC10	chr1.1
8359	chr1:12074197-12075197_TNFRSF8	chr1.1
8370	chr1:12098672-12099172_VPS13D	chr1.1
8400	chr1:12098672-12099172_MIIP	chr1.1
8360	chr1:12098672-12099172_TNFRSF8	chr1.1
8270	chr1:12098672-12099172_CLCN6	chr1.1
8282	chr1:12098672-12099172_FBXO6	chr1.1
8340	chr1:12098672-12099172_TNFRSF1B	chr1.1
8380	chr1:12098672-12099172_PLOD1	chr1.1
8306	chr1:12098672-12099172_FBXO44	chr1.1
8258	chr1:12098672-12099172_C1orf167	chr1.1
8330	chr1:12098672-12099172_AGTRAP	chr1.1
8294	chr1:12098672-12099172_MAD2L2	chr1.1
8246	chr1:12098672-12099172_FBXO2	chr1.1
8318	chr1:12098672-12099172_MTHFR	chr1.1
8446	chr1:12221815-12222315_DHRS3	chr1.1
8164	chr1:12221815-12222315_UBIAD1	chr1.1
8319	chr1:12221815-12222315_MTHFR	chr1.1
8361	chr1:12221815-12222315_TNFRSF8	chr1.1
8271	chr1:12221815-12222315_CLCN6	chr1.1
8283	chr1:12221815-12222315_FBXO6	chr1.1
8247	chr1:12221815-12222315_FBXO2	chr1.1
8331	chr1:12221815-12222315_AGTRAP	chr1.1
8248	chr1:12278530-12279030_FBXO2	chr1.1
8392	chr1:12278530-12279030_MFN2	chr1.1
8296	chr1:12278530-12279030_MAD2L2	chr1.1
8402	chr1:12278530-12279030_MIIP	chr1.1
8320	chr1:12278530-12279030_MTHFR	chr1.1
8332	chr1:12278530-12279030_AGTRAP	chr1.1
8342	chr1:12278530-12279030_TNFRSF1B	chr1.1
8372	chr1:12278530-12279030_VPS13D	chr1.1
8260	chr1:12278530-12279030_C1orf167	chr1.1
8273	chr1:12680458-12680958_CLCN6	chr1.1
8321	chr1:12680458-12680958_MTHFR	chr1.1
8285	chr1:12680458-12680958_FBXO6	chr1.1
8309	chr1:12680458-12680958_FBXO44	chr1.1
9466	chr1:16001239-16001739_ARHGEF19	chr1.1
9452	chr1:16001239-16001739_ZBTB17	chr1.1
9462	chr1:16001239-16001739_CASP9	chr1.1
9438	chr1:16001239-16001739_SZRD1	chr1.1
9475	chr1:16001239-16001739_NECAP2	chr1.1
9430	chr1:16001239-16001739_KAZN	chr1.1
9481	chr1:16001239-16001739_DDI2	chr1.1
9485	chr1:16001239-16001739_NBPF1	chr1.1
9433	chr1:16001239-16001739_FBXO42	chr1.1
9447	chr1:16001239-16001739_PLEKHM2	chr1.1
9467	chr1:16121488-16121988_ARHGEF19	chr1.1
9448	chr1:16121488-16121988_PLEKHM2	chr1.1
9476	chr1:16121488-16121988_NECAP2	chr1.1
9482	chr1:16121488-16121988_DDI2	chr1.1
9486	chr1:16121488-16121988_NBPF1	chr1.1
9463	chr1:16121488-16121988_CASP9	chr1.1
9426	chr1:16121488-16121988_SPEN	chr1.1
9444	chr1:16121488-16121988_DNAJC16	chr1.1
9431	chr1:16121488-16121988_KAZN	chr1.1
9473	chr1:16158391-16158891_EFHD2	chr1.1
9435	chr1:16158391-16158891_FBXO42	chr1.1
9464	chr1:16158391-16158891_CASP9	chr1.1
9445	chr1:16158391-16158891_DNAJC16	chr1.1
9459	chr1:16158391-16158891_RSG1	chr1.1
9454	chr1:16158391-16158891_ZBTB17	chr1.1
9465	chr1:16490566-16491066_CASP9	chr1.1
10184	chr1:16490566-16491066_ATP13A2	chr1.1
10177	chr1:16490566-16491066_CROCC	chr1.1
9450	chr1:16490566-16491066_PLEKHM2	chr1.1
9484	chr1:16490566-16491066_DDI2	chr1.1
9428	chr1:16490566-16491066_SPEN	chr1.1
9446	chr1:16490566-16491066_DNAJC16	chr1.1
9478	chr1:16490566-16491066_NECAP2	chr1.1
9474	chr1:16490566-16491066_EFHD2	chr1.1
9469	chr1:16490566-16491066_ARHGEF19	chr1.1
10471	chr1:17004483-17004983_RCC2	chr1.1
9461	chr1:17004483-17004983_RSG1	chr1.1
10178	chr1:17004483-17004983_CROCC	chr1.1
9437	chr1:17004483-17004983_FBXO42	chr1.1
9451	chr1:17004483-17004983_PLEKHM2	chr1.1
9470	chr1:17004483-17004983_ARHGEF19	chr1.1
9490	chr1:17729507-17730007_NBPF1	chr1.1
10472	chr1:17729507-17730007_RCC2	chr1.1
10193	chr1:17729507-17730007_SDHB	chr1.1
10179	chr1:17729507-17730007_CROCC	chr1.1
10187	chr1:17767780-17768280_ATP13A2	chr1.1
10473	chr1:17767780-17768280_RCC2	chr1.1
10194	chr1:17767780-17768280_SDHB	chr1.1
10188	chr1:17814245-17814745_ATP13A2	chr1.1
10195	chr1:17814245-17814745_SDHB	chr1.1
9492	chr1:17814245-17814745_NBPF1	chr1.1
10181	chr1:17814245-17814745_CROCC	chr1.1
10474	chr1:17814245-17814745_RCC2	chr1.1
9493	chr1:17815424-17815924_NBPF1	chr1.1
10189	chr1:17815424-17815924_ATP13A2	chr1.1
10196	chr1:17815424-17815924_SDHB	chr1.1
9494	chr1:17864827-17865327_NBPF1	chr1.1
10197	chr1:17864827-17865327_SDHB	chr1.1
10476	chr1:17864827-17865327_RCC2	chr1.1
10183	chr1:17864827-17865327_CROCC	chr1.1
10959	chr1:18739272-18739772_UBR4	chr1.1
10477	chr1:18739272-18739772_RCC2	chr1.1
10911	chr1:18739272-18739772_PQLC2	chr1.1
10970	chr1:18739272-18739772_ALDH4A1	chr1.1
10947	chr1:18739272-18739772_EMC1	chr1.1
10923	chr1:18739272-18739772_AKR7A2	chr1.1
10962	chr1:18883959-18884459_UBR4	chr1.1
10979	chr1:18883959-18884459_CAPZB	chr1.1
10938	chr1:18883959-18884459_MRTO4	chr1.1
10926	chr1:18883959-18884459_AKR7A2	chr1.1
10974	chr1:19133763-19134263_ALDH4A1	chr1.1
10963	chr1:19133763-19134263_UBR4	chr1.1
10980	chr1:19133763-19134263_CAPZB	chr1.1
10915	chr1:19133763-19134263_PQLC2	chr1.1
10939	chr1:19133763-19134263_MRTO4	chr1.1
10975	chr1:19329854-19330354_ALDH4A1	chr1.1
11044	chr1:19329854-19330354_OTUD3	chr1.1
10981	chr1:19329854-19330354_CAPZB	chr1.1
10953	chr1:19814127-19814627_EMC1	chr1.1
10941	chr1:19814127-19814627_MRTO4	chr1.1
10982	chr1:19814127-19814627_CAPZB	chr1.1
10977	chr1:20196419-20196919_ALDH4A1	chr1.1
10930	chr1:20196419-20196919_AKR7A2	chr1.1
11027	chr1:20196419-20196919_MINOS1	chr1.1
11094	chr1:20196419-20196919_UBXN10	chr1.1
11161	chr1:20196419-20196919_MUL1	chr1.1
10966	chr1:20196419-20196919_UBR4	chr1.1
10918	chr1:20196419-20196919_PQLC2	chr1.1
11020	chr1:20334874-20335374_TMCO4	chr1.1
11047	chr1:20334874-20335374_OTUD3	chr1.1
11028	chr1:20334874-20335374_MINOS1	chr1.1
11095	chr1:20334874-20335374_UBXN10	chr1.1
11162	chr1:20334874-20335374_MUL1	chr1.1
10955	chr1:20334874-20335374_EMC1	chr1.1
10984	chr1:20334874-20335374_CAPZB	chr1.1
10931	chr1:20334874-20335374_AKR7A2	chr1.1
11096	chr1:20523869-20524369_UBXN10	chr1.1
10944	chr1:20523869-20524369_MRTO4	chr1.1
10932	chr1:20523869-20524369_AKR7A2	chr1.1
11163	chr1:20523869-20524369_MUL1	chr1.1
10956	chr1:20523869-20524369_EMC1	chr1.1
11169	chr1:20523869-20524369_HP1BP3	chr1.1
11029	chr1:20523869-20524369_MINOS1	chr1.1
10968	chr1:20523869-20524369_UBR4	chr1.1
10920	chr1:20523869-20524369_PQLC2	chr1.1
10985	chr1:20523869-20524369_CAPZB	chr1.1
11177	chr1:20523869-20524369_DDOST	chr1.1
11189	chr1:20523869-20524369_EIF4G3	chr1.1
11021	chr1:20523869-20524369_TMCO4	chr1.1
11013	chr1:20523869-20524369_NBL1	chr1.1
10933	chr1:20525437-20525937_AKR7A2	chr1.1
10921	chr1:20525437-20525937_PQLC2	chr1.1
11014	chr1:20525437-20525937_NBL1	chr1.1
11097	chr1:20525437-20525937_UBXN10	chr1.1
11022	chr1:20525437-20525937_TMCO4	chr1.1
11049	chr1:20525437-20525937_OTUD3	chr1.1
10934	chr1:20543065-20543565_AKR7A2	chr1.1
11023	chr1:20543065-20543565_TMCO4	chr1.1
10946	chr1:20543065-20543565_MRTO4	chr1.1
11159	chr1:20543065-20543565_PINK1	chr1.1
11015	chr1:20543065-20543565_NBL1	chr1.1
11336	chr1:21679848-21680348_USP48	chr1.1
11300	chr1:21679848-21680348_HSPG2	chr1.1
11348	chr1:21679848-21680348_ECE1	chr1.1
11324	chr1:21679848-21680348_RAP1GAP	chr1.1
11166	chr1:21679848-21680348_MUL1	chr1.1
11192	chr1:21679848-21680348_EIF4G3	chr1.1
11337	chr1:21999597-22000097_USP48	chr1.1
11290	chr1:21999597-22000097_NBPF3	chr1.1
11301	chr1:21999597-22000097_HSPG2	chr1.1
11325	chr1:21999597-22000097_RAP1GAP	chr1.1
11173	chr1:21999597-22000097_HP1BP3	chr1.1
11349	chr1:21999597-22000097_ECE1	chr1.1
11302	chr1:22002368-22002868_HSPG2	chr1.1
11314	chr1:22002368-22002868_CDC42	chr1.1
11291	chr1:22002368-22002868_NBPF3	chr1.1
11326	chr1:22002368-22002868_RAP1GAP	chr1.1
11339	chr1:22117946-22118446_USP48	chr1.1
11351	chr1:22117946-22118446_ECE1	chr1.1
11292	chr1:22117946-22118446_NBPF3	chr1.1
11328	chr1:22290376-22290876_RAP1GAP	chr1.1
11340	chr1:22290376-22290876_USP48	chr1.1
11196	chr1:22290376-22290876_EIF4G3	chr1.1
11341	chr1:22345465-22345965_USP48	chr1.1
11305	chr1:22345465-22345965_HSPG2	chr1.1
11330	chr1:22366231-22366731_RAP1GAP	chr1.1
11295	chr1:22366231-22366731_NBPF3	chr1.1
11319	chr1:22375062-22375562_CDC42	chr1.1
11296	chr1:22375062-22375562_NBPF3	chr1.1
11365	chr1:22375062-22375562_ZBTB40	chr1.1
11480	chr1:22375062-22375562_KDM1A	chr1.1
11331	chr1:22375062-22375562_RAP1GAP	chr1.1
11344	chr1:22489553-22490053_USP48	chr1.1
11366	chr1:22489553-22490053_ZBTB40	chr1.1
11297	chr1:22489553-22490053_NBPF3	chr1.1
11481	chr1:22489553-22490053_KDM1A	chr1.1
11200	chr1:22489553-22490053_EIF4G3	chr1.1
11356	chr1:22489553-22490053_ECE1	chr1.1
11482	chr1:22511595-22512095_KDM1A	chr1.1
11321	chr1:22511595-22512095_CDC42	chr1.1
11333	chr1:22511595-22512095_RAP1GAP	chr1.1
11298	chr1:22511595-22512095_NBPF3	chr1.1
11345	chr1:22511595-22512095_USP48	chr1.1
11309	chr1:22511595-22512095_HSPG2	chr1.1
11483	chr1:22612990-22613490_KDM1A	chr1.1
11334	chr1:22612990-22613490_RAP1GAP	chr1.1
11299	chr1:22612990-22613490_NBPF3	chr1.1
11358	chr1:22612990-22613490_ECE1	chr1.1
11322	chr1:22612990-22613490_CDC42	chr1.1
11310	chr1:22612990-22613490_HSPG2	chr1.1
11537	chr1:22612990-22613490_LUZP1	chr1.1
11311	chr1:22858965-22859465_HSPG2	chr1.1
11552	chr1:22858965-22859465_ZNF436	chr1.1
11335	chr1:22858965-22859465_RAP1GAP	chr1.1
11606	chr1:23543167-23543667_LYPLA2	chr1.1
11613	chr1:23543167-23543667_PITHD1	chr1.1
11634	chr1:23543167-23543667_RPL11	chr1.1
11640	chr1:23543167-23543667_FUCA1	chr1.1
11666	chr1:23866224-23866724_RCAN3	chr1.1
11554	chr1:23866224-23866724_ZNF436	chr1.1
11568	chr1:23866224-23866724_ASAP3	chr1.1
11487	chr1:23881240-23881740_KDM1A	chr1.1
11636	chr1:23881240-23881740_RPL11	chr1.1
11629	chr1:23881240-23881740_GALE	chr1.1
11622	chr1:23881240-23881740_HMGCL	chr1.1
11562	chr1:23881240-23881740_E2F2	chr1.1
11615	chr1:23881240-23881740_PITHD1	chr1.1
11569	chr1:23881240-23881740_ASAP3	chr1.1
11576	chr1:23881240-23881740_HNRNPR	chr1.1
11681	chr1:23881240-23881740_NIPAL3	chr1.1
11608	chr1:23881240-23881740_LYPLA2	chr1.1
11675	chr1:23888767-23889267_STPG1	chr1.1
11542	chr1:23888767-23889267_LUZP1	chr1.1
11570	chr1:23888767-23889267_ASAP3	chr1.1
11643	chr1:23888767-23889267_FUCA1	chr1.1
11668	chr1:23888767-23889267_RCAN3	chr1.1
11488	chr1:23888767-23889267_KDM1A	chr1.1
11563	chr1:23888767-23889267_E2F2	chr1.1
11683	chr1:24042555-24043055_NIPAL3	chr1.1
11669	chr1:24042555-24043055_RCAN3	chr1.1
11489	chr1:24042555-24043055_KDM1A	chr1.1
11610	chr1:24042555-24043055_LYPLA2	chr1.1
11617	chr1:24042555-24043055_PITHD1	chr1.1
11644	chr1:24042555-24043055_FUCA1	chr1.1
11578	chr1:24042555-24043055_HNRNPR	chr1.1
11631	chr1:24042555-24043055_GALE	chr1.1
11688	chr1:24246545-24247531_SRRM1	chr1.1
11611	chr1:24246545-24247531_LYPLA2	chr1.1
11565	chr1:24246545-24247531_E2F2	chr1.1
11625	chr1:24246545-24247531_HMGCL	chr1.1
11670	chr1:24246545-24247531_RCAN3	chr1.1
11632	chr1:24246545-24247531_GALE	chr1.1
11490	chr1:24246545-24247531_KDM1A	chr1.1
11572	chr1:24246545-24247531_ASAP3	chr1.1
11645	chr1:24246545-24247531_FUCA1	chr1.1
11544	chr1:24246545-24247531_LUZP1	chr1.1
11639	chr1:24246545-24247531_RPL11	chr1.1
11579	chr1:24246545-24247531_HNRNPR	chr1.1
11618	chr1:24246545-24247531_PITHD1	chr1.1
11558	chr1:24246545-24247531_ZNF436	chr1.1
11750	chr1:25068601-25069101_TMEM50A	chr1.1
11619	chr1:25068601-25069101_PITHD1	chr1.1
11626	chr1:25068601-25069101_HMGCL	chr1.1
11633	chr1:25068601-25069101_GALE	chr1.1
11762	chr1:25068601-25069101_RHCE	chr1.1
11646	chr1:25068601-25069101_FUCA1	chr1.1
11671	chr1:25068601-25069101_RCAN3	chr1.1
11612	chr1:25068601-25069101_LYPLA2	chr1.1
11770	chr1:25068601-25069101_TMEM57	chr1.1
11692	chr1:25068601-25069101_CLIC4	chr1.1
11745	chr1:25563710-25564210_SYF2	chr1.1
11751	chr1:25563710-25564210_TMEM50A	chr1.1
11735	chr1:25563710-25564210_LDLRAP1	chr1.1
11763	chr1:25563710-25564210_RHCE	chr1.1
11693	chr1:25563710-25564210_CLIC4	chr1.1
11686	chr1:25563710-25564210_NIPAL3	chr1.1
11672	chr1:25563710-25564210_RCAN3	chr1.1
11784	chr1:25563710-25564210_CNKSR1	chr1.1
11898	chr1:25563710-25564210_PAFAH2	chr1.1
12057	chr1:26259862-26260362_RPS6KA1	chr1.1
11988	chr1:26259862-26260362_ZDHHC18	chr1.1
11758	chr1:26259862-26260362_RHD	chr1.1
11803	chr1:26259862-26260362_PAQR7	chr1.1
12177	chr1:26259862-26260362_CD52	chr1.1
12194	chr1:26259862-26260362_SFN	chr1.1
11772	chr1:26259862-26260362_TMEM57	chr1.1
11818	chr1:26259862-26260362_STMN1	chr1.1
11746	chr1:26259862-26260362_SYF2	chr1.1
11764	chr1:26259862-26260362_RHCE	chr1.1
12078	chr1:26259862-26260362_DHDDS	chr1.1
12160	chr1:26259862-26260362_UBXN11	chr1.1
11785	chr1:26259862-26260362_CNKSR1	chr1.1
12216	chr1:26259862-26260362_GPATCH3	chr1.1
12118	chr1:26259862-26260362_SH3BGRL3	chr1.1
12011	chr1:26431345-26431845_PIGV	chr1.1
11834	chr1:26431345-26431845_MTFR1L	chr1.1
11849	chr1:26431345-26431845_AUNIP	chr1.1
11765	chr1:26431345-26431845_RHCE	chr1.1
11773	chr1:26431345-26431845_TMEM57	chr1.1
11989	chr1:26431345-26431845_ZDHHC18	chr1.1
11971	chr1:26431345-26431845_AIM1L	chr1.1
11753	chr1:26431345-26431845_TMEM50A	chr1.1
12242	chr1:26431345-26431845_HMGN2	chr1.1
12097	chr1:26431345-26431845_ARID1A	chr1.1
12178	chr1:26431345-26431845_CD52	chr1.1
11953	chr1:26431345-26431845_LIN28A	chr1.1
11882	chr1:26431345-26431845_ZNF593	chr1.1
12079	chr1:26431345-26431845_DHDDS	chr1.1
12161	chr1:26431345-26431845_UBXN11	chr1.1
12136	chr1:26431345-26431845_GPN2	chr1.1
12195	chr1:26431345-26431845_SFN	chr1.1
11747	chr1:26431345-26431845_SYF2	chr1.1
12058	chr1:26431345-26431845_RPS6KA1	chr1.1
12119	chr1:26431345-26431845_SH3BGRL3	chr1.1
11819	chr1:26431345-26431845_STMN1	chr1.1
11900	chr1:26431345-26431845_PAFAH2	chr1.1
11737	chr1:26431345-26431845_LDLRAP1	chr1.1
11915	chr1:26431345-26431845_PDIK1L	chr1.1
11774	chr1:26455711-26456211_TMEM57	chr1.1
12098	chr1:26455711-26456211_ARID1A	chr1.1
11954	chr1:26455711-26456211_LIN28A	chr1.1
12120	chr1:26455711-26456211_SH3BGRL3	chr1.1
12218	chr1:26455711-26456211_GPATCH3	chr1.1
11805	chr1:26455711-26456211_PAQR7	chr1.1
11990	chr1:26455711-26456211_ZDHHC18	chr1.1
11835	chr1:26455711-26456211_MTFR1L	chr1.1
12179	chr1:26455711-26456211_CD52	chr1.1
11883	chr1:26455711-26456211_ZNF593	chr1.1
11850	chr1:26455711-26456211_AUNIP	chr1.1
12034	chr1:26455711-26456211_NUDC	chr1.1
11754	chr1:26455711-26456211_TMEM50A	chr1.1
12059	chr1:26455711-26456211_RPS6KA1	chr1.1
12137	chr1:26455711-26456211_GPN2	chr1.1
11865	chr1:26455711-26456211_CEP85	chr1.1
12162	chr1:26455711-26456211_UBXN11	chr1.1
12080	chr1:26455711-26456211_DHDDS	chr1.1
11766	chr1:26455711-26456211_RHCE	chr1.1
11972	chr1:26455711-26456211_AIM1L	chr1.1
11748	chr1:26455711-26456211_SYF2	chr1.1
11884	chr1:26465411-26465911_ZNF593	chr1.1
11902	chr1:26465411-26465911_PAFAH2	chr1.1
12121	chr1:26465411-26465911_SH3BGRL3	chr1.1
11917	chr1:26465411-26465911_PDIK1L	chr1.1
12081	chr1:26465411-26465911_DHDDS	chr1.1
12244	chr1:26465411-26465911_HMGN2	chr1.1
11821	chr1:26465411-26465911_STMN1	chr1.1
12138	chr1:26465411-26465911_GPN2	chr1.1
12060	chr1:26465411-26465911_RPS6KA1	chr1.1
11739	chr1:26465411-26465911_LDLRAP1	chr1.1
11755	chr1:26465411-26465911_TMEM50A	chr1.1
11749	chr1:26465411-26465911_SYF2	chr1.1
11991	chr1:26465411-26465911_ZDHHC18	chr1.1
11806	chr1:26465411-26465911_PAQR7	chr1.1
11761	chr1:26465411-26465911_RHD	chr1.1
11775	chr1:26465411-26465911_TMEM57	chr1.1
11788	chr1:26465411-26465911_CNKSR1	chr1.1
12432	chr1:26703213-26703713_TMEM222	chr1.1
11885	chr1:26703213-26703713_ZNF593	chr1.1
12164	chr1:26703213-26703713_UBXN11	chr1.1
11867	chr1:26703213-26703713_CEP85	chr1.1
11852	chr1:26703213-26703713_AUNIP	chr1.1
11837	chr1:26703213-26703713_MTFR1L	chr1.1
11807	chr1:26703213-26703713_PAQR7	chr1.1
12198	chr1:26703213-26703713_SFN	chr1.1
12122	chr1:26703213-26703713_SH3BGRL3	chr1.1
12082	chr1:26703213-26703713_DHDDS	chr1.1
11992	chr1:26703213-26703713_ZDHHC18	chr1.1
12014	chr1:26703213-26703713_PIGV	chr1.1
12061	chr1:26703213-26703713_RPS6KA1	chr1.1
11974	chr1:26703213-26703713_AIM1L	chr1.1
12100	chr1:26703213-26703713_ARID1A	chr1.1
11808	chr1:26704827-26705327_PAQR7	chr1.1
12386	chr1:26704827-26705327_SYTL1	chr1.1
11838	chr1:26704827-26705327_MTFR1L	chr1.1
11975	chr1:26704827-26705327_AIM1L	chr1.1
12410	chr1:26704827-26705327_WDTC1	chr1.1
11853	chr1:26704827-26705327_AUNIP	chr1.1
11823	chr1:26704827-26705327_STMN1	chr1.1
12336	chr1:26704827-26705327_MAP3K6	chr1.1
12246	chr1:26704827-26705327_HMGN2	chr1.1
11777	chr1:26704827-26705327_TMEM57	chr1.1
12433	chr1:26704827-26705327_TMEM222	chr1.1
11769	chr1:26704827-26705327_RHCE	chr1.1
12221	chr1:26704827-26705327_GPATCH3	chr1.1
12037	chr1:26704827-26705327_NUDC	chr1.1
12101	chr1:26704827-26705327_ARID1A	chr1.1
12182	chr1:26704827-26705327_CD52	chr1.1
11919	chr1:26704827-26705327_PDIK1L	chr1.1
11886	chr1:26704827-26705327_ZNF593	chr1.1
12123	chr1:26704827-26705327_SH3BGRL3	chr1.1
11957	chr1:26704827-26705327_LIN28A	chr1.1
11904	chr1:26704827-26705327_PAFAH2	chr1.1
12387	chr1:26827309-26827809_SYTL1	chr1.1
12364	chr1:26827309-26827809_SLC9A1	chr1.1
12488	chr1:26827309-26827809_GPR3	chr1.1
12337	chr1:26827309-26827809_MAP3K6	chr1.1
11742	chr1:26827309-26827809_LDLRAP1	chr1.1
12124	chr1:26827309-26827809_SH3BGRL3	chr1.1
11887	chr1:26827309-26827809_ZNF593	chr1.1
11809	chr1:26827309-26827809_PAQR7	chr1.1
12411	chr1:26827309-26827809_WDTC1	chr1.1
11958	chr1:26827309-26827809_LIN28A	chr1.1
12464	chr1:26834920-26835420_WASF2	chr1.1
12085	chr1:26834920-26835420_DHDDS	chr1.1
12184	chr1:26834920-26835420_CD52	chr1.1
11995	chr1:26834920-26835420_ZDHHC18	chr1.1
12338	chr1:26834920-26835420_MAP3K6	chr1.1
12489	chr1:26834920-26835420_GPR3	chr1.1
12201	chr1:26834920-26835420_SFN	chr1.1
11870	chr1:26834920-26835420_CEP85	chr1.1
11792	chr1:26834920-26835420_CNKSR1	chr1.1
12248	chr1:26834920-26835420_HMGN2	chr1.1
12365	chr1:26834920-26835420_SLC9A1	chr1.1
12039	chr1:26834920-26835420_NUDC	chr1.1
11906	chr1:26834920-26835420_PAFAH2	chr1.1
12435	chr1:26834920-26835420_TMEM222	chr1.1
12103	chr1:26834920-26835420_ARID1A	chr1.1
11959	chr1:26834920-26835420_LIN28A	chr1.1
12064	chr1:26834920-26835420_RPS6KA1	chr1.1
12125	chr1:26834920-26835420_SH3BGRL3	chr1.1
11840	chr1:26834920-26835420_MTFR1L	chr1.1
12388	chr1:26834920-26835420_SYTL1	chr1.1
11825	chr1:26834920-26835420_STMN1	chr1.1
11888	chr1:26834920-26835420_ZNF593	chr1.1
11977	chr1:26834920-26835420_AIM1L	chr1.1
11921	chr1:26834920-26835420_PDIK1L	chr1.1
12412	chr1:26834920-26835420_WDTC1	chr1.1
12167	chr1:26834920-26835420_UBXN11	chr1.1
12142	chr1:26834920-26835420_GPN2	chr1.1
12389	chr1:26910564-26911064_SYTL1	chr1.1
11793	chr1:26910564-26911064_CNKSR1	chr1.1
11978	chr1:26910564-26911064_AIM1L	chr1.1
12224	chr1:26910564-26911064_GPATCH3	chr1.1
12490	chr1:26910564-26911064_GPR3	chr1.1
11871	chr1:26910564-26911064_CEP85	chr1.1
12436	chr1:26910564-26911064_TMEM222	chr1.1
12366	chr1:26910564-26911064_SLC9A1	chr1.1
12086	chr1:26910564-26911064_DHDDS	chr1.1
11811	chr1:26910564-26911064_PAQR7	chr1.1
12413	chr1:26910564-26911064_WDTC1	chr1.1
12185	chr1:26910564-26911064_CD52	chr1.1
11996	chr1:26910564-26911064_ZDHHC18	chr1.1
11889	chr1:26910564-26911064_ZNF593	chr1.1
12143	chr1:26910564-26911064_GPN2	chr1.1
12144	chr1:26946775-26947275_GPN2	chr1.1
12437	chr1:26946775-26947275_TMEM222	chr1.1
11872	chr1:26946775-26947275_CEP85	chr1.1
12066	chr1:26946775-26947275_RPS6KA1	chr1.1
12105	chr1:26946775-26947275_ARID1A	chr1.1
12127	chr1:26946775-26947275_SH3BGRL3	chr1.1
12087	chr1:26946775-26947275_DHDDS	chr1.1
12041	chr1:26946775-26947275_NUDC	chr1.1
11961	chr1:26946775-26947275_LIN28A	chr1.1
12466	chr1:26946775-26947275_WASF2	chr1.1
11857	chr1:26946775-26947275_AUNIP	chr1.1
12414	chr1:26946775-26947275_WDTC1	chr1.1
12250	chr1:26946775-26947275_HMGN2	chr1.1
12491	chr1:26946775-26947275_GPR3	chr1.1
12340	chr1:26946775-26947275_MAP3K6	chr1.1
11812	chr1:26946775-26947275_PAQR7	chr1.1
11923	chr1:26946775-26947275_PDIK1L	chr1.1
11890	chr1:26946775-26947275_ZNF593	chr1.1
11827	chr1:26946775-26947275_STMN1	chr1.1
12225	chr1:26946775-26947275_GPATCH3	chr1.1
12467	chr1:26962943-26963443_WASF2	chr1.1
12128	chr1:26962943-26963443_SH3BGRL3	chr1.1
12088	chr1:26962943-26963443_DHDDS	chr1.1
12170	chr1:26962943-26963443_UBXN11	chr1.1
12415	chr1:26962943-26963443_WDTC1	chr1.1
11858	chr1:26962943-26963443_AUNIP	chr1.1
11998	chr1:26962943-26963443_ZDHHC18	chr1.1
11795	chr1:26962943-26963443_CNKSR1	chr1.1
12145	chr1:26962943-26963443_GPN2	chr1.1
11909	chr1:26962943-26963443_PAFAH2	chr1.1
12067	chr1:26962943-26963443_RPS6KA1	chr1.1
12392	chr1:27013317-27013817_SYTL1	chr1.1
12468	chr1:27013317-27013817_WASF2	chr1.1
12342	chr1:27013317-27013817_MAP3K6	chr1.1
12089	chr1:27013317-27013817_DHDDS	chr1.1
12188	chr1:27013317-27013817_CD52	chr1.1
12227	chr1:27013317-27013817_GPATCH3	chr1.1
12535	chr1:27013317-27013817_IFI6	chr1.1
12369	chr1:27013317-27013817_SLC9A1	chr1.1
12493	chr1:27013317-27013817_GPR3	chr1.1
12021	chr1:27013317-27013817_PIGV	chr1.1
11999	chr1:27013317-27013817_ZDHHC18	chr1.1
11796	chr1:27013317-27013817_CNKSR1	chr1.1
11874	chr1:27013317-27013817_CEP85	chr1.1
12068	chr1:27013317-27013817_RPS6KA1	chr1.1
11859	chr1:27013317-27013817_AUNIP	chr1.1
11910	chr1:27013317-27013817_PAFAH2	chr1.1
12469	chr1:27016633-27017133_WASF2	chr1.1
12343	chr1:27016633-27017133_MAP3K6	chr1.1
11815	chr1:27016633-27017133_PAQR7	chr1.1
12044	chr1:27016633-27017133_NUDC	chr1.1
11797	chr1:27016633-27017133_CNKSR1	chr1.1
12494	chr1:27016633-27017133_GPR3	chr1.1
12440	chr1:27016633-27017133_TMEM222	chr1.1
11926	chr1:27016633-27017133_PDIK1L	chr1.1
12189	chr1:27016633-27017133_CD52	chr1.1
12253	chr1:27016633-27017133_HMGN2	chr1.1
12516	chr1:27016633-27017133_AHDC1	chr1.1
12228	chr1:27016633-27017133_GPATCH3	chr1.1
12090	chr1:27016633-27017133_DHDDS	chr1.1
11893	chr1:27016633-27017133_ZNF593	chr1.1
12130	chr1:27016633-27017133_SH3BGRL3	chr1.1
12393	chr1:27016633-27017133_SYTL1	chr1.1
11982	chr1:27016633-27017133_AIM1L	chr1.1
12147	chr1:27016633-27017133_GPN2	chr1.1
12069	chr1:27016633-27017133_RPS6KA1	chr1.1
12022	chr1:27016633-27017133_PIGV	chr1.1
12417	chr1:27016633-27017133_WDTC1	chr1.1
11911	chr1:27016633-27017133_PAFAH2	chr1.1
11964	chr1:27016633-27017133_LIN28A	chr1.1
11830	chr1:27016633-27017133_STMN1	chr1.1
11845	chr1:27016633-27017133_MTFR1L	chr1.1
12023	chr1:27110436-27110936_PIGV	chr1.1
12371	chr1:27110436-27110936_SLC9A1	chr1.1
12109	chr1:27110436-27110936_ARID1A	chr1.1
12254	chr1:27110436-27110936_HMGN2	chr1.1
11798	chr1:27110436-27110936_CNKSR1	chr1.1
12344	chr1:27110436-27110936_MAP3K6	chr1.1
11846	chr1:27110436-27110936_MTFR1L	chr1.1
11965	chr1:27110436-27110936_LIN28A	chr1.1
11816	chr1:27110436-27110936_PAQR7	chr1.1
11983	chr1:27110436-27110936_AIM1L	chr1.1
11876	chr1:27110436-27110936_CEP85	chr1.1
12573	chr1:27110436-27110936_STX12	chr1.1
11894	chr1:27110436-27110936_ZNF593	chr1.1
12495	chr1:27110436-27110936_GPR3	chr1.1
12190	chr1:27110436-27110936_CD52	chr1.1
12470	chr1:27110436-27110936_WASF2	chr1.1
12091	chr1:27110436-27110936_DHDDS	chr1.1
12131	chr1:27110436-27110936_SH3BGRL3	chr1.1
12555	chr1:27110436-27110936_FAM76A	chr1.1
12045	chr1:27110436-27110936_NUDC	chr1.1
12070	chr1:27110436-27110936_RPS6KA1	chr1.1
12173	chr1:27110436-27110936_UBXN11	chr1.1
12207	chr1:27110436-27110936_SFN	chr1.1
12538	chr1:27353460-27353960_IFI6	chr1.1
12191	chr1:27353460-27353960_CD52	chr1.1
12092	chr1:27353460-27353960_DHDDS	chr1.1
12574	chr1:27353460-27353960_STX12	chr1.1
11799	chr1:27353460-27353960_CNKSR1	chr1.1
12345	chr1:27353460-27353960_MAP3K6	chr1.1
11984	chr1:27353460-27353960_AIM1L	chr1.1
12556	chr1:27353460-27353960_FAM76A	chr1.1
12419	chr1:27353460-27353960_WDTC1	chr1.1
12395	chr1:27353460-27353960_SYTL1	chr1.1
12149	chr1:27353460-27353960_GPN2	chr1.1
12208	chr1:27353460-27353960_SFN	chr1.1
11928	chr1:27353460-27353960_PDIK1L	chr1.1
11877	chr1:27353460-27353960_CEP85	chr1.1
12024	chr1:27353460-27353960_PIGV	chr1.1
12420	chr1:27354301-27354801_WDTC1	chr1.1
11967	chr1:27354301-27354801_LIN28A	chr1.1
12472	chr1:27354301-27354801_WASF2	chr1.1
12396	chr1:27354301-27354801_SYTL1	chr1.1
11878	chr1:27354301-27354801_CEP85	chr1.1
12519	chr1:27354301-27354801_AHDC1	chr1.1
12003	chr1:27354301-27354801_ZDHHC18	chr1.1
12175	chr1:27354301-27354801_UBXN11	chr1.1
11896	chr1:27354301-27354801_ZNF593	chr1.1
12093	chr1:27354301-27354801_DHDDS	chr1.1
12192	chr1:27354301-27354801_CD52	chr1.1
12497	chr1:27354301-27354801_GPR3	chr1.1
11879	chr1:27400654-27401154_CEP85	chr1.1
11897	chr1:27400654-27401154_ZNF593	chr1.1
12444	chr1:27400654-27401154_TMEM222	chr1.1
12612	chr1:27400654-27401154_PPP1R8	chr1.1
12473	chr1:27400654-27401154_WASF2	chr1.1
12644	chr1:27400654-27401154_EYA3	chr1.1
12073	chr1:27400654-27401154_RPS6KA1	chr1.1
12193	chr1:27400654-27401154_CD52	chr1.1
11801	chr1:27400654-27401154_CNKSR1	chr1.1
12134	chr1:27400654-27401154_SH3BGRL3	chr1.1
12176	chr1:27400654-27401154_UBXN11	chr1.1
12232	chr1:27400654-27401154_GPATCH3	chr1.1
12374	chr1:27400654-27401154_SLC9A1	chr1.1
12541	chr1:27665721-27666221_IFI6	chr1.1
12613	chr1:27665721-27666221_PPP1R8	chr1.1
12474	chr1:27665721-27666221_WASF2	chr1.1
12348	chr1:27665721-27666221_MAP3K6	chr1.1
12645	chr1:27665721-27666221_EYA3	chr1.1
12521	chr1:27665721-27666221_AHDC1	chr1.1
12113	chr1:27665721-27666221_ARID1A	chr1.1
12258	chr1:27665721-27666221_HMGN2	chr1.1
12445	chr1:27665721-27666221_TMEM222	chr1.1
12422	chr1:27665721-27666221_WDTC1	chr1.1
12577	chr1:27665721-27666221_STX12	chr1.1
12027	chr1:27665721-27666221_PIGV	chr1.1
12594	chr1:27665721-27666221_RPA2	chr1.1
12630	chr1:27665721-27666221_THEMIS2	chr1.1
12005	chr1:27665721-27666221_ZDHHC18	chr1.1
12211	chr1:27665721-27666221_SFN	chr1.1
12713	chr1:27665721-27666221_MED18	chr1.1
12697	chr1:27665721-27666221_ATPIF1	chr1.1
12499	chr1:27665721-27666221_GPR3	chr1.1
11969	chr1:27665721-27666221_LIN28A	chr1.1
11987	chr1:27665721-27666221_AIM1L	chr1.1
12375	chr1:27665721-27666221_SLC9A1	chr1.1
12398	chr1:27665721-27666221_SYTL1	chr1.1
12075	chr1:27842276-27842776_RPS6KA1	chr1.1
12399	chr1:27842276-27842776_SYTL1	chr1.1
12595	chr1:27842276-27842776_RPA2	chr1.1
12560	chr1:27842276-27842776_FAM76A	chr1.1
12050	chr1:27842276-27842776_NUDC	chr1.1
12028	chr1:27842276-27842776_PIGV	chr1.1
12756	chr1:27842276-27842776_RCC1	chr1.1
12349	chr1:27842276-27842776_MAP3K6	chr1.1
12542	chr1:27842276-27842776_IFI6	chr1.1
12212	chr1:27842276-27842776_SFN	chr1.1
12771	chr1:27842276-27842776_PHACTR4	chr1.1
12647	chr1:27844874-27845374_EYA3	chr1.1
12772	chr1:27844874-27845374_PHACTR4	chr1.1
12213	chr1:27844874-27845374_SFN	chr1.1
12400	chr1:27844874-27845374_SYTL1	chr1.1
12632	chr1:27844874-27845374_THEMIS2	chr1.1
12523	chr1:27844874-27845374_AHDC1	chr1.1
12683	chr1:27844874-27845374_SESN2	chr1.1
12350	chr1:27844874-27845374_MAP3K6	chr1.1
12615	chr1:27844874-27845374_PPP1R8	chr1.1
12668	chr1:27849554-27850054_DNAJC8	chr1.1
12155	chr1:27849554-27850054_GPN2	chr1.1
12236	chr1:27849554-27850054_GPATCH3	chr1.1
12700	chr1:27849554-27850054_ATPIF1	chr1.1
12052	chr1:27849554-27850054_NUDC	chr1.1
12502	chr1:27849554-27850054_GPR3	chr1.1
12773	chr1:27849554-27850054_PHACTR4	chr1.1
12562	chr1:27849554-27850054_FAM76A	chr1.1
12648	chr1:27849554-27850054_EYA3	chr1.1
12116	chr1:27849554-27850054_ARID1A	chr1.1
12758	chr1:27849554-27850054_RCC1	chr1.1
12448	chr1:27849554-27850054_TMEM222	chr1.1
12633	chr1:27849554-27850054_THEMIS2	chr1.1
12351	chr1:27849554-27850054_MAP3K6	chr1.1
12524	chr1:27849554-27850054_AHDC1	chr1.1
12008	chr1:27849554-27850054_ZDHHC18	chr1.1
12597	chr1:27849554-27850054_RPA2	chr1.1
12616	chr1:27849554-27850054_PPP1R8	chr1.1
12117	chr1:27935035-27935535_ARID1A	chr1.1
12503	chr1:27935035-27935535_GPR3	chr1.1
12449	chr1:27935035-27935535_TMEM222	chr1.1
12617	chr1:27935035-27935535_PPP1R8	chr1.1
12525	chr1:27935035-27935535_AHDC1	chr1.1
12352	chr1:27935035-27935535_MAP3K6	chr1.1
12649	chr1:27935035-27935535_EYA3	chr1.1
12795	chr1:27935035-27935535_TRNAU1AP	chr1.1
12426	chr1:27935035-27935535_WDTC1	chr1.1
12156	chr1:27935035-27935535_GPN2	chr1.1
12581	chr1:27935035-27935535_STX12	chr1.1
12717	chr1:27935035-27935535_MED18	chr1.1
12634	chr1:27935035-27935535_THEMIS2	chr1.1
12650	chr1:28193689-28194189_EYA3	chr1.1
12546	chr1:28193689-28194189_IFI6	chr1.1
12829	chr1:28193689-28194189_YTHDF2	chr1.1
12686	chr1:28193689-28194189_SESN2	chr1.1
12599	chr1:28193689-28194189_RPA2	chr1.1
12450	chr1:28193689-28194189_TMEM222	chr1.1
12635	chr1:28193689-28194189_THEMIS2	chr1.1
12670	chr1:28193689-28194189_DNAJC8	chr1.1
12760	chr1:28193689-28194189_RCC1	chr1.1
12582	chr1:28193689-28194189_STX12	chr1.1
12054	chr1:28193689-28194189_NUDC	chr1.1
12504	chr1:28193689-28194189_GPR3	chr1.1
12564	chr1:28193689-28194189_FAM76A	chr1.1
12702	chr1:28193689-28194189_ATPIF1	chr1.1
12819	chr1:28194234-28194734_GMEB1	chr1.1
12636	chr1:28194234-28194734_THEMIS2	chr1.1
12158	chr1:28194234-28194734_GPN2	chr1.1
12428	chr1:28194234-28194734_WDTC1	chr1.1
12547	chr1:28194234-28194734_IFI6	chr1.1
12527	chr1:28194234-28194734_AHDC1	chr1.1
12354	chr1:28194234-28194734_MAP3K6	chr1.1
12429	chr1:28195685-28196185_WDTC1	chr1.1
12637	chr1:28195685-28196185_THEMIS2	chr1.1
12405	chr1:28195685-28196185_SYTL1	chr1.1
12652	chr1:28195685-28196185_EYA3	chr1.1
12688	chr1:28195685-28196185_SESN2	chr1.1
12704	chr1:28195685-28196185_ATPIF1	chr1.1
12548	chr1:28195685-28196185_IFI6	chr1.1
12481	chr1:28195685-28196185_WASF2	chr1.1
12798	chr1:28195685-28196185_TRNAU1AP	chr1.1
12528	chr1:28195685-28196185_AHDC1	chr1.1
12810	chr1:28431516-28432016_TAF12	chr1.1
12529	chr1:28431516-28432016_AHDC1	chr1.1
12821	chr1:28431516-28432016_GMEB1	chr1.1
12763	chr1:28431516-28432016_RCC1	chr1.1
12653	chr1:28431516-28432016_EYA3	chr1.1
12507	chr1:28431516-28432016_GPR3	chr1.1
12673	chr1:28431516-28432016_DNAJC8	chr1.1
12482	chr1:28431516-28432016_WASF2	chr1.1
12799	chr1:28431516-28432016_TRNAU1AP	chr1.1
12721	chr1:28431516-28432016_MED18	chr1.1
12567	chr1:28431516-28432016_FAM76A	chr1.1
12840	chr1:28431516-28432016_EPB41	chr1.1
12406	chr1:28431516-28432016_SYTL1	chr1.1
12638	chr1:28431516-28432016_THEMIS2	chr1.1
12705	chr1:28431516-28432016_ATPIF1	chr1.1
12621	chr1:28431516-28432016_PPP1R8	chr1.1
12585	chr1:28431516-28432016_STX12	chr1.1
12549	chr1:28431516-28432016_IFI6	chr1.1
12430	chr1:28431516-28432016_WDTC1	chr1.1
12811	chr1:28439460-28439960_TAF12	chr1.1
12800	chr1:28439460-28439960_TRNAU1AP	chr1.1
12690	chr1:28439460-28439960_SESN2	chr1.1
12454	chr1:28439460-28439960_TMEM222	chr1.1
12384	chr1:28439460-28439960_SLC9A1	chr1.1
12764	chr1:28439460-28439960_RCC1	chr1.1
12483	chr1:28439460-28439960_WASF2	chr1.1
12779	chr1:28439460-28439960_PHACTR4	chr1.1
12568	chr1:28439460-28439960_FAM76A	chr1.1
12833	chr1:28439460-28439960_YTHDF2	chr1.1
12674	chr1:28439460-28439960_DNAJC8	chr1.1
12639	chr1:28439460-28439960_THEMIS2	chr1.1
12822	chr1:28439460-28439960_GMEB1	chr1.1
12603	chr1:28439460-28439960_RPA2	chr1.1
12654	chr1:28439460-28439960_EYA3	chr1.1
12707	chr1:28575834-28576334_ATPIF1	chr1.1
12801	chr1:28575834-28576334_TRNAU1AP	chr1.1
12455	chr1:28575834-28576334_TMEM222	chr1.1
12587	chr1:28575834-28576334_STX12	chr1.1
12484	chr1:28575834-28576334_WASF2	chr1.1
12857	chr1:28575834-28576334_MECR	chr1.1
12780	chr1:28575834-28576334_PHACTR4	chr1.1
12509	chr1:28575834-28576334_GPR3	chr1.1
12531	chr1:28575834-28576334_AHDC1	chr1.1
12842	chr1:28575834-28576334_EPB41	chr1.1
12623	chr1:28575834-28576334_PPP1R8	chr1.1
12569	chr1:28575834-28576334_FAM76A	chr1.1
12812	chr1:28575834-28576334_TAF12	chr1.1
12691	chr1:28575834-28576334_SESN2	chr1.1
12551	chr1:28575834-28576334_IFI6	chr1.1
12834	chr1:28575834-28576334_YTHDF2	chr1.1
12408	chr1:28575834-28576334_SYTL1	chr1.1
12640	chr1:28575834-28576334_THEMIS2	chr1.1
12813	chr1:28672623-28673123_TAF12	chr1.1
12532	chr1:28672623-28673123_AHDC1	chr1.1
12359	chr1:28672623-28673123_MAP3K6	chr1.1
12708	chr1:28672623-28673123_ATPIF1	chr1.1
12656	chr1:28672623-28673123_EYA3	chr1.1
12850	chr1:28672623-28673123_SRSF4	chr1.1
12676	chr1:28672623-28673123_DNAJC8	chr1.1
12552	chr1:28672623-28673123_IFI6	chr1.1
12824	chr1:28672623-28673123_GMEB1	chr1.1
12843	chr1:28672623-28673123_EPB41	chr1.1
12641	chr1:28672623-28673123_THEMIS2	chr1.1
12588	chr1:28672623-28673123_STX12	chr1.1
12692	chr1:28672623-28673123_SESN2	chr1.1
12605	chr1:28672623-28673123_RPA2	chr1.1
12624	chr1:28672623-28673123_PPP1R8	chr1.1
12782	chr1:28678046-28678546_PHACTR4	chr1.1
12553	chr1:28678046-28678546_IFI6	chr1.1
12851	chr1:28678046-28678546_SRSF4	chr1.1
12625	chr1:28678046-28678546_PPP1R8	chr1.1
12589	chr1:28678046-28678546_STX12	chr1.1
12657	chr1:28678046-28678546_EYA3	chr1.1
12677	chr1:28678046-28678546_DNAJC8	chr1.1
12360	chr1:28678046-28678546_MAP3K6	chr1.1
12693	chr1:28678046-28678546_SESN2	chr1.1
12709	chr1:28678046-28678546_ATPIF1	chr1.1
12725	chr1:28678046-28678546_MED18	chr1.1
12606	chr1:28678046-28678546_RPA2	chr1.1
12767	chr1:28678046-28678546_RCC1	chr1.1
12726	chr1:28678718-28679218_MED18	chr1.1
12487	chr1:28678718-28679218_WASF2	chr1.1
12658	chr1:28678718-28679218_EYA3	chr1.1
12826	chr1:28678718-28679218_GMEB1	chr1.1
12852	chr1:28678718-28679218_SRSF4	chr1.1
12572	chr1:28678718-28679218_FAM76A	chr1.1
12607	chr1:28678718-28679218_RPA2	chr1.1
12837	chr1:28678718-28679218_YTHDF2	chr1.1
12815	chr1:28678718-28679218_TAF12	chr1.1
12678	chr1:28678718-28679218_DNAJC8	chr1.1
12783	chr1:28678718-28679218_PHACTR4	chr1.1
12554	chr1:28678718-28679218_IFI6	chr1.1
12694	chr1:28678718-28679218_SESN2	chr1.1
12710	chr1:28678718-28679218_ATPIF1	chr1.1
12860	chr1:28678718-28679218_MECR	chr1.1
12804	chr1:28678718-28679218_TRNAU1AP	chr1.1
12608	chr1:29210324-29210824_RPA2	chr1.1
12838	chr1:29210324-29210824_YTHDF2	chr1.1
12861	chr1:29210324-29210824_MECR	chr1.1
12679	chr1:29210324-29210824_DNAJC8	chr1.1
12659	chr1:29210324-29210824_EYA3	chr1.1
12816	chr1:29210324-29210824_TAF12	chr1.1
12846	chr1:29210324-29210824_EPB41	chr1.1
12853	chr1:29210324-29210824_SRSF4	chr1.1
12847	chr1:29211464-29211964_EPB41	chr1.1
12696	chr1:29211464-29211964_SESN2	chr1.1
12806	chr1:29211464-29211964_TRNAU1AP	chr1.1
12817	chr1:29211464-29211964_TAF12	chr1.1
12848	chr1:30155312-30156172_EPB41	chr1.1
12855	chr1:30155312-30156172_SRSF4	chr1.1
12856	chr1:30308585-30309085_SRSF4	chr1.1
14165	chr1:30308585-30309085_MATN1	chr1.1
14166	chr1:30574269-30574769_MATN1	chr1.1
14142	chr1:30574269-30574769_PUM1	chr1.1
14214	chr1:30574269-30574769_SDC3	chr1.1
14168	chr1:30601709-30602209_MATN1	chr1.1
14216	chr1:30601709-30602209_SDC3	chr1.1
14217	chr1:30657379-30657879_SDC3	chr1.1
14193	chr1:30657379-30657879_LAPTM5	chr1.1
14191	chr1:30664008-30664508_LAPTM5	chr1.1
14140	chr1:30795676-30796176_PUM1	chr1.1
14117	chr1:30795676-30796176_ZCCHC17	chr1.1
14094	chr1:30795676-30796176_SNRNP40	chr1.1
14163	chr1:30795676-30796176_MATN1	chr1.1
14095	chr1:30828783-30829283_SNRNP40	chr1.1
14213	chr1:30828783-30829283_SDC3	chr1.1
14188	chr1:30828783-30829283_LAPTM5	chr1.1
14073	chr1:31000516-31001016_SNRNP40	chr1.1
14146	chr1:31000516-31001016_MATN1	chr1.1
14170	chr1:31000516-31001016_LAPTM5	chr1.1
14194	chr1:31000516-31001016_SDC3	chr1.1
14119	chr1:31000516-31001016_PUM1	chr1.1
14147	chr1:31158147-31158647_MATN1	chr1.1
14074	chr1:31158147-31158647_SNRNP40	chr1.1
14195	chr1:31158147-31158647_SDC3	chr1.1
14051	chr1:31158147-31158647_SERINC2	chr1.1
14172	chr1:31234293-31234793_LAPTM5	chr1.1
14196	chr1:31234293-31234793_SDC3	chr1.1
14075	chr1:31234293-31234793_SNRNP40	chr1.1
14121	chr1:31234293-31234793_PUM1	chr1.1
14173	chr1:31238648-31239148_LAPTM5	chr1.1
14122	chr1:31238648-31239148_PUM1	chr1.1
14149	chr1:31238648-31239148_MATN1	chr1.1
14100	chr1:31241773-31242273_ZCCHC17	chr1.1
14174	chr1:31241773-31242273_LAPTM5	chr1.1
14150	chr1:31241773-31242273_MATN1	chr1.1
14198	chr1:31241773-31242273_SDC3	chr1.1
14055	chr1:31250545-31251045_SERINC2	chr1.1
14467	chr1:31250545-31251045_PEF1	chr1.1
14175	chr1:31250545-31251045_LAPTM5	chr1.1
14176	chr1:31251164-31251664_LAPTM5	chr1.1
14152	chr1:31251164-31251664_MATN1	chr1.1
14103	chr1:31252336-31252836_ZCCHC17	chr1.1
14177	chr1:31252336-31252836_LAPTM5	chr1.1
14153	chr1:31252336-31252836_MATN1	chr1.1
14126	chr1:31252336-31252836_PUM1	chr1.1
14469	chr1:31252336-31252836_PEF1	chr1.1
14080	chr1:31252336-31252836_SNRNP40	chr1.1
14154	chr1:31391805-31392305_MATN1	chr1.1
14081	chr1:31391805-31392305_SNRNP40	chr1.1
14104	chr1:31391805-31392305_ZCCHC17	chr1.1
14179	chr1:31545187-31545687_LAPTM5	chr1.1
14203	chr1:31545187-31545687_SDC3	chr1.1
14059	chr1:31545187-31545687_SERINC2	chr1.1
14128	chr1:31545187-31545687_PUM1	chr1.1
14204	chr1:31557857-31558357_SDC3	chr1.1
14631	chr1:31557857-31558357_TMEM39B	chr1.1
14083	chr1:31557857-31558357_SNRNP40	chr1.1
14129	chr1:31557857-31558357_PUM1	chr1.1
14060	chr1:31557857-31558357_SERINC2	chr1.1
14616	chr1:31573906-31574406_KHDRBS1	chr1.1
14084	chr1:31573906-31574406_SNRNP40	chr1.1
14061	chr1:31573906-31574406_SERINC2	chr1.1
14107	chr1:31573906-31574406_ZCCHC17	chr1.1
14473	chr1:31573906-31574406_PEF1	chr1.1
14600	chr1:31573906-31574406_PTP4A2	chr1.1
14474	chr1:31627614-31628114_PEF1	chr1.1
14617	chr1:31627614-31628114_KHDRBS1	chr1.1
14062	chr1:31627614-31628114_SERINC2	chr1.1
14647	chr1:31627614-31628114_KPNA6	chr1.1
14601	chr1:31627614-31628114_PTP4A2	chr1.1
14085	chr1:31627614-31628114_SNRNP40	chr1.1
14108	chr1:31627614-31628114_ZCCHC17	chr1.1
14131	chr1:31627614-31628114_PUM1	chr1.1
14618	chr1:31632604-31633104_KHDRBS1	chr1.1
14634	chr1:31632604-31633104_TMEM39B	chr1.1
14132	chr1:31632604-31633104_PUM1	chr1.1
14648	chr1:31632604-31633104_KPNA6	chr1.1
14475	chr1:31632604-31633104_PEF1	chr1.1
14649	chr1:31643638-31644138_KPNA6	chr1.1
14619	chr1:31643638-31644138_KHDRBS1	chr1.1
14160	chr1:31643638-31644138_MATN1	chr1.1
14208	chr1:31643638-31644138_SDC3	chr1.1
14133	chr1:31643638-31644138_PUM1	chr1.1
14635	chr1:31643638-31644138_TMEM39B	chr1.1
14110	chr1:31643638-31644138_ZCCHC17	chr1.1
14064	chr1:31643638-31644138_SERINC2	chr1.1
14087	chr1:31643638-31644138_SNRNP40	chr1.1
14161	chr1:31645049-31645549_MATN1	chr1.1
14111	chr1:31645049-31645549_ZCCHC17	chr1.1
14185	chr1:31645049-31645549_LAPTM5	chr1.1
14134	chr1:31645049-31645549_PUM1	chr1.1
14660	chr1:31645049-31645549_TXLNA	chr1.1
14711	chr1:31867428-31867928_HDAC1	chr1.1
14186	chr1:31867428-31867928_LAPTM5	chr1.1
14681	chr1:31867428-31867928_MARCKSL1	chr1.1
14112	chr1:31867428-31867928_ZCCHC17	chr1.1
14162	chr1:31867428-31867928_MATN1	chr1.1
14751	chr1:31867428-31867928_BSDC1	chr1.1
14731	chr1:31867428-31867928_IQCC	chr1.1
14621	chr1:31867428-31867928_KHDRBS1	chr1.1
14701	chr1:31867428-31867928_EIF3I	chr1.1
14066	chr1:31867428-31867928_SERINC2	chr1.1
14721	chr1:31867428-31867928_CCDC28B	chr1.1
14136	chr1:32292592-32293092_PUM1	chr1.1
14803	chr1:32292592-32293092_S100PBP	chr1.1
14211	chr1:32292592-32293092_SDC3	chr1.1
14752	chr1:32292592-32293092_BSDC1	chr1.1
14742	chr1:32292592-32293092_TMEM234	chr1.1
14692	chr1:32292592-32293092_FAM229A	chr1.1
14732	chr1:32292592-32293092_IQCC	chr1.1
14722	chr1:32292592-32293092_CCDC28B	chr1.1
14814	chr1:32292592-32293092_YARS	chr1.1
14606	chr1:32292592-32293092_PTP4A2	chr1.1
14662	chr1:32292592-32293092_TXLNA	chr1.1
14622	chr1:32292592-32293092_KHDRBS1	chr1.1
14090	chr1:32292592-32293092_SNRNP40	chr1.1
14836	chr1:32292592-32293092_ZBTB8OS	chr1.1
14113	chr1:32292592-32293092_ZCCHC17	chr1.1
14652	chr1:32292592-32293092_KPNA6	chr1.1
14638	chr1:32292592-32293092_TMEM39B	chr1.1
14480	chr1:32420158-32420658_PEF1	chr1.1
14607	chr1:32420158-32420658_PTP4A2	chr1.1
14703	chr1:32420158-32420658_EIF3I	chr1.1
14068	chr1:32420158-32420658_SERINC2	chr1.1
14623	chr1:32420158-32420658_KHDRBS1	chr1.1
14733	chr1:32420158-32420658_IQCC	chr1.1
14091	chr1:32420158-32420658_SNRNP40	chr1.1
14639	chr1:32420158-32420658_TMEM39B	chr1.1
14683	chr1:32420158-32420658_MARCKSL1	chr1.1
14804	chr1:32420158-32420658_S100PBP	chr1.1
14114	chr1:32420158-32420658_ZCCHC17	chr1.1
14714	chr1:32421528-32422028_HDAC1	chr1.1
14115	chr1:32421528-32422028_ZCCHC17	chr1.1
14794	chr1:32421528-32422028_KIAA1522	chr1.1
14816	chr1:32421528-32422028_YARS	chr1.1
14724	chr1:32421528-32422028_CCDC28B	chr1.1
14754	chr1:32421528-32422028_BSDC1	chr1.1
14805	chr1:32421528-32422028_S100PBP	chr1.1
14092	chr1:32421528-32422028_SNRNP40	chr1.1
14734	chr1:32421528-32422028_IQCC	chr1.1
14624	chr1:32421528-32422028_KHDRBS1	chr1.1
14684	chr1:32421528-32422028_MARCKSL1	chr1.1
14674	chr1:32421528-32422028_TSSK3	chr1.1
14640	chr1:32421528-32422028_TMEM39B	chr1.1
14608	chr1:32421528-32422028_PTP4A2	chr1.1
14694	chr1:32421528-32422028_FAM229A	chr1.1
14481	chr1:32421528-32422028_PEF1	chr1.1
14609	chr1:32423409-32423909_PTP4A2	chr1.1
14675	chr1:32423409-32423909_TSSK3	chr1.1
14655	chr1:32423409-32423909_KPNA6	chr1.1
14828	chr1:32423409-32423909_RBBP4	chr1.1
14641	chr1:32423409-32423909_TMEM39B	chr1.1
14735	chr1:32423409-32423909_IQCC	chr1.1
14116	chr1:32423409-32423909_ZCCHC17	chr1.1
14725	chr1:32423409-32423909_CCDC28B	chr1.1
14715	chr1:32423409-32423909_HDAC1	chr1.1
14665	chr1:32423409-32423909_TXLNA	chr1.1
14705	chr1:32423409-32423909_EIF3I	chr1.1
14755	chr1:32423409-32423909_BSDC1	chr1.1
14093	chr1:32423409-32423909_SNRNP40	chr1.1
14818	chr1:32865408-32865908_YARS	chr1.1
15003	chr1:32865408-32865908_AK2	chr1.1
14807	chr1:32865408-32865908_S100PBP	chr1.1
14996	chr1:32865408-32865908_RNF19B	chr1.1
14666	chr1:32865408-32865908_TXLNA	chr1.1
14850	chr1:32865408-32865908_TMEM54	chr1.1
14756	chr1:32865408-32865908_BSDC1	chr1.1
14736	chr1:32865408-32865908_IQCC	chr1.1
14716	chr1:32865408-32865908_HDAC1	chr1.1
14071	chr1:32865408-32865908_SERINC2	chr1.1
14686	chr1:32865408-32865908_MARCKSL1	chr1.1
14851	chr1:32879454-32879954_TMEM54	chr1.1
14830	chr1:32879454-32879954_RBBP4	chr1.1
14841	chr1:32879454-32879954_ZBTB8OS	chr1.1
14643	chr1:32879454-32879954_TMEM39B	chr1.1
14627	chr1:32879454-32879954_KHDRBS1	chr1.1
14819	chr1:32879454-32879954_YARS	chr1.1
14737	chr1:32879454-32879954_IQCC	chr1.1
14611	chr1:32879454-32879954_PTP4A2	chr1.1
14687	chr1:32879454-32879954_MARCKSL1	chr1.1
15011	chr1:32879454-32879954_PHC2	chr1.1
14797	chr1:32879454-32879954_KIAA1522	chr1.1
14757	chr1:32879454-32879954_BSDC1	chr1.1
14727	chr1:32879454-32879954_CCDC28B	chr1.1
14667	chr1:32879454-32879954_TXLNA	chr1.1
15004	chr1:32879454-32879954_AK2	chr1.1
14808	chr1:32879454-32879954_S100PBP	chr1.1
14707	chr1:32879454-32879954_EIF3I	chr1.1
14628	chr1:32914646-32915146_KHDRBS1	chr1.1
14718	chr1:32914646-32915146_HDAC1	chr1.1
14698	chr1:32914646-32915146_FAM229A	chr1.1
14668	chr1:32914646-32915146_TXLNA	chr1.1
14658	chr1:32914646-32915146_KPNA6	chr1.1
14678	chr1:32914646-32915146_TSSK3	chr1.1
14758	chr1:32914646-32915146_BSDC1	chr1.1
14644	chr1:32914646-32915146_TMEM39B	chr1.1
14719	chr1:33369562-33370062_HDAC1	chr1.1
14729	chr1:33369562-33370062_CCDC28B	chr1.1
14699	chr1:33369562-33370062_FAM229A	chr1.1
14739	chr1:33369562-33370062_IQCC	chr1.1
14749	chr1:33369562-33370062_TMEM234	chr1.1
14659	chr1:33369562-33370062_KPNA6	chr1.1
14799	chr1:33369562-33370062_KIAA1522	chr1.1
15000	chr1:33592706-33593206_RNF19B	chr1.1
14800	chr1:33592706-33593206_KIAA1522	chr1.1
14750	chr1:33592706-33593206_TMEM234	chr1.1
14700	chr1:33592706-33593206_FAM229A	chr1.1
14680	chr1:33592706-33593206_TSSK3	chr1.1
14854	chr1:33592706-33593206_TMEM54	chr1.1
14833	chr1:33592706-33593206_RBBP4	chr1.1
15049	chr1:33903905-33904405_ZSCAN20	chr1.1
14813	chr1:33928006-33928506_S100PBP	chr1.1
15002	chr1:33928006-33928506_RNF19B	chr1.1
15050	chr1:33928006-33928506_ZSCAN20	chr1.1
15089	chr1:34844457-34844957_SMIM12	chr1.1
15093	chr1:34844457-34844957_ZMYM6	chr1.1
15052	chr1:34844457-34844957_ZSCAN20	chr1.1
15097	chr1:34844457-34844957_ZMYM1	chr1.1
15085	chr1:34844457-34844957_ZMYM4	chr1.1
15088	chr1:34845318-34845818_SMIM12	chr1.1
15072	chr1:35128552-35129052_SFPQ	chr1.1
15090	chr1:35128552-35129052_ZMYM6	chr1.1
15076	chr1:35128552-35129052_KIAA0319L	chr1.1
15066	chr1:35128552-35129052_NCDN	chr1.1
15059	chr1:35128552-35129052_PSMB2	chr1.1
15086	chr1:35128552-35129052_SMIM12	chr1.1
15203	chr1:36139634-36140134_CLSPN	chr1.1
15232	chr1:36139634-36140134_LSM10	chr1.1
15073	chr1:36139634-36140134_SFPQ	chr1.1
15210	chr1:36139634-36140134_ADPRHL2	chr1.1
15240	chr1:36139634-36140134_STK40	chr1.1
15225	chr1:36139634-36140134_AGO3	chr1.1
15154	chr1:36139634-36140134_MAP7D1	chr1.1
15077	chr1:36139634-36140134_KIAA0319L	chr1.1
15083	chr1:36139634-36140134_ZMYM4	chr1.1
15091	chr1:36139634-36140134_ZMYM6	chr1.1
15095	chr1:36139634-36140134_ZMYM1	chr1.1
15211	chr1:36796049-36797011_ADPRHL2	chr1.1
15226	chr1:36796049-36797011_AGO3	chr1.1
15233	chr1:36796049-36797011_LSM10	chr1.1
15061	chr1:36796049-36797011_PSMB2	chr1.1
15218	chr1:36796049-36797011_MRPS15	chr1.1
15190	chr1:36796049-36797011_THRAP3	chr1.1
15183	chr1:36796049-36797011_TRAPPC3	chr1.1
15175	chr1:36796049-36797011_EVA1B	chr1.1
15155	chr1:36796049-36797011_MAP7D1	chr1.1
15234	chr1:36866493-36866993_LSM10	chr1.1
15163	chr1:36866493-36866993_AGO4	chr1.1
15079	chr1:36866493-36866993_KIAA0319L	chr1.1
15062	chr1:36866493-36866993_PSMB2	chr1.1
15069	chr1:36866493-36866993_NCDN	chr1.1
15206	chr1:36877406-36877906_CLSPN	chr1.1
15080	chr1:36877406-36877906_KIAA0319L	chr1.1
15164	chr1:36877406-36877906_AGO4	chr1.1
15171	chr1:36877406-36877906_C1orf216	chr1.1
15178	chr1:36958084-36958584_EVA1B	chr1.1
15200	chr1:36958084-36958584_AGO1	chr1.1
15165	chr1:36958084-36958584_AGO4	chr1.1
15071	chr1:36958084-36958584_NCDN	chr1.1
15186	chr1:36958084-36958584_TRAPPC3	chr1.1
15214	chr1:36958084-36958584_ADPRHL2	chr1.1
15221	chr1:36958084-36958584_MRPS15	chr1.1
15229	chr1:36958084-36958584_AGO3	chr1.1
15236	chr1:36958084-36958584_LSM10	chr1.1
15194	chr1:37035606-37036106_THRAP3	chr1.1
15215	chr1:37035606-37036106_ADPRHL2	chr1.1
15166	chr1:37035606-37036106_AGO4	chr1.1
15159	chr1:37035606-37036106_MAP7D1	chr1.1
15065	chr1:37035606-37036106_PSMB2	chr1.1
15167	chr1:37209241-37209741_AGO4	chr1.1
15188	chr1:37209241-37209741_TRAPPC3	chr1.1
15231	chr1:37209241-37209741_AGO3	chr1.1
15216	chr1:37209241-37209741_ADPRHL2	chr1.1
15335	chr1:37209241-37209741_MEAF6	chr1.1
15209	chr1:37209241-37209741_CLSPN	chr1.1
15259	chr1:37720953-37721910_ZC3H12A	chr1.1
15181	chr1:37720953-37721910_EVA1B	chr1.1
15416	chr1:37720953-37721910_FHL3	chr1.1
15529	chr1:37720953-37721910_INPP5B	chr1.1
15336	chr1:37720953-37721910_MEAF6	chr1.1
15508	chr1:38070773-38071273_C1orf122	chr1.1
15366	chr1:38070773-38071273_C1orf109	chr1.1
15400	chr1:38070773-38071273_GNL2	chr1.1
15486	chr1:38070773-38071273_YRDC	chr1.1
15417	chr1:38070773-38071273_FHL3	chr1.1
15440	chr1:38070773-38071273_SF3A3	chr1.1
15464	chr1:38508086-38508586_MTF1	chr1.1
15487	chr1:38508086-38508586_YRDC	chr1.1
15509	chr1:38508086-38508586_C1orf122	chr1.1
15628	chr1:38508086-38508586_AKIRIN1	chr1.1
15338	chr1:38508086-38508586_MEAF6	chr1.1
15384	chr1:38508086-38508586_CDCA8	chr1.1
15351	chr1:38508086-38508586_SNIP1	chr1.1
15604	chr1:38708070-38708570_NDUFS5	chr1.1
15262	chr1:38708070-38708570_ZC3H12A	chr1.1
15419	chr1:38708070-38708570_FHL3	chr1.1
15532	chr1:38708070-38708570_INPP5B	chr1.1
15339	chr1:38708070-38708570_MEAF6	chr1.1
15654	chr1:38708070-38708570_MYCBP	chr1.1
15442	chr1:38708070-38708570_SF3A3	chr1.1
15465	chr1:38708070-38708570_MTF1	chr1.1
15263	chr1:38731183-38731683_ZC3H12A	chr1.1
15369	chr1:38731183-38731683_C1orf109	chr1.1
15582	chr1:38731183-38731683_RRAGC	chr1.1
15386	chr1:38731183-38731683_CDCA8	chr1.1
15443	chr1:38731183-38731683_SF3A3	chr1.1
15466	chr1:38731183-38731683_MTF1	chr1.1
15605	chr1:38731183-38731683_NDUFS5	chr1.1
15340	chr1:38731183-38731683_MEAF6	chr1.1
15489	chr1:38731183-38731683_YRDC	chr1.1
15403	chr1:38731183-38731683_GNL2	chr1.1
15420	chr1:38731183-38731683_FHL3	chr1.1
15533	chr1:38731183-38731683_INPP5B	chr1.1
15511	chr1:38731183-38731683_C1orf122	chr1.1
15655	chr1:38731183-38731683_MYCBP	chr1.1
15677	chr1:38731183-38731683_MACF1	chr1.1
15630	chr1:38731183-38731683_AKIRIN1	chr1.1
15583	chr1:38757787-38758287_RRAGC	chr1.1
15534	chr1:38757787-38758287_INPP5B	chr1.1
15354	chr1:38757787-38758287_SNIP1	chr1.1
15490	chr1:38757787-38758287_YRDC	chr1.1
15371	chr1:38763452-38763952_C1orf109	chr1.1
15388	chr1:38763452-38763952_CDCA8	chr1.1
15342	chr1:38763452-38763952_MEAF6	chr1.1
15607	chr1:38763452-38763952_NDUFS5	chr1.1
15513	chr1:38763452-38763952_C1orf122	chr1.1
15535	chr1:38763452-38763952_INPP5B	chr1.1
15355	chr1:38763452-38763952_SNIP1	chr1.1
15265	chr1:38763452-38763952_ZC3H12A	chr1.1
15584	chr1:38763452-38763952_RRAGC	chr1.1
15343	chr1:38774409-38774909_MEAF6	chr1.1
15585	chr1:38774409-38774909_RRAGC	chr1.1
15423	chr1:38774409-38774909_FHL3	chr1.1
15514	chr1:38774409-38774909_C1orf122	chr1.1
15680	chr1:38774409-38774909_MACF1	chr1.1
15356	chr1:38774409-38774909_SNIP1	chr1.1
15658	chr1:38774409-38774909_MYCBP	chr1.1
15492	chr1:38774409-38774909_YRDC	chr1.1
15608	chr1:38774409-38774909_NDUFS5	chr1.1
15389	chr1:38774409-38774909_CDCA8	chr1.1
15446	chr1:38774409-38774909_SF3A3	chr1.1
15633	chr1:38774409-38774909_AKIRIN1	chr1.1
15469	chr1:38774409-38774909_MTF1	chr1.1
15406	chr1:38774409-38774909_GNL2	chr1.1
15267	chr1:38775610-38776110_ZC3H12A	chr1.1
15586	chr1:38775610-38776110_RRAGC	chr1.1
15537	chr1:38775610-38776110_INPP5B	chr1.1
15470	chr1:38775610-38776110_MTF1	chr1.1
15448	chr1:38884073-38884573_SF3A3	chr1.1
15635	chr1:38884073-38884573_AKIRIN1	chr1.1
15587	chr1:38884073-38884573_RRAGC	chr1.1
15268	chr1:38884073-38884573_ZC3H12A	chr1.1
15682	chr1:38884073-38884573_MACF1	chr1.1
15538	chr1:38884073-38884573_INPP5B	chr1.1
15516	chr1:38884073-38884573_C1orf122	chr1.1
15683	chr1:38973955-38974455_MACF1	chr1.1
15346	chr1:38973955-38974455_MEAF6	chr1.1
15612	chr1:38989157-38989657_NDUFS5	chr1.1
15360	chr1:38989157-38989657_SNIP1	chr1.1
15473	chr1:38989157-38989657_MTF1	chr1.1
15450	chr1:38989157-38989657_SF3A3	chr1.1
15496	chr1:38989157-38989657_YRDC	chr1.1
15393	chr1:38989157-38989657_CDCA8	chr1.1
15410	chr1:38989157-38989657_GNL2	chr1.1
15637	chr1:38989157-38989657_AKIRIN1	chr1.1
15540	chr1:38989157-38989657_INPP5B	chr1.1
15684	chr1:38989157-38989657_MACF1	chr1.1
15376	chr1:38989157-38989657_C1orf109	chr1.1
15427	chr1:38989157-38989657_FHL3	chr1.1
15590	chr1:38991649-38992149_RRAGC	chr1.1
15474	chr1:38991649-38992149_MTF1	chr1.1
15361	chr1:38991649-38992149_SNIP1	chr1.1
15377	chr1:38991649-38992149_C1orf109	chr1.1
15541	chr1:38991649-38992149_INPP5B	chr1.1
15519	chr1:38991649-38992149_C1orf122	chr1.1
15412	chr1:38992899-38993809_GNL2	chr1.1
15614	chr1:38992899-38993809_NDUFS5	chr1.1
15378	chr1:38992899-38993809_C1orf109	chr1.1
15591	chr1:38992899-38993809_RRAGC	chr1.1
15452	chr1:38992899-38993809_SF3A3	chr1.1
15362	chr1:38992899-38993809_SNIP1	chr1.1
15498	chr1:38992899-38993809_YRDC	chr1.1
15542	chr1:38992899-38993809_INPP5B	chr1.1
15520	chr1:38992899-38993809_C1orf122	chr1.1
15429	chr1:38992899-38993809_FHL3	chr1.1
15639	chr1:38992899-38993809_AKIRIN1	chr1.1
15395	chr1:38992899-38993809_CDCA8	chr1.1
15640	chr1:38999515-39000015_AKIRIN1	chr1.1
15379	chr1:38999515-39000015_C1orf109	chr1.1
15396	chr1:38999515-39000015_CDCA8	chr1.1
15499	chr1:38999515-39000015_YRDC	chr1.1
15363	chr1:38999515-39000015_SNIP1	chr1.1
15543	chr1:38999515-39000015_INPP5B	chr1.1
15476	chr1:38999515-39000015_MTF1	chr1.1
15592	chr1:38999515-39000015_RRAGC	chr1.1
15615	chr1:38999515-39000015_NDUFS5	chr1.1
15380	chr1:39041780-39042280_C1orf109	chr1.1
15641	chr1:39041780-39042280_AKIRIN1	chr1.1
15477	chr1:39041780-39042280_MTF1	chr1.1
15478	chr1:39210072-39210572_MTF1	chr1.1
15432	chr1:39210072-39210572_FHL3	chr1.1
15501	chr1:39210072-39210572_YRDC	chr1.1
15716	chr1:39210072-39210572_PPIE	chr1.1
15690	chr1:39211343-39211843_MACF1	chr1.1
15618	chr1:39211343-39211843_NDUFS5	chr1.1
15479	chr1:39211343-39211843_MTF1	chr1.1
15704	chr1:39211343-39211843_PABPC4	chr1.1
15717	chr1:39211343-39211843_PPIE	chr1.1
15433	chr1:39211343-39211843_FHL3	chr1.1
15524	chr1:39211343-39211843_C1orf122	chr1.1
15643	chr1:39211343-39211843_AKIRIN1	chr1.1
15595	chr1:39211343-39211843_RRAGC	chr1.1
15546	chr1:39211343-39211843_INPP5B	chr1.1
15456	chr1:39211343-39211843_SF3A3	chr1.1
15596	chr1:39239107-39239607_RRAGC	chr1.1
15547	chr1:39239107-39239607_INPP5B	chr1.1
15705	chr1:39239107-39239607_PABPC4	chr1.1
15480	chr1:39239107-39239607_MTF1	chr1.1
15434	chr1:39239107-39239607_FHL3	chr1.1
15718	chr1:39239107-39239607_PPIE	chr1.1
15669	chr1:39239107-39239607_MYCBP	chr1.1
15457	chr1:39239107-39239607_SF3A3	chr1.1
15692	chr1:39243209-39243709_MACF1	chr1.1
15526	chr1:39243209-39243709_C1orf122	chr1.1
15548	chr1:39243209-39243709_INPP5B	chr1.1
15597	chr1:39243209-39243709_RRAGC	chr1.1
15719	chr1:39243209-39243709_PPIE	chr1.1
15435	chr1:39243209-39243709_FHL3	chr1.1
15670	chr1:39243209-39243709_MYCBP	chr1.1
15620	chr1:39243209-39243709_NDUFS5	chr1.1
15482	chr1:39249135-39249635_MTF1	chr1.1
15483	chr1:39251686-39252186_MTF1	chr1.1
15437	chr1:39251686-39252186_FHL3	chr1.1
15460	chr1:39251686-39252186_SF3A3	chr1.1
15694	chr1:39251686-39252186_MACF1	chr1.1
15647	chr1:39251686-39252186_AKIRIN1	chr1.1
15506	chr1:39251686-39252186_YRDC	chr1.1
15438	chr1:39281601-39282101_FHL3	chr1.1
15648	chr1:39281601-39282101_AKIRIN1	chr1.1
15623	chr1:39281601-39282101_NDUFS5	chr1.1
15484	chr1:39281601-39282101_MTF1	chr1.1
15695	chr1:39281601-39282101_MACF1	chr1.1
15461	chr1:39281601-39282101_SF3A3	chr1.1
15674	chr1:39510378-39510878_MYCBP	chr1.1
15696	chr1:39510378-39510878_MACF1	chr1.1
15723	chr1:39510378-39510878_PPIE	chr1.1
15736	chr1:39510378-39510878_MYCL	chr1.1
15918	chr1:40071785-40072285_SMAP2	chr1.1
15927	chr1:40071785-40072285_ZMPSTE24	chr1.1
15711	chr1:40071785-40072285_PABPC4	chr1.1
15952	chr1:40071785-40072285_PPT1	chr1.1
15935	chr1:40071785-40072285_RLF	chr1.1
15697	chr1:40071785-40072285_MACF1	chr1.1
15602	chr1:40071785-40072285_RRAGC	chr1.1
15961	chr1:40358254-40358754_ZFP69B	chr1.1
15936	chr1:40358254-40358754_RLF	chr1.1
15953	chr1:40358254-40358754_PPT1	chr1.1
15944	chr1:40358254-40358754_ZNF684	chr1.1
15910	chr1:40358254-40358754_ZFP69	chr1.1
15745	chr1:40358254-40358754_CAP1	chr1.1
15738	chr1:40358254-40358754_MYCL	chr1.1
15731	chr1:40358254-40358754_TRIT1	chr1.1
15954	chr1:40418383-40418883_PPT1	chr1.1
15699	chr1:40418383-40418883_MACF1	chr1.1
16101	chr1:40418383-40418883_KCNQ4	chr1.1
15945	chr1:40418383-40418883_ZNF684	chr1.1
15726	chr1:40418383-40418883_PPIE	chr1.1
15732	chr1:40418383-40418883_TRIT1	chr1.1
15920	chr1:40418383-40418883_SMAP2	chr1.1
15937	chr1:40418383-40418883_RLF	chr1.1
15739	chr1:40418383-40418883_MYCL	chr1.1
15746	chr1:40418383-40418883_CAP1	chr1.1
15911	chr1:40418383-40418883_ZFP69	chr1.1
15652	chr1:40418383-40418883_AKIRIN1	chr1.1
16109	chr1:40418383-40418883_NFYC	chr1.1
16299	chr1:40502219-40502719_CTPS1	chr1.1
15930	chr1:40502219-40502719_ZMPSTE24	chr1.1
15955	chr1:40502219-40502719_PPT1	chr1.1
15727	chr1:40502219-40502719_PPIE	chr1.1
16300	chr1:40805246-40805746_CTPS1	chr1.1
15939	chr1:40805246-40805746_RLF	chr1.1
15922	chr1:40805246-40805746_SMAP2	chr1.1
15956	chr1:40805246-40805746_PPT1	chr1.1
15913	chr1:40805246-40805746_ZFP69	chr1.1
16103	chr1:40805246-40805746_KCNQ4	chr1.1
15728	chr1:40805246-40805746_PPIE	chr1.1
15749	chr1:41239808-41240308_CAP1	chr1.1
15914	chr1:41239808-41240308_ZFP69	chr1.1
15735	chr1:41239808-41240308_TRIT1	chr1.1
15932	chr1:41239808-41240308_ZMPSTE24	chr1.1
15957	chr1:41239808-41240308_PPT1	chr1.1
15948	chr1:41239808-41240308_ZNF684	chr1.1
15924	chr1:41414523-41415023_SMAP2	chr1.1
15915	chr1:41414523-41415023_ZFP69	chr1.1
15941	chr1:41414523-41415023_RLF	chr1.1
15750	chr1:41414523-41415023_CAP1	chr1.1
16105	chr1:41414523-41415023_KCNQ4	chr1.1
15966	chr1:41414523-41415023_ZFP69B	chr1.1
15949	chr1:41414523-41415023_ZNF684	chr1.1
15958	chr1:41414523-41415023_PPT1	chr1.1
15751	chr1:41440556-41441056_CAP1	chr1.1
15950	chr1:41440556-41441056_ZNF684	chr1.1
15942	chr1:41440556-41441056_RLF	chr1.1
16106	chr1:41440556-41441056_KCNQ4	chr1.1
16107	chr1:41798878-41799378_KCNQ4	chr1.1
16304	chr1:41798878-41799378_CTPS1	chr1.1
15968	chr1:41798878-41799378_ZFP69B	chr1.1
16380	chr1:41798878-41799378_SCMH1	chr1.1
16982	chr1:43471521-43472021_ST3GAL3	chr1.1
16958	chr1:43471521-43472021_IPO13	chr1.1
16930	chr1:43471521-43472021_ELOVL1	chr1.1
17018	chr1:43471521-43472021_C1orf50	chr1.1
16944	chr1:43471521-43472021_EBNA1BP2	chr1.1
17025	chr1:43471521-43472021_ERMAP	chr1.1
16983	chr1:43510436-43510936_ST3GAL3	chr1.1
16834	chr1:43510436-43510936_FOXJ3	chr1.1
17054	chr1:43510436-43510936_SZT2	chr1.1
16996	chr1:43510436-43510936_DPH2	chr1.1
17004	chr1:43510436-43510936_CCDC24	chr1.1
17060	chr1:43510436-43510936_SLC6A9	chr1.1
17061	chr1:43585946-43586446_SLC6A9	chr1.1
17027	chr1:43585946-43586446_ERMAP	chr1.1
17013	chr1:43585946-43586446_MED8	chr1.1
16932	chr1:43585946-43586446_ELOVL1	chr1.1
16953	chr1:43585946-43586446_CDC20	chr1.1
16939	chr1:43585946-43586446_SLC2A1	chr1.1
16997	chr1:43585946-43586446_DPH2	chr1.1
17041	chr1:43585946-43586446_PPIH	chr1.1
17034	chr1:43585946-43586446_ZNF691	chr1.1
17035	chr1:43790383-43790883_ZNF691	chr1.1
17021	chr1:43790383-43790883_C1orf50	chr1.1
17049	chr1:43790383-43790883_HYI	chr1.1
16933	chr1:43790383-43790883_ELOVL1	chr1.1
17042	chr1:43790383-43790883_PPIH	chr1.1
16947	chr1:43790383-43790883_EBNA1BP2	chr1.1
17056	chr1:43790383-43790883_SZT2	chr1.1
16977	chr1:43790383-43790883_B4GALT2	chr1.1
16985	chr1:43790383-43790883_ST3GAL3	chr1.1
16919	chr1:43790383-43790883_YBX1	chr1.1
17067	chr1:43790383-43790883_ERI3	chr1.1
17063	chr1:43795837-43796337_SLC6A9	chr1.1
17073	chr1:43795837-43796337_DMAP1	chr1.1
17043	chr1:43795837-43796337_PPIH	chr1.1
17068	chr1:43795837-43796337_ERI3	chr1.1
17057	chr1:43795837-43796337_SZT2	chr1.1
17007	chr1:43795837-43796337_CCDC24	chr1.1
16970	chr1:43795837-43796337_ATP6V0B	chr1.1
16986	chr1:43795837-43796337_ST3GAL3	chr1.1
16978	chr1:43795837-43796337_B4GALT2	chr1.1
16994	chr1:43795837-43796337_PPCS	chr1.1
16948	chr1:43795837-43796337_EBNA1BP2	chr1.1
17022	chr1:43795837-43796337_C1orf50	chr1.1
17015	chr1:43795837-43796337_MED8	chr1.1
17036	chr1:43795837-43796337_ZNF691	chr1.1
16837	chr1:43795837-43796337_FOXJ3	chr1.1
16920	chr1:43795837-43796337_YBX1	chr1.1
16999	chr1:43795837-43796337_DPH2	chr1.1
17029	chr1:43795837-43796337_ERMAP	chr1.1
16927	chr1:43795837-43796337_KDM4A	chr1.1
16949	chr1:43988407-43988907_EBNA1BP2	chr1.1
16921	chr1:43988407-43988907_YBX1	chr1.1
16935	chr1:43988407-43988907_ELOVL1	chr1.1
16942	chr1:43988407-43988907_SLC2A1	chr1.1
16979	chr1:43988407-43988907_B4GALT2	chr1.1
16987	chr1:43988407-43988907_ST3GAL3	chr1.1
17096	chr1:43988407-43988907_RNF220	chr1.1
16963	chr1:43988407-43988907_IPO13	chr1.1
17051	chr1:43988407-43988907_HYI	chr1.1
17058	chr1:43988407-43988907_SZT2	chr1.1
17016	chr1:43988407-43988907_MED8	chr1.1
17030	chr1:43988407-43988907_ERMAP	chr1.1
17008	chr1:43988407-43988907_CCDC24	chr1.1
17044	chr1:43988407-43988907_PPIH	chr1.1
17000	chr1:43988407-43988907_DPH2	chr1.1
17045	chr1:44090861-44091361_PPIH	chr1.1
16936	chr1:44090861-44091361_ELOVL1	chr1.1
17052	chr1:44090861-44091361_HYI	chr1.1
16950	chr1:44090861-44091361_EBNA1BP2	chr1.1
17059	chr1:44090861-44091361_SZT2	chr1.1
16957	chr1:44090861-44091361_CDC20	chr1.1
17070	chr1:44090861-44091361_ERI3	chr1.1
17075	chr1:44090861-44091361_DMAP1	chr1.1
16980	chr1:44090861-44091361_B4GALT2	chr1.1
17001	chr1:44090861-44091361_DPH2	chr1.1
17175	chr1:45194849-45195349_KIF2C	chr1.1
17172	chr1:45194849-45195349_RPS8	chr1.1
17177	chr1:45194849-45195349_GPBP1L1	chr1.1
17002	chr1:45194849-45195349_DPH2	chr1.1
17010	chr1:45194849-45195349_CCDC24	chr1.1
17168	chr1:45194849-45195349_MUTYH	chr1.1
16989	chr1:45194849-45195349_ST3GAL3	chr1.1
17066	chr1:45194849-45195349_SLC6A9	chr1.1
17169	chr1:46039614-46040114_MUTYH	chr1.1
17176	chr1:46039614-46040114_KIF2C	chr1.1
17285	chr1:46039614-46040114_UQCRH	chr1.1
17271	chr1:46039614-46040114_LRRC41	chr1.1
17257	chr1:46039614-46040114_NSUN4	chr1.1
17248	chr1:46039614-46040114_PIK3R3	chr1.1
17212	chr1:46039614-46040114_POMGNT1	chr1.1
17188	chr1:46039614-46040114_TMEM69	chr1.1
17152	chr1:46039614-46040114_HECTD3	chr1.1
17100	chr1:46039614-46040114_MMACHC	chr1.1
17147	chr1:46039614-46040114_UROD	chr1.1
17140	chr1:46039614-46040114_PRDX1	chr1.1
17120	chr1:46039614-46040114_TESK2	chr1.1
17159	chr1:46039614-46040114_NASP	chr1.1
17150	chr1:46039614-46040114_TMEM53	chr1.1
17117	chr1:46039614-46040114_PLK3	chr1.1
17308	chr1:46219064-46219564_EFCAB14	chr1.1
17118	chr1:46219064-46219564_PLK3	chr1.1
17226	chr1:46219064-46219564_RAD54L	chr1.1
17240	chr1:46219064-46219564_MAST2	chr1.1
17108	chr1:46219064-46219564_CCDC17	chr1.1
17286	chr1:46219064-46219564_UQCRH	chr1.1
17213	chr1:46219064-46219564_POMGNT1	chr1.1
17189	chr1:46219064-46219564_TMEM69	chr1.1
17336	chr1:46219064-46219564_ATPAF1	chr1.1
17101	chr1:46219064-46219564_MMACHC	chr1.1
17170	chr1:46219064-46219564_MUTYH	chr1.1
17160	chr1:46219064-46219564_NASP	chr1.1
17141	chr1:46219064-46219564_PRDX1	chr1.1
17128	chr1:46219064-46219564_EIF2B3	chr1.1
17148	chr1:46219064-46219564_UROD	chr1.1
17179	chr1:46219064-46219564_GPBP1L1	chr1.1
17322	chr1:46219064-46219564_MKNK1	chr1.1
17258	chr1:46219064-46219564_NSUN4	chr1.1
17250	chr1:46710517-46711017_PIK3R3	chr1.1
17259	chr1:46710517-46711017_NSUN4	chr1.1
17122	chr1:46710517-46711017_TESK2	chr1.1
17142	chr1:46710517-46711017_PRDX1	chr1.1
17241	chr1:46710517-46711017_MAST2	chr1.1
17171	chr1:46710517-46711017_MUTYH	chr1.1
17161	chr1:46710517-46711017_NASP	chr1.1
17190	chr1:46710517-46711017_TMEM69	chr1.1
17109	chr1:46710517-46711017_CCDC17	chr1.1
17199	chr1:46710517-46711017_DMBX1	chr1.1
17301	chr1:46710517-46711017_IPP	chr1.1
17309	chr1:46710517-46711017_EFCAB14	chr1.1
17389	chr1:46885807-46886307_CMPK1	chr1.1
17324	chr1:46885807-46886307_MKNK1	chr1.1
17274	chr1:46885807-46886307_LRRC41	chr1.1
17251	chr1:46885807-46886307_PIK3R3	chr1.1
17302	chr1:46885807-46886307_IPP	chr1.1
17260	chr1:46885807-46886307_NSUN4	chr1.1
17377	chr1:46885807-46886307_STIL	chr1.1
17352	chr1:46885807-46886307_MOB3C	chr1.1
17310	chr1:46885807-46886307_EFCAB14	chr1.1
17288	chr1:46885807-46886307_UQCRH	chr1.1
17133	chr1:46885807-46886307_AKR1A1	chr1.1
17103	chr1:46885807-46886307_MMACHC	chr1.1
17200	chr1:46885807-46886307_DMBX1	chr1.1
17215	chr1:46885807-46886307_POMGNT1	chr1.1
17242	chr1:46885807-46886307_MAST2	chr1.1
17162	chr1:46885807-46886307_NASP	chr1.1
17191	chr1:46885807-46886307_TMEM69	chr1.1
17275	chr1:46887382-46887882_LRRC41	chr1.1
17216	chr1:46887382-46887882_POMGNT1	chr1.1
17104	chr1:46887382-46887882_MMACHC	chr1.1
17378	chr1:46887382-46887882_STIL	chr1.1
17289	chr1:46887382-46887882_UQCRH	chr1.1
17303	chr1:46887382-46887882_IPP	chr1.1
17353	chr1:46887382-46887882_MOB3C	chr1.1
17163	chr1:46887382-46887882_NASP	chr1.1
17144	chr1:46887382-46887882_PRDX1	chr1.1
17192	chr1:46887382-46887882_TMEM69	chr1.1
17252	chr1:46887382-46887882_PIK3R3	chr1.1
17182	chr1:46887382-46887882_GPBP1L1	chr1.1
17124	chr1:46887382-46887882_TESK2	chr1.1
17339	chr1:46887382-46887882_ATPAF1	chr1.1
17229	chr1:46887382-46887882_RAD54L	chr1.1
17340	chr1:46953409-46953909_ATPAF1	chr1.1
17312	chr1:46953409-46953909_EFCAB14	chr1.1
17202	chr1:46953409-46953909_DMBX1	chr1.1
17367	chr1:46953409-46953909_TAL1	chr1.1
17304	chr1:46953409-46953909_IPP	chr1.1
17290	chr1:46953409-46953909_UQCRH	chr1.1
17183	chr1:46953409-46953909_GPBP1L1	chr1.1
17193	chr1:46953409-46953909_TMEM69	chr1.1
17112	chr1:46953409-46953909_CCDC17	chr1.1
17164	chr1:46953409-46953909_NASP	chr1.1
17379	chr1:46953409-46953909_STIL	chr1.1
17145	chr1:46953409-46953909_PRDX1	chr1.1
17253	chr1:46953409-46953909_PIK3R3	chr1.1
17135	chr1:46953409-46953909_AKR1A1	chr1.1
17276	chr1:46953409-46953909_LRRC41	chr1.1
17391	chr1:46953409-46953909_CMPK1	chr1.1
17254	chr1:46988003-46988503_PIK3R3	chr1.1
17327	chr1:46988003-46988503_MKNK1	chr1.1
17245	chr1:46988003-46988503_MAST2	chr1.1
17341	chr1:46988003-46988503_ATPAF1	chr1.1
17263	chr1:46988003-46988503_NSUN4	chr1.1
17203	chr1:46988003-46988503_DMBX1	chr1.1
17380	chr1:46988003-46988503_STIL	chr1.1
17355	chr1:46988003-46988503_MOB3C	chr1.1
17392	chr1:46988003-46988503_CMPK1	chr1.1
17194	chr1:46988003-46988503_TMEM69	chr1.1
17218	chr1:46988003-46988503_POMGNT1	chr1.1
17342	chr1:46992623-46993123_ATPAF1	chr1.1
17356	chr1:46992623-46993123_MOB3C	chr1.1
17393	chr1:46992623-46993123_CMPK1	chr1.1
17369	chr1:46992623-46993123_TAL1	chr1.1
17278	chr1:46992623-46993123_LRRC41	chr1.1
17264	chr1:46992623-46993123_NSUN4	chr1.1
17204	chr1:46992623-46993123_DMBX1	chr1.1
17166	chr1:46992623-46993123_NASP	chr1.1
17219	chr1:46992623-46993123_POMGNT1	chr1.1
17306	chr1:46992623-46993123_IPP	chr1.1
17232	chr1:46992623-46993123_RAD54L	chr1.1
17314	chr1:46992623-46993123_EFCAB14	chr1.1
17328	chr1:46992623-46993123_MKNK1	chr1.1
17292	chr1:46992623-46993123_UQCRH	chr1.1
17255	chr1:46992623-46993123_PIK3R3	chr1.1
17256	chr1:47001509-47002009_PIK3R3	chr1.1
17279	chr1:47001509-47002009_LRRC41	chr1.1
17293	chr1:47001509-47002009_UQCRH	chr1.1
17167	chr1:47001509-47002009_NASP	chr1.1
17186	chr1:47001509-47002009_GPBP1L1	chr1.1
17138	chr1:47001509-47002009_AKR1A1	chr1.1
17382	chr1:47001509-47002009_STIL	chr1.1
17394	chr1:47001509-47002009_CMPK1	chr1.1
17315	chr1:47001509-47002009_EFCAB14	chr1.1
17220	chr1:47001509-47002009_POMGNT1	chr1.1
17247	chr1:47001509-47002009_MAST2	chr1.1
17329	chr1:47001509-47002009_MKNK1	chr1.1
17233	chr1:47001509-47002009_RAD54L	chr1.1
17265	chr1:47001509-47002009_NSUN4	chr1.1
17205	chr1:47001509-47002009_DMBX1	chr1.1
17196	chr1:47001509-47002009_TMEM69	chr1.1
17343	chr1:47001509-47002009_ATPAF1	chr1.1
17383	chr1:47658497-47658997_STIL	chr1.1
17206	chr1:47658497-47658997_DMBX1	chr1.1
17280	chr1:47658497-47658997_LRRC41	chr1.1
17316	chr1:47658497-47658997_EFCAB14	chr1.1
17344	chr1:47658497-47658997_ATPAF1	chr1.1
17294	chr1:47658497-47658997_UQCRH	chr1.1
17371	chr1:47658497-47658997_TAL1	chr1.1
17358	chr1:47658497-47658997_MOB3C	chr1.1
17372	chr1:47659946-47660446_TAL1	chr1.1
17331	chr1:47659946-47660446_MKNK1	chr1.1
17235	chr1:47659946-47660446_RAD54L	chr1.1
17222	chr1:47659946-47660446_POMGNT1	chr1.1
17345	chr1:47659946-47660446_ATPAF1	chr1.1
17267	chr1:47659946-47660446_NSUN4	chr1.1
17384	chr1:47659946-47660446_STIL	chr1.1
17295	chr1:47659946-47660446_UQCRH	chr1.1
17318	chr1:47677457-47677957_EFCAB14	chr1.1
17397	chr1:47677457-47677957_CMPK1	chr1.1
17373	chr1:47677457-47677957_TAL1	chr1.1
17360	chr1:47677457-47677957_MOB3C	chr1.1
17268	chr1:47677457-47677957_NSUN4	chr1.1
17385	chr1:47677457-47677957_STIL	chr1.1
17269	chr1:47678967-47679467_NSUN4	chr1.1
17224	chr1:47678967-47679467_POMGNT1	chr1.1
17386	chr1:47678967-47679467_STIL	chr1.1
17333	chr1:47678967-47679467_MKNK1	chr1.1
17347	chr1:47678967-47679467_ATPAF1	chr1.1
17375	chr1:47707190-47707690_TAL1	chr1.1
17320	chr1:47707190-47707690_EFCAB14	chr1.1
17298	chr1:47707190-47707690_UQCRH	chr1.1
17270	chr1:47707190-47707690_NSUN4	chr1.1
17387	chr1:47707190-47707690_STIL	chr1.1
17399	chr1:47707190-47707690_CMPK1	chr1.1
17363	chr1:47914430-47914930_MOB3C	chr1.1
17349	chr1:47914430-47914930_ATPAF1	chr1.1
17534	chr1:50798588-50799088_RNF11	chr1.1
17541	chr1:50798588-50799088_CDKN2C	chr1.1
17548	chr1:50798588-50799088_FAF1	chr1.1
17555	chr1:51441978-51442478_EPS15	chr1.1
17542	chr1:51441978-51442478_CDKN2C	chr1.1
17535	chr1:51441978-51442478_RNF11	chr1.1
17543	chr1:51443444-51443944_CDKN2C	chr1.1
17562	chr1:51443444-51443944_OSBPL9	chr1.1
17544	chr1:51444394-51444894_CDKN2C	chr1.1
17557	chr1:51444394-51444894_EPS15	chr1.1
17570	chr1:51537718-51538218_TXNDC12	chr1.1
17538	chr1:51537718-51538218_RNF11	chr1.1
17552	chr1:51537718-51538218_FAF1	chr1.1
17546	chr1:51750106-51750606_CDKN2C	chr1.1
17539	chr1:51750106-51750606_RNF11	chr1.1
17565	chr1:51750106-51750606_OSBPL9	chr1.1
17540	chr1:52362462-52362962_RNF11	chr1.1
17547	chr1:52362462-52362962_CDKN2C	chr1.1
17604	chr1:52362462-52362962_ZCCHC11	chr1.1
17584	chr1:52362462-52362962_KTI12	chr1.1
17599	chr1:52362462-52362962_ORC1	chr1.1
17554	chr1:52362462-52362962_FAF1	chr1.1
17560	chr1:52362462-52362962_EPS15	chr1.1
17578	chr1:52362462-52362962_BTF3L4	chr1.1
17566	chr1:52362462-52362962_OSBPL9	chr1.1
17626	chr1:53079685-53080185_ZYG11A	chr1.1
17759	chr1:53079685-53080185_SCP2	chr1.1
17600	chr1:53079685-53080185_ORC1	chr1.1
17765	chr1:53079685-53080185_LRP8	chr1.1
17579	chr1:53079685-53080185_BTF3L4	chr1.1
17611	chr1:53079685-53080185_PRPF38A	chr1.1
17567	chr1:53079685-53080185_OSBPL9	chr1.1
17777	chr1:53079685-53080185_MAGOH	chr1.1
17590	chr1:53079685-53080185_ZFYVE9	chr1.1
17766	chr1:53140372-53140872_LRP8	chr1.1
17778	chr1:53140372-53140872_MAGOH	chr1.1
17601	chr1:53140372-53140872_ORC1	chr1.1
17606	chr1:53140372-53140872_ZCCHC11	chr1.1
17574	chr1:53140372-53140872_TXNDC12	chr1.1
17591	chr1:53140372-53140872_ZFYVE9	chr1.1
17595	chr1:53140372-53140872_ZYG11B	chr1.1
17596	chr1:53168501-53169001_ZYG11B	chr1.1
17773	chr1:53168501-53169001_C1orf123	chr1.1
17767	chr1:53168501-53169001_LRP8	chr1.1
17613	chr1:53168501-53169001_PRPF38A	chr1.1
17569	chr1:53168501-53169001_OSBPL9	chr1.1
17575	chr1:53168501-53169001_TXNDC12	chr1.1
17755	chr1:53168501-53169001_CPT2	chr1.1
17628	chr1:53168501-53169001_ZYG11A	chr1.1
17779	chr1:53168501-53169001_MAGOH	chr1.1
18173	chr1:53858031-53858531_NDC1	chr1.1
18192	chr1:53858031-53858531_TMEM59	chr1.1
18167	chr1:53858031-53858531_YIPF1	chr1.1
17608	chr1:53858031-53858531_ZCCHC11	chr1.1
17756	chr1:53858031-53858531_CPT2	chr1.1
17768	chr1:53858031-53858531_LRP8	chr1.1
17774	chr1:53858031-53858531_C1orf123	chr1.1
17780	chr1:53858031-53858531_MAGOH	chr1.1
18193	chr1:53915860-53916360_TMEM59	chr1.1
18315	chr1:53915860-53916360_SSBP3	chr1.1
18213	chr1:53915860-53916360_CYB5RL	chr1.1
18180	chr1:53915860-53916360_HSPB11	chr1.1
18206	chr1:53915860-53916360_MRPL37	chr1.1
18174	chr1:53915860-53916360_NDC1	chr1.1
17598	chr1:53915860-53916360_ZYG11B	chr1.1
17609	chr1:53915860-53916360_ZCCHC11	chr1.1
17757	chr1:53915860-53916360_CPT2	chr1.1
17769	chr1:53915860-53916360_LRP8	chr1.1
18168	chr1:53915860-53916360_YIPF1	chr1.1
17775	chr1:53915860-53916360_C1orf123	chr1.1
17782	chr1:54226116-54226616_MAGOH	chr1.1
18214	chr1:54226116-54226616_CYB5RL	chr1.1
19215	chr1:54226116-54226616_TTC4	chr1.1
17631	chr1:54226116-54226616_ZYG11A	chr1.1
17770	chr1:54226116-54226616_LRP8	chr1.1
18187	chr1:54226116-54226616_TCEANC2	chr1.1
18202	chr1:54928978-54929478_LRRC42	chr1.1
18317	chr1:54928978-54929478_SSBP3	chr1.1
18188	chr1:54928978-54929478_TCEANC2	chr1.1
19634	chr1:54928978-54929478_PCSK9	chr1.1
19627	chr1:54930249-54930749_PARS2	chr1.1
19635	chr1:54930249-54930749_PCSK9	chr1.1
18189	chr1:54930249-54930749_TCEANC2	chr1.1
19611	chr1:54930249-54930749_USP24	chr1.1
18209	chr1:54930249-54930749_MRPL37	chr1.1
18203	chr1:54930249-54930749_LRRC42	chr1.1
18171	chr1:54930249-54930749_YIPF1	chr1.1
18318	chr1:54930249-54930749_SSBP3	chr1.1
18172	chr1:54953846-54954346_YIPF1	chr1.1
18184	chr1:54953846-54954346_HSPB11	chr1.1
19636	chr1:54953846-54954346_PCSK9	chr1.1
18178	chr1:54953846-54954346_NDC1	chr1.1
18210	chr1:54953846-54954346_MRPL37	chr1.1
18197	chr1:54953846-54954346_TMEM59	chr1.1
18211	chr1:55487664-55488164_MRPL37	chr1.1
18198	chr1:55487664-55488164_TMEM59	chr1.1
18191	chr1:55487664-55488164_TCEANC2	chr1.1
19637	chr1:55487664-55488164_PCSK9	chr1.1
18320	chr1:55487664-55488164_SSBP3	chr1.1
19622	chr1:55740913-55741413_DHCR24	chr1.1
19614	chr1:55740913-55741413_USP24	chr1.1
19638	chr1:55740913-55741413_PCSK9	chr1.1
19639	chr1:55741679-55742179_PCSK9	chr1.1
19615	chr1:55741679-55742179_USP24	chr1.1
19623	chr1:55741679-55742179_DHCR24	chr1.1
19631	chr1:55741679-55742179_PARS2	chr1.1
19641	chr1:55939756-55940256_PCSK9	chr1.1
24145	chr1:108622201-108622701_TAF13	chr1.4
24133	chr1:108622201-108622701_GPSM2	chr1.4
24102	chr1:108622201-108622701_FAM102B	chr1.4
24318	chr1:109076348-109076848_CELSR2	chr1.4
24100	chr1:109076348-109076848_SLC25A24	chr1.4
24366	chr1:109076348-109076848_PSMA5	chr1.4
24146	chr1:109076348-109076848_TAF13	chr1.4
24103	chr1:109076348-109076848_FAM102B	chr1.4
24342	chr1:109076348-109076848_PSRC1	chr1.4
24402	chr1:109076348-109076848_TMEM167B	chr1.4
24134	chr1:109076348-109076848_GPSM2	chr1.4
24106	chr1:109076348-109076848_WDR47	chr1.4
24135	chr1:109622052-109622552_GPSM2	chr1.4
24750	chr1:109622052-109622552_CSF1	chr1.4
24147	chr1:109622052-109622552_TAF13	chr1.4
24331	chr1:109622052-109622552_SARS	chr1.4
24691	chr1:109622052-109622552_AMPD2	chr1.4
24355	chr1:109622052-109622552_SORT1	chr1.4
24120	chr1:109622052-109622552_STXBP3	chr1.4
24320	chr1:110329122-110329622_CELSR2	chr1.4
24404	chr1:110329122-110329622_TMEM167B	chr1.4
24692	chr1:110329122-110329622_AMPD2	chr1.4
24763	chr1:110329122-110329622_GSTM2	chr1.4
24356	chr1:110329122-110329622_SORT1	chr1.4
24751	chr1:110329122-110329622_CSF1	chr1.4
24368	chr1:110329122-110329622_PSMA5	chr1.4
24108	chr1:110329122-110329622_WDR47	chr1.4
24714	chr1:110329122-110329622_STRIP1	chr1.4
24124	chr1:110329122-110329622_CLCC1	chr1.4
24740	chr1:110329122-110329622_GSTM4	chr1.4
25777	chr1:110333354-110333854_RBM15	chr1.4
24137	chr1:110333354-110333854_GPSM2	chr1.4
24715	chr1:110333354-110333854_STRIP1	chr1.4
25790	chr1:110333354-110333854_LAMTOR5	chr1.4
24345	chr1:110333354-110333854_PSRC1	chr1.4
24764	chr1:110333354-110333854_GSTM2	chr1.4
24381	chr1:110333354-110333854_ATXN7L2	chr1.4
24405	chr1:110333354-110333854_TMEM167B	chr1.4
24109	chr1:110333354-110333854_WDR47	chr1.4
24741	chr1:110333354-110333854_GSTM4	chr1.4
24369	chr1:110333354-110333854_PSMA5	chr1.4
24752	chr1:110333354-110333854_CSF1	chr1.4
24321	chr1:110333354-110333854_CELSR2	chr1.4
24704	chr1:110333354-110333854_GSTM3	chr1.4
24149	chr1:110333354-110333854_TAF13	chr1.4
24693	chr1:110333354-110333854_AMPD2	chr1.4
24333	chr1:110333354-110333854_SARS	chr1.4
24753	chr1:110336389-110337298_CSF1	chr1.4
24370	chr1:110336389-110337298_PSMA5	chr1.4
24705	chr1:110336389-110337298_GSTM3	chr1.4
24334	chr1:110336389-110337298_SARS	chr1.4
24683	chr1:110336389-110337298_GNAI3	chr1.4
24729	chr1:110336389-110337298_AHCYL1	chr1.4
25791	chr1:110336389-110337298_LAMTOR5	chr1.4
24406	chr1:110336389-110337298_TMEM167B	chr1.4
24138	chr1:110336389-110337298_GPSM2	chr1.4
24346	chr1:110336389-110337298_PSRC1	chr1.4
25778	chr1:110336389-110337298_RBM15	chr1.4
24394	chr1:110336389-110337298_CYB561D1	chr1.4
24110	chr1:110336389-110337298_WDR47	chr1.4
24716	chr1:110336389-110337298_STRIP1	chr1.4
24407	chr1:110360806-110361306_TMEM167B	chr1.4
24730	chr1:110360806-110361306_AHCYL1	chr1.4
24383	chr1:110360806-110361306_ATXN7L2	chr1.4
24395	chr1:110360806-110361306_CYB561D1	chr1.4
24706	chr1:110360806-110361306_GSTM3	chr1.4
24111	chr1:110360806-110361306_WDR47	chr1.4
24127	chr1:110360806-110361306_CLCC1	chr1.4
24347	chr1:110360806-110361306_PSRC1	chr1.4
25792	chr1:110360806-110361306_LAMTOR5	chr1.4
24139	chr1:110360806-110361306_GPSM2	chr1.4
24695	chr1:110360806-110361306_AMPD2	chr1.4
24359	chr1:110360806-110361306_SORT1	chr1.4
24754	chr1:110360806-110361306_CSF1	chr1.4
24766	chr1:110360806-110361306_GSTM2	chr1.4
24717	chr1:110360806-110361306_STRIP1	chr1.4
24685	chr1:110364718-110365218_GNAI3	chr1.4
24744	chr1:110364718-110365218_GSTM4	chr1.4
24755	chr1:110364718-110365218_CSF1	chr1.4
24767	chr1:110364718-110365218_GSTM2	chr1.4
24152	chr1:110364718-110365218_TAF13	chr1.4
[truncated: 5,307 more rows]
