# Supplementary material for: Supervised learning of enhancer–promoter specificity based on genome-wide perturbation studies highlights areas for improvement in learning
Source: Bioinformatics. 2024 Jun 13;40(6):btae367. doi: 10.1093/bioinformatics/btae367 (PMC11211214; doi:10.1093/bioinformatics/btae367)
Supplement: btae367_Supplementary_Data [file btae367_supplementary_data.zip › STable3.xlsx]

## Sheet: params_model0
{"learner":{"generic_param":{"fail_on_invalid_gpu_id":"0","gpu_id":"-1","n_jobs":"0","nthread":"0","random_state":"0","seed":"0","seed_per_iteration":"0","validate_parameters":"1"},"gradient_booster":{"gbtree_model_param":{"num_parallel_tree":"1","num_trees":"84","size_leaf_vector":"0"},"gbtree_train_param":{"predictor":"auto","process_type":"default","tree_method":"exact","updater":"grow_colmake…

## Sheet: params_model1
{"learner":{"generic_param":{"fail_on_invalid_gpu_id":"0","gpu_id":"-1","n_jobs":"0","nthread":"0","random_state":"0","seed":"0","seed_per_iteration":"0","validate_parameters":"1"},"gradient_booster":{"gbtree_model_param":{"num_parallel_tree":"1","num_trees":"185","size_leaf_vector":"0"},"gbtree_train_param":{"predictor":"auto","process_type":"default","tree_method":"exact","updater":"grow_colmak…

## Sheet: params_model2
{"learner":{"generic_param":{"fail_on_invalid_gpu_id":"0","gpu_id":"-1","n_jobs":"0","nthread":"0","random_state":"0","seed":"0","seed_per_iteration":"0","validate_parameters":"1"},"gradient_booster":{"gbtree_model_param":{"num_parallel_tree":"1","num_trees":"222","size_leaf_vector":"0"},"gbtree_train_param":{"predictor":"auto","process_type":"default","tree_method":"exact","updater":"grow_colmak…

## Sheet: paras_model3
{"learner":{"generic_param":{"fail_on_invalid_gpu_id":"0","gpu_id":"-1","n_jobs":"0","nthread":"0","random_state":"0","seed":"0","seed_per_iteration":"0","validate_parameters":"1"},"gradient_booster":{"gbtree_model_param":{"num_parallel_tree":"1","num_trees":"188","size_leaf_vector":"0"},"gbtree_train_param":{"predictor":"auto","process_type":"default","tree_method":"exact","updater":"grow_colmak…
