# Supplementary material for: Supervised learning of enhancer–promoter specificity based on genome-wide perturbation studies highlights areas for improvement in learning
Source: Bioinformatics. 2024 Jun 13;40(6):btae367. doi: 10.1093/bioinformatics/btae367 (PMC11211214; doi:10.1093/bioinformatics/btae367)
Supplement: btae367_Supplementary_Data [file btae367_supplementary_data.zip › STable4.xlsx]

## Sheet: Positive replication
EnhancerID	Gene	Significant	Predicted
chr10.3365	HHEX	1	TRUE
chr1.6877	PTGER3	1	TRUE
chr1.11936	LBR	1	TRUE
chr11.4680	PICALM	1	TRUE
chr16.1866	PRKCB	1	TRUE
chr2.4504	GYPC	1	TRUE
chr3.770	LSM3	1	TRUE
chr3.4238	ATP1B3	1	TRUE
chr3.5817	TFRC	1	TRUE
chr4.1626	NMU	1	TRUE
chr4.1627	NMU	1	TRUE
chr6.3307	RHAG	1	TRUE
chr6.4959	CITED2	1	TRUE
chr8.847	SLC25A37	1	FALSE
chr8.2223	DECR1	1	TRUE
chrX.1665	BEX4	1	TRUE

## Sheet: Null replication
EnhancerID	Gene	Significant	Predicted
CHR1.5079	MTF1	0	FALSE
CHR1.5079	INPP5B	0	FALSE
CHR1.5079	SF3A3	0	FALSE
CHR1.5079	FHL3	0	FALSE
CHR1.5079	RRAGC	0	FALSE
CHR1.5079	MYCBP	0	FALSE
CHR1.5079	AKIRIN1	0	FALSE
CHR1.5079	NDUFS5	0	TRUE
CHR1.5079	MACF1	0	TRUE
CHR1.5079	PABPC4	0	TRUE
CHR1.5079	PPIE	0	TRUE
CHR1.9507	VANGL2	0	FALSE
CHR1.9507	CD84	0	FALSE
CHR1.9507	F11R	0	FALSE
CHR1.9507	USF1	0	FALSE
CHR1.9507	PFDN2	0	FALSE
CHR1.9507	NIT1	0	FALSE
CHR1.9507	DEDD	0	FALSE
CHR1.9507	UFC1	0	FALSE
CHR1.9507	USP21	0	FALSE
CHR1.9507	PPOX	0	FALSE
CHR1.9507	B4GALT3	0	FALSE
CHR1.9507	NDUFS2	0	FALSE
CHR1.9507	TOMM40L	0	FALSE
CHR1.9507	MPZ	0	TRUE
CHR1.9507	SDHC	0	TRUE
CHR1.9507	FCGR2A	0	FALSE
CHR1.9507	FCRLB	0	FALSE
CHR1.9507	DUSP12	0	FALSE
CHR1.9507	ATF6	0	FALSE
CHR12.1623	SMARCD1	0	FALSE
CHR12.1623	COX14	0	FALSE
CHR12.1623	CERS5	0	FALSE
CHR12.1623	LIMA1	0	FALSE
CHR12.1623	LARP4	0	FALSE
CHR12.1623	DIP2B	0	FALSE
CHR12.1623	ATF1	0	FALSE
CHR12.1623	METTL7A	0	FALSE
CHR12.1623	SLC11A2	0	TRUE
CHR12.1623	LETMD1	0	FALSE
CHR12.1623	CSRNP2	0	FALSE
CHR12.1623	TFCP2	0	FALSE
CHR12.1623	DAZAP2	0	FALSE
CHR12.1623	SMAGP	0	FALSE
CHR12.1623	GALNT6	0	FALSE
CHR12.1623	ACVR1B	0	FALSE
CHR12.1623	NR4A1	0	FALSE
CHR14.679	RPS29	0	FALSE
CHR14.679	LRR1	0	FALSE
CHR14.679	RPL36AL	0	FALSE
CHR14.679	MGAT2	0	FALSE
CHR14.679	DNAAF2	0	FALSE
CHR14.679	POLE2	0	FALSE
CHR14.679	KLHDC2	0	FALSE
CHR14.679	NEMF	0	FALSE
CHR14.679	ARF6	0	FALSE
CHR14.679	VCPKMT	0	FALSE
CHR14.679	SOS2	0	FALSE
CHR14.679	L2HGDH	0	FALSE
CHR14.679	ATP5S	0	FALSE
CHR14.679	CDKL1	0	FALSE
CHR14.679	MAP4K5	0	FALSE
CHR14.679	SAV1	0	FALSE
CHR14.679	NIN	0	FALSE
CHR20.111	C20orf96	0	FALSE
CHR20.111	SOX12	0	FALSE
CHR20.111	NRSN2	0	FALSE
CHR20.111	TRIB3	0	FALSE
CHR20.111	RBCK1	0	FALSE
CHR20.111	TBC1D20	0	FALSE
CHR20.111	CSNK2A1	0	FALSE
CHR20.111	TCF15	0	FALSE
CHR20.111	FAM110A	0	FALSE
CHR20.111	PSMF1	0	FALSE
CHR20.111	TMEM74B	0	FALSE
CHR20.111	FKBP1A	0	FALSE
CHR20.111	NSFL1C	0	FALSE
CHR20.111	STK35	0	FALSE
CHR3.1742	TCAIM	0	FALSE
CHR3.1742	LINC00694	0	FALSE
CHR3.1742	ZNF445	0	FALSE
CHR3.1742	ZNF852	0	FALSE
CHR3.1742	ZNF197	0	FALSE
CHR3.1742	ZNF35	0	FALSE
CHR3.1742	ZNF501	0	FALSE
CHR3.1742	KIAA1143	0	FALSE
CHR3.1742	KIF15	0	FALSE
CHR3.1742	ZDHHC3	0	FALSE
CHR3.1742	EXOSC7	0	FALSE
CHR3.1742	CDCP1	0	FALSE
CHR3.1742	LARS2	0	FALSE
CHR3.1742	LIMD1	0	TRUE
CHR3.1742	SACM1L	0	FALSE
CHR3.1742	LZTFL1	0	FALSE
CHR3.1742	FYCO1	0	FALSE
