# Supplementary material for: Supervised learning of enhancer–promoter specificity based on genome-wide perturbation studies highlights areas for improvement in learning
Source: Bioinformatics. 2024 Jun 13;40(6):btae367. doi: 10.1093/bioinformatics/btae367 (PMC11211214; doi:10.1093/bioinformatics/btae367)
Supplement: btae367_Supplementary_Data [file btae367_supplementary_data.zip › STable6.xlsx]

## Sheet: treedump_fold0
booster[0]:
0:[diff.from.max.contact.from.enhancer<0.99947989] yes=1,no=2,missing=1
	1:leaf=-0.0299999993
	2:[CHAMP1_e<0.25] yes=3,no=4,missing=3
		3:[TF_NMF9_TSS<0.322613657] yes=5,no=6,missing=5
			5:leaf=-0.0246324632
			6:leaf=0.00248297257
		4:[TF_NMF11_e<0.0167320315] yes=7,no=8,missing=7
			7:leaf=-0.0184939131
			8:leaf=0.0281429943
booster[1]:
0:[hic_contact<0.061611861] yes=1,no=2,missing=1
	1:leaf=-0.0299999993
	2:[TSS.count.near.enhancer<0.274647892] yes=5,no=6,missing=5
		5:[normalized_h3K27ac_e<0.115691483] yes=9,no=10,missing=9
			9:leaf=-0.00260401121
			10:leaf=0.0299999993
		6:[zscore.contact.from.enhancer<0.541760564] yes=11,no=12,missing=11
			11:leaf=-0.0299999993
			12:leaf=0.00562609779
booster[2]:
0:[hic_contact<0.0766223818] yes=1,no=2,missing=1
	1:[distance<0.0226240139] yes=3,no=4,missing=3
		3:[TF_NMF9_TSS<0.309842825] yes=7,no=8,missing=7
			7:leaf=-0.0278222486
			8:leaf=0.0276483279
		4:leaf=-0.0299999993
	2:[remaining.TSS.contact.from.enhancer<0.074254021] yes=5,no=6,missing=5
		5:[TF_NMF9_e<0.0118907951] yes=11,no=12,missing=11
			11:leaf=-0.00839079451
			12:leaf=0.0299999993
		6:[PML_e<0.25] yes=13,no=14,missing=13
			13:leaf=-0.0299999993
			14:leaf=0.0111584291
booster[3]:
0:[diff.from.max.contact.from.enhancer<0.999989688] yes=1,no=2,missing=1
	1:leaf=-0.0299999993
	2:[normalized_h3K27ac_e<0.123670205] yes=5,no=6,missing=5
		5:[zscore.contact.to.TSS<0.139039919] yes=9,no=10,missing=9
			9:leaf=-0.0299999993
			10:leaf=0.00693666516
		6:[PHB2_e<0.25] yes=11,no=12,missing=11
			11:leaf=0.0100869769
			12:leaf=0.0299999993
booster[4]:
0:[diff.from.max.contact.from.enhancer<0.999989688] yes=1,no=2,missing=1
	1:[TF_NMF8_e<0.565433502] yes=3,no=4,missing=3
		3:leaf=-0.0299999993
		4:leaf=0.00459376117
	2:[hic_contact<0.0567793548] yes=5,no=6,missing=5
		5:[TF_NMF3_e<0.25545907] yes=9,no=10,missing=9
			9:leaf=-0.0299999993
			10:leaf=0.0219832659
		6:[FOXM1_e<0.25] yes=11,no=12,missing=11
			11:leaf=-0.00561318453
			12:leaf=0.0299999993
booster[5]:
0:[hic_contact<0.0705484003] yes=1,no=2,missing=1
	1:[Enhancer.count.near.TSS<0.0352194011] yes=3,no=4,missing=3
		3:leaf=0.00571218645
		4:leaf=-0.0299999993
	2:[remaining.TSS.contact.from.enhancer<0.0806145221] yes=5,no=6,missing=5
		5:[normalized_h3K27ac_e<0.025265947] yes=9,no=10,missing=9
			9:leaf=-0.0226301253
			10:leaf=0.0282857381
		6:[hic_contact<0.184671432] yes=11,no=12,missing=11
			11:leaf=-0.0299999993
			12:leaf=0.0086251637
booster[6]:
0:[diff.from.max.contact.from.enhancer<0.999989688] yes=1,no=2,missing=1
	1:[distance<0.0270532817] yes=3,no=4,missing=3
		3:[GATA1_e<0.25] yes=7,no=8,missing=7
			7:leaf=-0.0294931997
			8:leaf=0.0241545048
		4:leaf=-0.0299999993
	2:[TF_NMF1_TSS<0.20411557] yes=5,no=6,missing=5
		5:[TargetGeneExpression<0.304374576] yes=11,no=12,missing=11
			11:leaf=-0.00220140838
			12:leaf=0.0299999993
		6:[Enhancer.count.near.TSS<0.0776558891] yes=13,no=14,missing=13
			13:leaf=0.017625235
			14:leaf=-0.0299999993
booster[7]:
0:[distance<0.0150625138] yes=1,no=2,missing=1
	1:[TF_NMF1_TSS<0.177420795] yes=3,no=4,missing=3
		3:[normalized_h3K27ac_e<0.0359042659] yes=7,no=8,missing=7
			7:leaf=0.000696398842
			8:leaf=0.0289467704
		4:[STAT5A_e<0.25] yes=9,no=10,missing=9
			9:leaf=-0.0291858874
			10:leaf=0.0108175632
	2:[zscore.contact.to.TSS<0.111769132] yes=5,no=6,missing=5
		5:[distance<0.0347449109] yes=11,no=12,missing=11
			11:leaf=-0.0125692151
			12:leaf=-0.0299999993
		6:[remaining.TSS.contact.from.enhancer<0.0749923289] yes=13,no=14,missing=13
			13:leaf=0.0149849905
			14:leaf=-0.0299999993
booster[8]:
0:[diff.from.max.contact.from.enhancer<0.999989688] yes=1,no=2,missing=1
	1:[distance<0.018959824] yes=3,no=4,missing=3
		3:[Enhancer.count.near.TSS<0.238452658] yes=7,no=8,missing=7
			7:leaf=0.0299999993
			8:leaf=-0.0299999993
		4:leaf=-0.0299999993
	2:[normalized_h3K27ac_e<0.118351057] yes=5,no=6,missing=5
		5:[hic_contact<0.0599548556] yes=11,no=12,missing=11
			11:leaf=-0.0299999993
			12:leaf=-0.00198463211
		6:[FOXM1_e<0.25] yes=13,no=14,missing=13
			13:leaf=0.000504829572
			14:leaf=0.0299999993
booster[9]:
0:[diff.from.max.contact.from.enhancer<0.999984562] yes=1,no=2,missing=1
	1:leaf=-0.0299999993
	2:[normalized_h3K27ac_e<0.105053186] yes=5,no=6,missing=5
		5:[TF_NMF1_TSS<0.00445430307] yes=9,no=10,missing=9
			9:leaf=0.00486621214
			10:leaf=-0.0299999993
		6:[TF_NMF4_TSS<0.384091198] yes=11,no=12,missing=11
			11:leaf=0.0259933509
			12:leaf=-0.0194659624
booster[10]:
0:[zscore.contact.to.TSS<0.125198066] yes=1,no=2,missing=1
	1:[Enhancer.count.near.TSS<0.0314665139] yes=3,no=4,missing=3
		3:leaf=0.0115219103
		4:[TargetGeneExpression<0.66822648] yes=7,no=8,missing=7
			7:leaf=-0.0299999993
			8:leaf=-0.014792922
	2:[TF_NMF1_e<0.128360331] yes=5,no=6,missing=5
		5:[H3K4me3.RPKM.quantile_TSS<0.560180962] yes=9,no=10,missing=9
			9:leaf=0.0150757739
			10:leaf=-0.0257144198
		6:[diff.from.max.contact.to.TSS<0.809496582] yes=11,no=12,missing=11
			11:leaf=-0.00815147813
			12:leaf=0.0299999993
booster[11]:
0:[zscore.contact.to.TSS<0.101199165] yes=1,no=2,missing=1
	1:[TSS.count.near.enhancer<0.0305164307] yes=3,no=4,missing=3
		3:leaf=0.00276799058
		4:leaf=-0.0299999993
	2:[TF_NMF1_TSS<0.204145536] yes=5,no=6,missing=5
		5:[normalized_h3K4me3_e<0.0316901505] yes=9,no=10,missing=9
			9:leaf=-0.0299999993
			10:leaf=0.0174617544
		6:[remaining.TSS.contact.from.enhancer<0.0418039858] yes=11,no=12,missing=11
			11:leaf=0.00805618241
			12:leaf=-0.0299999993
booster[12]:
0:[hic_contact<0.0505925193] yes=1,no=2,missing=1
	1:leaf=-0.0299999993
	2:[STAT5A_e<0.25] yes=5,no=6,missing=5
		5:[TF_NMF1_TSS<0.204145536] yes=9,no=10,missing=9
			9:leaf=-0.00881019421
			10:leaf=-0.0299999993
		6:[TF_NMF1_TSS<0.348448396] yes=11,no=12,missing=11
			11:leaf=0.0220961962
			12:leaf=-0.0161944311
booster[13]:
0:[diff.from.max.contact.from.enhancer<0.99947989] yes=1,no=2,missing=1
	1:[distance<0.0125371087] yes=3,no=4,missing=3
		3:[TF_NMF3_TSS<0.051064752] yes=7,no=8,missing=7
			7:leaf=0.0227846373
			8:leaf=-0.0205356218
		4:leaf=-0.0299999993
	2:[normalized_h3K27ac_e<0.118351057] yes=5,no=6,missing=5
		5:[HCFC1_TSS<0.25] yes=11,no=12,missing=11
			11:leaf=0.0053104721
			12:leaf=-0.0299999993
		6:[TF_NMF1_e<0.00334140123] yes=13,no=14,missing=13
			13:leaf=-0.00459586503
			14:leaf=0.0286680795
booster[14]:
0:[zscore.contact.from.enhancer<0.325303674] yes=1,no=2,missing=1
	1:[Enhancer.count.near.TSS<0.0461893752] yes=3,no=4,missing=3
		3:[TF_NMF7_TSS<0.1157047] yes=7,no=8,missing=7
			7:leaf=0.0299999993
			8:leaf=-0.013468856
		4:leaf=-0.0299999993
	2:[TF_NMF1_TSS<0.273725569] yes=5,no=6,missing=5
		5:[STAT5A_e<0.25] yes=11,no=12,missing=11
			11:leaf=-0.00910579972
			12:leaf=0.0248593893
		6:leaf=-0.0299999993
booster[15]:
0:[zscore.contact.from.enhancer<0.331467867] yes=1,no=2,missing=1
	1:[distance<0.022606032] yes=3,no=4,missing=3
		3:[TF_NMF4_TSS<0.0536100268] yes=7,no=8,missing=7
			7:leaf=0.0209004059
			8:leaf=-0.0299999993
		4:leaf=-0.0299999993
	2:[Enhancer.count.near.TSS<0.29128176] yes=5,no=6,missing=5
		5:[hic_contact<0.042707637] yes=11,no=12,missing=11
			11:leaf=-0.0299999993
			12:leaf=0.025434833
		6:[distance<0.00787145458] yes=13,no=14,missing=13
			13:leaf=0.0131995333
			14:leaf=-0.0299999993
booster[16]:
0:[distance<0.0237762071] yes=1,no=2,missing=1
	1:[FOXM1_e<0.25] yes=3,no=4,missing=3
		3:[H3K4me3.RPKM.quantile_TSS<0.790695667] yes=7,no=8,missing=7
			7:leaf=0.00388524891
			8:leaf=-0.0299999993
		4:[SIX5_TSS<0.25] yes=9,no=10,missing=9
			9:leaf=0.0279120281
			10:leaf=-0.00968474708
	2:[Enhancer.count.near.TSS<0.0326212496] yes=5,no=6,missing=5
		5:leaf=0.0214541629
		6:[hic_contact<0.0724619105] yes=11,no=12,missing=11
			11:leaf=-0.0299999993
			12:leaf=-0.00561565394
booster[17]:
0:[zscore.contact.from.enhancer<0.336430281] yes=1,no=2,missing=1
	1:[diff.from.max.contact.to.TSS<0.879520774] yes=3,no=4,missing=3
		3:leaf=-0.0299999993
		4:leaf=0.000468204817
	2:[GATAD2A_e<0.166666672] yes=5,no=6,missing=5
		5:[HCFC1_TSS<0.25] yes=9,no=10,missing=9
			9:leaf=0.0021390589
			10:leaf=-0.0230055004
		6:[diff.from.max.contact.to.TSS<0.842529535] yes=11,no=12,missing=11
			11:leaf=0.000436873059
			12:leaf=0.0299999993
booster[18]:
0:[hic_contact<0.072287485] yes=1,no=2,missing=1
	1:[Enhancer.count.near.TSS<0.0314665139] yes=3,no=4,missing=3
		3:leaf=0.0155419186
		4:leaf=-0.0299999993
	2:[FOXM1_e<0.25] yes=5,no=6,missing=5
		5:[TF_NMF1_TSS<0.000356805831] yes=9,no=10,missing=9
			9:leaf=0.00124538864
			10:leaf=-0.0299999993
		6:[diff.from.max.contact.from.enhancer<0.93063879] yes=11,no=12,missing=11
			11:leaf=-0.0241115671
			12:leaf=0.0241088029
booster[19]:
0:[diff.from.max.contact.from.enhancer<0.999989688] yes=1,no=2,missing=1
	1:[distance<0.0270418376] yes=3,no=4,missing=3
		3:[Enhancer.count.near.TSS<0.205254048] yes=7,no=8,missing=7
			7:leaf=0.0299999993
			8:leaf=-0.0271068253
		4:[TF_NMF5_TSS<0.823399544] yes=9,no=10,missing=9
			9:leaf=-0.0299999993
			10:leaf=0.00677078171
	2:[POLR2A_e<0.25] yes=5,no=6,missing=5
		5:[TF_NMF9_e<0.0198290274] yes=11,no=12,missing=11
			11:leaf=-0.0299999993
			12:leaf=-0.000748483057
		6:[Enhancer.count.near.TSS<0.58429563] yes=13,no=14,missing=13
			13:leaf=0.0205668435
			14:leaf=-0.0289935712
booster[20]:
0:[zscore.contact.from.enhancer<0.325303674] yes=1,no=2,missing=1
	1:[Enhancer.count.near.TSS<0.0323325619] yes=3,no=4,missing=3
		3:leaf=0.0169649273
		4:[zscore.contact.to.TSS<0.193879634] yes=7,no=8,missing=7
			7:leaf=-0.0299999993
			8:leaf=0.00219600415
	2:[TF_NMF1_e<0.143112987] yes=5,no=6,missing=5
		5:[TargetGeneExpression<0.542183042] yes=9,no=10,missing=9
			9:leaf=-0.0164144821
			10:leaf=0.0279544033
		6:[zscore.contact.to.TSS<0.106381238] yes=11,no=12,missing=11
			11:leaf=-0.0130451964
			12:leaf=0.0295414608
booster[21]:
0:[zscore.contact.from.enhancer<0.331609637] yes=1,no=2,missing=1
	1:[Enhancer.count.near.TSS<0.0793879926] yes=3,no=4,missing=3
		3:[hic_contact<0.028087005] yes=7,no=8,missing=7
			7:leaf=-0.0299999993
			8:leaf=0.0180704445
		4:leaf=-0.0299999993
	2:[normalized_h3K27ac_e<0.0625] yes=5,no=6,missing=5
		5:[TF_NMF1_TSS<0.0959095731] yes=11,no=12,missing=11
			11:leaf=0.000793890911
			12:leaf=-0.0299999993
		6:[TF_NMF1_TSS<0.480285645] yes=13,no=14,missing=13
			13:leaf=0.0190257765
			14:leaf=-0.0253127757
booster[22]:
0:[zscore.contact.to.TSS<0.151080966] yes=1,no=2,missing=1
	1:[XRCC3_TSS<0.5] yes=3,no=4,missing=3
		3:[zscore.contact.to.TSS<0.0742569491] yes=7,no=8,missing=7
			7:leaf=-0.0299999993
			8:leaf=-0.0200672168
		4:[SIN3B_TSS<0.25] yes=9,no=10,missing=9
			9:leaf=0.0186805446
			10:leaf=-0.0299999993
	2:[TF_NMF1_e<0.157328755] yes=5,no=6,missing=5
		5:[TargetGeneExpression<0.490850627] yes=11,no=12,missing=11
			11:leaf=-0.0169154108
			12:leaf=0.0275840573
		6:[TargetGeneExpression<0.366437495] yes=13,no=14,missing=13
			13:leaf=0.00890990905
			14:leaf=0.0299999993
booster[23]:
0:[diff.from.max.contact.to.TSS<0.843128741] yes=1,no=2,missing=1
	1:[ZNF274_e<0.5] yes=3,no=4,missing=3
		3:[TargetGeneExpression<0.66822648] yes=7,no=8,missing=7
			7:leaf=-0.0299999993
			8:leaf=-0.00290684472
		4:[diff.from.max.contact.to.TSS<0.769540012] yes=9,no=10,missing=9
			9:leaf=-0.0224180073
			10:leaf=0.00819858257
	2:[TargetGeneExpression<0.259920657] yes=5,no=6,missing=5
		5:[Enhancer.count.near.TSS<0.153002322] yes=11,no=12,missing=11
			11:leaf=-0.0299999993
			12:leaf=-0.0022509445
		6:[TF_NMF1_e<0.0904919058] yes=13,no=14,missing=13
			13:leaf=-0.00119537022
			14:leaf=0.0289358422
booster[24]:
0:[diff.from.max.contact.from.enhancer<0.99947989] yes=1,no=2,missing=1
	1:[hic_contact<0.0705484003] yes=3,no=4,missing=3
		3:[SNRNP70_TSS<0.25] yes=7,no=8,missing=7
			7:leaf=-0.0299999993
			8:leaf=-0.0142797017
		4:[diff.from.max.contact.from.enhancer<0.939084947] yes=9,no=10,missing=9
			9:leaf=-0.0268469006
			10:leaf=0.00812496617
	2:[TF_NMF3_e<0.106919698] yes=5,no=6,missing=5
		5:[hic_contact<0.0502847172] yes=11,no=12,missing=11
			11:leaf=-0.0299999993
			12:leaf=0.00170784025
		6:[GATAD2A_e<0.166666672] yes=13,no=14,missing=13
			13:leaf=-0.000821438094
			14:leaf=0.0299999993
booster[25]:
0:[hic_contact<0.0505360886] yes=1,no=2,missing=1
	1:[TF_NMF5_TSS<0.376516044] yes=3,no=4,missing=3
		3:[TF_NMF1_e<0.582993507] yes=7,no=8,missing=7
			7:leaf=-0.0299999993
			8:leaf=-0.00083067693
		4:[E2F7_e<0.25] yes=9,no=10,missing=9
			9:leaf=-0.0215563104
			10:leaf=0.0238149781
	2:[TF_NMF1_e<0.255268484] yes=5,no=6,missing=5
		5:[remaining.TSS.contact.from.enhancer<0.085281074] yes=11,no=12,missing=11
			11:leaf=0.00932869408
			12:leaf=-0.0253246408
		6:[TF_NMF1_TSS<0.212465227] yes=13,no=14,missing=13
			13:leaf=0.0299999993
			14:leaf=-0.000916462042
booster[26]:
0:[hic_contact<0.0503821895] yes=1,no=2,missing=1
	1:[distance<0.0396070629] yes=3,no=4,missing=3
		3:[ATF3_e<0.166666672] yes=7,no=8,missing=7
			7:leaf=-0.0299999993
			8:leaf=0.0105426712
		4:[XRCC3_TSS<0.5] yes=9,no=10,missing=9
			9:leaf=-0.0299999993
			10:leaf=-0.0106696393
	2:[STAT5A_e<0.25] yes=5,no=6,missing=5
		5:[TSS.count.near.enhancer<0.185446009] yes=11,no=12,missing=11
			11:leaf=0.00679396
			12:leaf=-0.0271086916
		6:[C11orf30_TSS<0.166666672] yes=13,no=14,missing=13
			13:leaf=0.0266111903
			14:leaf=-0.00929335598
booster[27]:
0:[hic_contact<0.0503821895] yes=1,no=2,missing=1
	1:leaf=-0.0299999993
	2:[remaining.TSS.contact.from.enhancer<0.0878994167] yes=5,no=6,missing=5
		5:[TF_NMF6_TSS<0.110473603] yes=9,no=10,missing=9
			9:leaf=-0.00141397293
			10:leaf=0.0268459283
		6:[hic_contact<0.163150877] yes=11,no=12,missing=11
			11:leaf=-0.0290335063
			12:leaf=0.00745478785
booster[28]:
0:[distance<0.0561824031] yes=1,no=2,missing=1
	1:[remaining.enhancers.contact.to.TSS<0.158476591] yes=3,no=4,missing=3
		3:[ARID3A_e<0.25] yes=7,no=8,missing=7
			7:leaf=0.00118950184
			8:leaf=0.0289033558
		4:[TargetGeneExpression<0.666333556] yes=9,no=10,missing=9
			9:leaf=-0.0219848659
			10:leaf=0.0299999993
	2:[diff.from.max.contact.from.enhancer<0.99947989] yes=5,no=6,missing=5
		5:leaf=-0.0299999993
		6:[TF_NMF3_e<0.318805337] yes=13,no=14,missing=13
			13:leaf=-0.0242180452
			14:leaf=0.0294691138
booster[29]:
0:[hic_contact<0.0705484003] yes=1,no=2,missing=1
	1:[ARHGAP35_TSS<0.75] yes=3,no=4,missing=3
		3:[hic_contact<0.0481813997] yes=7,no=8,missing=7
			7:leaf=-0.0299999993
			8:leaf=-0.0161026958
		4:leaf=0.0278966948
	2:[TF_NMF1_TSS<0.20411557] yes=5,no=6,missing=5
		5:[TargetGeneExpression<0.401926935] yes=9,no=10,missing=9
			9:leaf=0.00325965462
			10:leaf=0.0299999993
		6:[normalized_h3K27ac_e<0.300531924] yes=11,no=12,missing=11
			11:leaf=-0.0218749382
			12:leaf=0.0188433044
booster[30]:
0:[diff.from.max.contact.from.enhancer<0.999989688] yes=1,no=2,missing=1
	1:[TargetGeneExpression<0.667816639] yes=3,no=4,missing=3
		3:leaf=-0.0299999993
		4:[TF_NMF7_TSS<0.0743899271] yes=9,no=10,missing=9
			9:leaf=0.0298651196
			10:leaf=-0.0299999993
	2:[TF_NMF1_e<0.317612082] yes=5,no=6,missing=5
		5:[TF_NMF2_e<0.0525744185] yes=11,no=12,missing=11
			11:leaf=-0.0263602827
			12:leaf=0.00290630385
		6:leaf=0.0294245686
booster[31]:
0:[distance<0.0481889918] yes=1,no=2,missing=1
	1:[STAT5A_e<0.25] yes=3,no=4,missing=3
		3:[hic_contact<0.164982304] yes=7,no=8,missing=7
			7:leaf=-0.0226129573
			8:leaf=0.00977300107
		4:[TF_NMF4_TSS<0.0668460876] yes=9,no=10,missing=9
			9:leaf=0.0291682202
			10:leaf=0.00469490886
	2:[hic_contact<0.0901092738] yes=5,no=6,missing=5
		5:[ARHGAP35_TSS<0.75] yes=11,no=12,missing=11
			11:leaf=-0.0299999993
			12:leaf=0.0133633958
		6:leaf=0.0200819708
booster[32]:
0:[diff.from.max.contact.from.enhancer<0.99947989] yes=1,no=2,missing=1
	1:[TF_NMF5_TSS<0.420642912] yes=3,no=4,missing=3
		3:[TF_NMF1_e<0.46237123] yes=7,no=8,missing=7
			7:leaf=-0.0299999993
			8:leaf=-0.0176074021
		4:[CBX5_TSS<0.25] yes=9,no=10,missing=9
			9:leaf=-0.0249646865
			10:leaf=0.0263456851
	2:[TF_NMF1_e<0.0795853809] yes=5,no=6,missing=5
		5:[TF_NMF6_TSS<0.217545271] yes=11,no=12,missing=11
			11:leaf=-0.00767039787
			12:leaf=-0.0299999993
		6:[TF_NMF4_TSS<0.108255714] yes=13,no=14,missing=13
			13:leaf=0.0215669461
			14:leaf=0.000763935444
booster[33]:
0:[zscore.contact.from.enhancer<0.313788533] yes=1,no=2,missing=1
	1:[Enhancer.count.near.TSS<0.0822748244] yes=3,no=4,missing=3
		3:[TF_NMF9_TSS<0.000443682482] yes=7,no=8,missing=7
			7:leaf=0.0202095751
			8:leaf=-0.0260957871
		4:[TAF15_TSS<0.25] yes=9,no=10,missing=9
			9:leaf=-0.0299999993
			10:leaf=-0.0179566927
	2:[TF_NMF1_TSS<0.20411557] yes=5,no=6,missing=5
		5:[normalized_h3K4me3_e<0.0176056381] yes=11,no=12,missing=11
			11:leaf=-0.0236621108
			12:leaf=0.0204191692
		6:[HMBOX1_e<0.25] yes=13,no=14,missing=13
			13:leaf=-0.0299999993
			14:leaf=-0.000145200742
booster[34]:
0:[hic_contact<0.0516493097] yes=1,no=2,missing=1
	1:[Enhancer.count.near.TSS<0.0326212496] yes=3,no=4,missing=3
		3:leaf=0.0299999993
		4:[XRCC3_TSS<0.5] yes=7,no=8,missing=7
			7:leaf=-0.0299999993
			8:leaf=-0.000110414956
	2:[GATA1_e<0.25] yes=5,no=6,missing=5
		5:[Enhancer.count.near.TSS<0.298787534] yes=9,no=10,missing=9
			9:leaf=0.00514086057
			10:leaf=-0.0266111512
		6:[TF_NMF1_TSS<0.338450015] yes=11,no=12,missing=11
			11:leaf=0.0254896525
			12:leaf=-0.0232346915
booster[35]:
0:[distance<0.0452362597] yes=1,no=2,missing=1
	1:[GATA2_e<0.25] yes=3,no=4,missing=3
		3:[TF_NMF7_e<0.269526362] yes=7,no=8,missing=7
			7:leaf=-0.0196511205
			8:leaf=0.0113806007
		4:[normalized_h3K27ac_e<0.0625] yes=9,no=10,missing=9
			9:leaf=-0.0131601403
			10:leaf=0.0259579532
	2:[distance<0.0999493226] yes=5,no=6,missing=5
		5:[GATA2_e<0.25] yes=11,no=12,missing=11
			11:leaf=-0.0299999993
			12:leaf=0.00290557416
		6:[TF_NMF5_TSS<0.396150112] yes=13,no=14,missing=13
			13:leaf=-0.0299999993
			14:leaf=-0.0159141552
booster[36]:
0:[zscore.contact.from.enhancer<0.279680818] yes=1,no=2,missing=1
	1:[TSS.count.near.enhancer<0.0305164307] yes=3,no=4,missing=3
		3:leaf=0.0153072579
		4:[CHAMP1_e<0.75] yes=7,no=8,missing=7
			7:leaf=-0.0299999993
			8:leaf=0.00533993682
	2:[TF_NMF1_e<0.319846451] yes=5,no=6,missing=5
		5:[TF_NMF1_TSS<0.143006772] yes=9,no=10,missing=9
			9:leaf=0.00726354634
			10:leaf=-0.0271223951
		6:[TF_NMF1_TSS<0.338620305] yes=11,no=12,missing=11
			11:leaf=0.0299999993
			12:leaf=-0.0164933316
booster[37]:
0:[hic_contact<0.0476324856] yes=1,no=2,missing=1
	1:[E2F7_e<0.25] yes=3,no=4,missing=3
		3:[TF_NMF6_e<0.533298373] yes=7,no=8,missing=7
			7:leaf=-0.0299999993
			8:leaf=-0.00431313273
		4:[hic_contact<0.0267018937] yes=9,no=10,missing=9
			9:leaf=-0.0233380664
			10:leaf=0.0165268406
	2:[STAT5A_e<0.25] yes=5,no=6,missing=5
		5:[hic_contact<0.164982304] yes=11,no=12,missing=11
			11:leaf=-0.0209268425
			12:leaf=0.0158567782
		6:[diff.from.max.contact.from.enhancer<0.934784651] yes=13,no=14,missing=13
			13:leaf=-0.00807079859
			14:leaf=0.0234235283
booster[38]:
0:[distance<0.0755777285] yes=1,no=2,missing=1
	1:[TF_NMF1_e<0.253751457] yes=3,no=4,missing=3
		3:[TF_NMF4_TSS<0.053918574] yes=7,no=8,missing=7
			7:leaf=0.00277739041
			8:leaf=-0.0229830425
		4:[TF_NMF1_TSS<0.126551479] yes=9,no=10,missing=9
			9:leaf=0.0299999993
			10:leaf=0.00434289407
	2:[distance<0.1126571] yes=5,no=6,missing=5
		5:[STAT1_e<0.25] yes=11,no=12,missing=11
			11:leaf=-0.0299999993
			12:leaf=0.0269101579
		6:[XRCC3_TSS<0.5] yes=13,no=14,missing=13
			13:leaf=-0.0299999993
			14:leaf=-0.00681984937
booster[39]:
0:[zscore.contact.to.TSS<0.0757228807] yes=1,no=2,missing=1
	1:[Enhancer.count.near.TSS<0.0822748244] yes=3,no=4,missing=3
		3:[STAT1_e<0.25] yes=7,no=8,missing=7
			7:leaf=-0.0191689227
			8:leaf=0.0299999993
		4:[zscore.contact.to.TSS<0.0568477921] yes=9,no=10,missing=9
			9:leaf=-0.0299999993
			10:leaf=-0.0152395517
	2:[remaining.TSS.contact.from.enhancer<0.0745204687] yes=5,no=6,missing=5
		5:[normalized_h3K4me3_e<0.045774661] yes=11,no=12,missing=11
			11:leaf=-0.0112427576
			12:leaf=0.0238318145
		6:[diff.from.max.contact.to.TSS<0.838903308] yes=13,no=14,missing=13
			13:leaf=-0.0220818762
			14:leaf=0.00652862201
booster[40]:
0:[zscore.contact.from.enhancer<0.325178653] yes=1,no=2,missing=1
	1:[TF_NMF5_TSS<0.384424269] yes=3,no=4,missing=3
		3:[zscore.contact.from.enhancer<0.152013868] yes=7,no=8,missing=7
			7:leaf=-0.0299999993
			8:leaf=-0.0196541473
		4:[TF_NMF11_TSS<0.137224495] yes=9,no=10,missing=9
			9:leaf=0.0163174607
			10:leaf=-0.0255525541
	2:[TCF12_e<0.25] yes=5,no=6,missing=5
		5:[SP1_TSS<0.166666672] yes=11,no=12,missing=11
			11:leaf=0.00428594835
			12:leaf=-0.029124748
		6:[TF_NMF8_e<0.014201913] yes=13,no=14,missing=13
			13:leaf=-0.00465361308
			14:leaf=0.0237144567
booster[41]:
0:[distance<0.0955592841] yes=1,no=2,missing=1
	1:[diff.from.max.contact.from.enhancer<0.971875429] yes=3,no=4,missing=3
		3:[Enhancer.count.near.TSS<0.257217109] yes=7,no=8,missing=7
			7:leaf=0.00121289562
			8:leaf=-0.0299999993
		4:[TF_NMF1_e<0.356690645] yes=9,no=10,missing=9
			9:leaf=0.00128955732
			10:leaf=0.0299999993
	2:[ARHGAP35_TSS<0.75] yes=5,no=6,missing=5
		5:[NCOR1_e<0.5] yes=11,no=12,missing=11
			11:leaf=-0.0299999993
			12:leaf=-0.00257613999
		6:leaf=0.012532182
booster[42]:
0:[hic_contact<0.0504540056] yes=1,no=2,missing=1
	1:[TF_NMF5_TSS<0.330842495] yes=3,no=4,missing=3
		3:[TargetGeneExpression<0.66822648] yes=7,no=8,missing=7
			7:leaf=-0.0299999993
			8:leaf=-0.00624425476
		4:[CBX5_TSS<0.25] yes=9,no=10,missing=9
			9:leaf=-0.0244900696
			10:leaf=0.0162312277
	2:[Enhancer.count.near.TSS<0.301096976] yes=5,no=6,missing=5
		5:[normalized_h3K27ac_e<0.0359042659] yes=11,no=12,missing=11
			11:leaf=-0.0217287727
			12:leaf=0.0250917729
		6:[TF_NMF1_e<0.0878293216] yes=13,no=14,missing=13
			13:leaf=-0.0299999993
			14:leaf=0.00363761559
booster[43]:
0:[hic_contact<0.0505360886] yes=1,no=2,missing=1
	1:[CHAMP1_e<0.75] yes=3,no=4,missing=3
		3:[hic_contact<0.0259016063] yes=7,no=8,missing=7
			7:leaf=-0.0299999993
			8:leaf=-0.0193771273
		4:leaf=0.0100806169
	2:[TSS.count.near.enhancer<0.298122048] yes=5,no=6,missing=5
		5:[TargetGeneExpression<0.420868874] yes=9,no=10,missing=9
			9:leaf=0.00345975556
			10:leaf=0.029988924
		6:[hic_contact<0.102108449] yes=11,no=12,missing=11
			11:leaf=-0.0299999993
			12:leaf=0.000699564931
booster[44]:
0:[zscore.contact.from.enhancer<0.293061256] yes=1,no=2,missing=1
	1:[distance<0.012675412] yes=3,no=4,missing=3
		3:leaf=0.0256681237
		4:[distance<0.125487164] yes=7,no=8,missing=7
			7:leaf=-0.0208867546
			8:leaf=-0.0299999993
	2:[normalized_h3K27ac_e<0.0305851046] yes=5,no=6,missing=5
		5:[TF_NMF7_TSS<0.0239794757] yes=9,no=10,missing=9
			9:leaf=0.00409271196
			10:leaf=-0.0299999993
		6:[remaining.TSS.contact.from.enhancer<0.081366241] yes=11,no=12,missing=11
			11:leaf=0.0160678402
			12:leaf=-0.00470336061
booster[45]:
0:[hic_contact<0.0452008396] yes=1,no=2,missing=1
	1:[Enhancer.count.near.TSS<0.0461893752] yes=3,no=4,missing=3
		3:leaf=0.0185714178
		4:[TF_NMF8_e<0.516385198] yes=7,no=8,missing=7
			7:leaf=-0.0299999993
			8:leaf=0.0205961205
	2:[TF_NMF1_e<0.334636807] yes=5,no=6,missing=5
		5:[Enhancer.count.near.TSS<0.301096976] yes=9,no=10,missing=9
			9:leaf=0.00398804341
			10:leaf=-0.0243231487
		6:[TF_NMF11_e<0.000609616749] yes=11,no=12,missing=11
			11:leaf=-0.0134700937
			12:leaf=0.0290252883
booster[46]:
0:[hic_contact<0.0269532651] yes=1,no=2,missing=1
	1:[ZNF24_TSS<0.75] yes=3,no=4,missing=3
		3:[TF_NMF6_e<0.504213691] yes=7,no=8,missing=7
			7:leaf=-0.0299999993
			8:leaf=-0.00865567382
		4:[remaining.TSS.contact.from.enhancer<0.159107894] yes=9,no=10,missing=9
			9:leaf=-0.0299999993
			10:leaf=0.00167848391
	2:[Enhancer.count.near.TSS<0.298787534] yes=5,no=6,missing=5
		5:[TF_NMF1_TSS<0.20478633] yes=11,no=12,missing=11
			11:leaf=0.0187322125
			12:leaf=-0.00538406242
		6:[hic_contact<0.148663625] yes=13,no=14,missing=13
			13:leaf=-0.0275640581
			14:leaf=0.0121118091
booster[47]:
0:[hic_contact<0.0455753356] yes=1,no=2,missing=1
	1:[MEIS2_e<0.5] yes=3,no=4,missing=3
		3:[XRCC3_TSS<0.5] yes=7,no=8,missing=7
			7:leaf=-0.0299999993
			8:leaf=-0.00316015142
		4:leaf=0.0105907135
	2:[STAT5A_e<0.25] yes=5,no=6,missing=5
		5:[TF_NMF1_TSS<0.204145536] yes=9,no=10,missing=9
			9:leaf=-0.000238931316
			10:leaf=-0.0294947512
		6:[TF_NMF11_e<0.217649192] yes=11,no=12,missing=11
			11:leaf=0.00475423364
			12:leaf=0.0283932742
booster[48]:
0:[hic_contact<0.0451854505] yes=1,no=2,missing=1
	1:[WHSC1_TSS<0.25] yes=3,no=4,missing=3
		3:[diff.from.max.contact.to.TSS<0.83826983] yes=7,no=8,missing=7
			7:leaf=-0.0299999993
			8:leaf=-0.00710029947
		4:[TF_NMF9_TSS<0.247430339] yes=9,no=10,missing=9
			9:leaf=-0.0299999993
			10:leaf=0.0299999993
	2:[remaining.enhancers.contact.to.TSS<0.149089903] yes=5,no=6,missing=5
		5:[TF_NMF1_TSS<0.480537921] yes=11,no=12,missing=11
			11:leaf=0.0176875889
			12:leaf=-0.0299999993
		6:[HCFC1_TSS<0.25] yes=13,no=14,missing=13
			13:leaf=0.00118889939
			14:leaf=-0.0258766171
booster[49]:
0:[distance<0.0755777285] yes=1,no=2,missing=1
	1:[TSS.count.near.enhancer<0.185446009] yes=3,no=4,missing=3
		3:[HDAC3_e<0.25] yes=7,no=8,missing=7
			7:leaf=0.00497514708
			8:leaf=0.0273351893
		4:[HCFC1_TSS<0.25] yes=9,no=10,missing=9
			9:leaf=0.00165286346
			10:leaf=-0.0238638837
	2:[XRCC3_TSS<0.5] yes=5,no=6,missing=5
		5:[diff.from.max.contact.to.TSS<0.833434939] yes=11,no=12,missing=11
			11:leaf=-0.0299999993
			12:leaf=-0.00422444008
		6:[zscore.contact.from.enhancer<0.0904894173] yes=13,no=14,missing=13
			13:leaf=0.0299999993
			14:leaf=-0.0122777438
booster[50]:
0:[distance<0.110309236] yes=1,no=2,missing=1
	1:[ARID3A_e<0.25] yes=3,no=4,missing=3
		3:[distance<0.0230837129] yes=7,no=8,missing=7
			7:leaf=0.00485500367
			8:leaf=-0.0204113536
		4:[Enhancer.count.near.TSS<0.29965359] yes=9,no=10,missing=9
			9:leaf=0.0271561798
			10:leaf=-0.00840942468
	2:[TF_NMF5_TSS<0.420540333] yes=5,no=6,missing=5
		5:leaf=-0.0299999993
		6:[TF_NMF11_TSS<0.173696637] yes=13,no=14,missing=13
			13:leaf=0.0101277139
			14:leaf=-0.0275500249
booster[51]:
0:[zscore.contact.to.TSS<0.0551786572] yes=1,no=2,missing=1
	1:[TF_NMF1_e<0.508640409] yes=3,no=4,missing=3
		3:[Enhancer.count.near.TSS<0.0375288688] yes=7,no=8,missing=7
			7:leaf=0.0118623031
			8:leaf=-0.0290314909
		4:[normalized_dhs<0.147844553] yes=9,no=10,missing=9
			9:leaf=-0.0299999993
			10:leaf=0.0248451121
	2:[Enhancer.count.near.TSS<0.2990762] yes=5,no=6,missing=5
		5:[ELK1_TSS<0.25] yes=11,no=12,missing=11
			11:leaf=0.0124905817
			12:leaf=-0.0235127881
		6:[zscore.contact.to.TSS<0.346839964] yes=13,no=14,missing=13
			13:leaf=-0.025929315
			14:leaf=0.0207113381
booster[52]:
0:[hic_contact<0.0503821895] yes=1,no=2,missing=1
	1:[TargetGeneExpression<0.560904086] yes=3,no=4,missing=3
		3:[E2F7_e<0.25] yes=7,no=8,missing=7
			7:leaf=-0.0296332762
			8:leaf=-0.0116689922
		4:[STAT1_e<0.25] yes=9,no=10,missing=9
			9:leaf=-0.0184966046
			10:leaf=0.0299999993
	2:[normalized_h3K27ac_e<0.0598404184] yes=5,no=6,missing=5
		5:[hic_contact<0.241358429] yes=11,no=12,missing=11
			11:leaf=-0.0271535851
			12:leaf=0.00506663695
		6:[TargetGeneExpression<0.415203393] yes=13,no=14,missing=13
			13:leaf=0.000908659596
			14:leaf=0.0272772424
booster[53]:
0:[hic_contact<0.0503821895] yes=1,no=2,missing=1
	1:[Enhancer.count.near.TSS<0.0822748244] yes=3,no=4,missing=3
		3:[hic_contact<0.0264864303] yes=7,no=8,missing=7
			7:leaf=-0.0218015015
			8:leaf=0.0296764113
		4:[TAF15_TSS<0.25] yes=9,no=10,missing=9
			9:leaf=-0.0283126291
			10:leaf=-0.00529303029
	2:[TF_NMF4_TSS<0.0663821623] yes=5,no=6,missing=5
		5:[remaining.TSS.contact.from.enhancer<0.149358004] yes=11,no=12,missing=11
			11:leaf=0.0238969605
			12:leaf=-0.00375609705
		6:[remaining.TSS.contact.from.enhancer<0.0677014962] yes=13,no=14,missing=13
			13:leaf=0.0118900491
			14:leaf=-0.0237694513
booster[54]:
0:[hic_contact<0.0256245844] yes=1,no=2,missing=1
	1:[TF_NMF5_TSS<0.384424269] yes=3,no=4,missing=3
		3:[TF_NMF6_TSS<0.364321232] yes=7,no=8,missing=7
			7:leaf=-0.0299999993
			8:leaf=-0.0182727557
		4:[TargetGeneExpression<0.525107443] yes=9,no=10,missing=9
			9:leaf=-0.0218229275
			10:leaf=0.0221911892
	2:[TSS.count.near.enhancer<0.171361506] yes=5,no=6,missing=5
		5:[RUNX1_TSS<0.25] yes=11,no=12,missing=11
			11:leaf=0.0159941148
			12:leaf=-0.0213875938
		6:[hic_contact<0.117678136] yes=13,no=14,missing=13
			13:leaf=-0.0272466429
			14:leaf=0.00339316786
booster[55]:
0:[hic_contact<0.0256245844] yes=1,no=2,missing=1
	1:[TF_NMF2_e<0.568580747] yes=3,no=4,missing=3
		3:[MIER1_TSS<0.75] yes=7,no=8,missing=7
			7:leaf=-0.0299999993
			8:leaf=0.0034359931
		4:leaf=0.0123898722
	2:[TF_NMF1_TSS<0.20411557] yes=5,no=6,missing=5
		5:[FOXM1_e<0.25] yes=9,no=10,missing=9
			9:leaf=-0.00770930946
			10:leaf=0.0174499732
		6:[HMBOX1_e<0.25] yes=11,no=12,missing=11
			11:leaf=-0.028221922
			12:leaf=-0.0017785402
booster[56]:
0:[zscore.contact.from.enhancer<0.274704695] yes=1,no=2,missing=1
	1:[TF_NMF4_e<0.582674384] yes=3,no=4,missing=3
		3:[TF_NMF5_TSS<0.384424269] yes=7,no=8,missing=7
			7:leaf=-0.0284881163
			8:leaf=-0.00850877725
		4:leaf=0.0103707667
	2:[TF_NMF1_TSS<0.345706314] yes=5,no=6,missing=5
		5:[TF_NMF1_e<0.170232907] yes=9,no=10,missing=9
			9:leaf=-0.0033718436
			10:leaf=0.0269203335
		6:leaf=-0.0299999993
booster[57]:
0:[distance<0.111308083] yes=1,no=2,missing=1
	1:[TF_NMF1_e<0.20066236] yes=3,no=4,missing=3
		3:[TSS.count.near.enhancer<0.232394367] yes=7,no=8,missing=7
			7:leaf=0.00466023758
			8:leaf=-0.0218994655
		4:[TF_NMF1_TSS<0.163799167] yes=9,no=10,missing=9
			9:leaf=0.0251796562
			10:leaf=0.00147297897
	2:[XRCC3_TSS<0.5] yes=5,no=6,missing=5
		5:[TF_NMF10_e<0.531400502] yes=11,no=12,missing=11
			11:leaf=-0.0299999993
			12:leaf=-0.0142000634
		6:leaf=0.0111515056
booster[58]:
0:[distance<0.0561931916] yes=1,no=2,missing=1
	1:[TF_NMF1_TSS<0.146896958] yes=3,no=4,missing=3
		3:[diff.from.max.contact.from.enhancer<0.813747585] yes=7,no=8,missing=7
			7:leaf=-0.0286537092
			8:leaf=0.0188389067
		4:[ARID3A_e<0.25] yes=9,no=10,missing=9
			9:leaf=-0.0231950413
			10:leaf=0.0127111301
	2:[distance<0.128502339] yes=5,no=6,missing=5
		5:[TF_NMF1_e<0.0844381154] yes=11,no=12,missing=11
			11:leaf=-0.0299999993
			12:leaf=0.00959613733
		6:[NFXL1_TSS<0.25] yes=13,no=14,missing=13
			13:leaf=-0.0299999993
			14:leaf=-0.0141899958
booster[59]:
0:[zscore.contact.to.TSS<0.0556378141] yes=1,no=2,missing=1
	1:[TargetGeneExpression<0.452618062] yes=3,no=4,missing=3
		3:[diff.from.max.contact.to.TSS<0.845686555] yes=7,no=8,missing=7
			7:leaf=-0.0299999993
			8:leaf=0.0185354911
		4:[SIN3B_TSS<0.25] yes=9,no=10,missing=9
			9:leaf=0.0132085802
			10:leaf=-0.0242063086
	2:[TF_NMF1_e<0.237320691] yes=5,no=6,missing=5
		5:[TargetGeneExpression<0.401210785] yes=11,no=12,missing=11
			11:leaf=-0.0159889013
			12:leaf=0.00747995684
		6:[SIX5_TSS<0.25] yes=13,no=14,missing=13
			13:leaf=0.019799551
			14:leaf=-0.0138496645
booster[60]:
0:[hic_contact<0.0506848618] yes=1,no=2,missing=1
	1:[distance<0.11993219] yes=3,no=4,missing=3
		3:[remaining.enhancers.contact.to.TSS<0.0816920996] yes=7,no=8,missing=7
			7:leaf=0.0176322386
			8:leaf=-0.0221725833
		4:[TF_NMF1_e<0.565183938] yes=9,no=10,missing=9
			9:leaf=-0.0292370636
			10:leaf=0.0073649371
	2:[Enhancer.count.near.TSS<0.288394928] yes=5,no=6,missing=5
		5:[distance<0.0416044369] yes=11,no=12,missing=11
			11:leaf=0.00689972145
			12:leaf=0.0293914378
		6:[hic_contact<0.195326537] yes=13,no=14,missing=13
			13:leaf=-0.023159802
			14:leaf=0.0163205229
booster[61]:
0:[distance<0.0965911597] yes=1,no=2,missing=1
	1:[normalized_h3K27ac_e<0.105053186] yes=3,no=4,missing=3
		3:[MEIS2_TSS<0.25] yes=7,no=8,missing=7
			7:leaf=0.00219995691
			8:leaf=-0.0236413945
		4:[TF_NMF1_TSS<0.497403622] yes=9,no=10,missing=9
			9:leaf=0.013500765
			10:leaf=-0.0276489127
	2:[WHSC1_TSS<0.25] yes=5,no=6,missing=5
		5:leaf=-0.0292245504
		6:leaf=0.00604449073
booster[62]:
0:[hic_contact<0.0506848618] yes=1,no=2,missing=1
	1:[HDAC6_TSS<0.166666672] yes=3,no=4,missing=3
		3:[Enhancer.count.near.TSS<0.0920900702] yes=7,no=8,missing=7
			7:leaf=-0.00479011843
			8:leaf=-0.0278882328
		4:[TF_NMF5_e<0.0413172394] yes=9,no=10,missing=9
			9:leaf=0.0126738846
			10:leaf=-0.0253635645
	2:[Enhancer.count.near.TSS<0.194284067] yes=5,no=6,missing=5
		5:[remaining.enhancers.contact.to.TSS<0.116733879] yes=11,no=12,missing=11
			11:leaf=-0.00402757246
			12:leaf=0.0299999993
		6:[KLF16_e<0.25] yes=13,no=14,missing=13
			13:leaf=-0.0212521441
			14:leaf=0.00518354727
booster[63]:
0:[hic_contact<0.0256194547] yes=1,no=2,missing=1
	1:[TargetGeneExpression<0.452618062] yes=3,no=4,missing=3
		3:[TargetGeneExpression<0.187026694] yes=7,no=8,missing=7
			7:leaf=-0.0210954063
			8:leaf=-0.0299999993
		4:[TF_NMF10_TSS<0.296359867] yes=9,no=10,missing=9
			9:leaf=-0.018555712
			10:leaf=0.0168233793
	2:[normalized_h3K27ac_e<0.0571808442] yes=5,no=6,missing=5
		5:[TF_NMF7_e<0.351475924] yes=11,no=12,missing=11
			11:leaf=-0.0237089898
			12:leaf=-0.00212886138
		6:[remaining.enhancers.contact.to.TSS<0.142474025] yes=13,no=14,missing=13
			13:leaf=0.0212665945
			14:leaf=-0.00278315158
booster[64]:
0:[distance<0.125479311] yes=1,no=2,missing=1
	1:[PML_e<0.25] yes=3,no=4,missing=3
		3:[TSS.count.near.enhancer<0.232394367] yes=7,no=8,missing=7
			7:leaf=0.00150066486
			8:leaf=-0.025396619
		4:[SUZ12_TSS<0.25] yes=9,no=10,missing=9
			9:leaf=0.0187990405
			10:leaf=-0.02186458
	2:[XRCC3_TSS<0.5] yes=5,no=6,missing=5
		5:[TF_NMF4_e<0.593231797] yes=11,no=12,missing=11
			11:leaf=-0.0278453026
			12:leaf=0.00870787166
		6:leaf=0.0243506934
booster[65]:
0:[diff.from.max.contact.from.enhancer<0.997131407] yes=1,no=2,missing=1
	1:[TF_NMF5_TSS<0.384424269] yes=3,no=4,missing=3
		3:[Enhancer.count.near.TSS<0.0805427283] yes=7,no=8,missing=7
			7:leaf=-0.00230116653
			8:leaf=-0.0249566585
		4:[TF_NMF11_TSS<0.170717657] yes=9,no=10,missing=9
			9:leaf=0.0221969187
			10:leaf=-0.0284803994
	2:[GATAD2A_e<0.166666672] yes=5,no=6,missing=5
		5:[TF_NMF11_TSS<0.0319843963] yes=11,no=12,missing=11
			11:leaf=0.0095290849
			12:leaf=-0.0183521025
		6:[normalized_dhs<0.232999399] yes=13,no=14,missing=13
			13:leaf=0.0109292008
			14:leaf=0.0299999993
booster[66]:
0:[zscore.contact.from.enhancer<0.320793569] yes=1,no=2,missing=1
	1:[TAF7_TSS<0.25] yes=3,no=4,missing=3
		3:[zscore.contact.from.enhancer<0.0834132284] yes=7,no=8,missing=7
			7:leaf=-0.0299999993
			8:leaf=-0.0199498478
		4:[remaining.enhancers.contact.to.TSS<0.328930467] yes=9,no=10,missing=9
			9:leaf=0.0175135136
			10:leaf=-0.0299999993
	2:[TF_NMF1_TSS<0.236508995] yes=5,no=6,missing=5
		5:[normalized_dhs<0.0241347905] yes=11,no=12,missing=11
			11:leaf=-0.0262086261
			12:leaf=0.0129825594
		6:[remaining.TSS.contact.from.enhancer<0.0751590505] yes=13,no=14,missing=13
			13:leaf=-0.00289361062
			14:leaf=-0.0299999993
booster[67]:
0:[diff.from.max.contact.from.enhancer<0.99947989] yes=1,no=2,missing=1
	1:[TSS.count.near.enhancer<0.0586854443] yes=3,no=4,missing=3
		3:leaf=0.0179628041
		4:[SNRNP70_TSS<0.25] yes=7,no=8,missing=7
			7:leaf=-0.0221126471
			8:leaf=0.00798480678
	2:[TF_NMF3_e<0.275406063] yes=5,no=6,missing=5
		5:[H3K4me3.RPKM.quantile_TSS<0.824703336] yes=9,no=10,missing=9
			9:leaf=0.00793264527
			10:leaf=-0.0216186438
		6:leaf=0.0259589683
booster[68]:
0:[distance<0.125433534] yes=1,no=2,missing=1
	1:[normalized_h3K27ac_e<0.0571808442] yes=3,no=4,missing=3
		3:[TF_NMF7_TSS<0.271006405] yes=7,no=8,missing=7
			7:leaf=-0.0268683843
			8:leaf=-0.00598468306
		4:[Enhancer.count.near.TSS<0.237009227] yes=9,no=10,missing=9
			9:leaf=0.0182854217
			10:leaf=-0.00413081003
	2:[TF_NMF5_TSS<0.396150112] yes=5,no=6,missing=5
		5:[H3K4me3.RPKM.quantile_TSS<0.989781678] yes=11,no=12,missing=11
			11:leaf=-0.0289178044
			12:leaf=-0.00385190989
		6:[GABPA_TSS<0.166666672] yes=13,no=14,missing=13
			13:leaf=-0.0299999993
			14:leaf=0.0289456099
booster[69]:
0:[hic_contact<0.0684809908] yes=1,no=2,missing=1
	1:[ARHGAP35_TSS<0.75] yes=3,no=4,missing=3
		3:[Enhancer.count.near.TSS<0.0346420333] yes=7,no=8,missing=7
			7:leaf=0.0264536664
			8:leaf=-0.0230677538
		4:leaf=0.0294035431
	2:[TargetGeneExpression<0.412700415] yes=5,no=6,missing=5
		5:[TF_NMF4_e<0.234363198] yes=9,no=10,missing=9
			9:leaf=-0.00176451169
			10:leaf=-0.0299999993
		6:[H3K27ac.RPKM.quantile_TSS<0.897220969] yes=11,no=12,missing=11
			11:leaf=0.0291747861
			12:leaf=-0.0162010472
booster[70]:
0:[distance<0.128494829] yes=1,no=2,missing=1
	1:[diff.from.max.contact.from.enhancer<0.971875429] yes=3,no=4,missing=3
		3:[GATA2_e<0.25] yes=7,no=8,missing=7
			7:leaf=-0.0273199603
			8:leaf=0.00833073258
		4:[NR2F2_TSS<0.25] yes=9,no=10,missing=9
			9:leaf=0.0145075144
			10:leaf=-0.0122421272
	2:[TF_NMF2_e<0.568580747] yes=5,no=6,missing=5
		5:[MCM7_e<0.25] yes=11,no=12,missing=11
			11:leaf=-0.0266040135
			12:leaf=-0.0117608942
		6:leaf=0.00237150979
booster[71]:
0:[hic_contact<0.0259016063] yes=1,no=2,missing=1
	1:[TF_NMF5_TSS<0.38388595] yes=3,no=4,missing=3
		3:[TF_NMF10_TSS<0.297142208] yes=7,no=8,missing=7
			7:leaf=-0.0290165003
			8:leaf=-0.0203265734
		4:[TF_NMF9_TSS<0.104449734] yes=9,no=10,missing=9
			9:leaf=0.0166656673
			10:leaf=-0.0247124899
	2:[FOXM1_e<0.25] yes=5,no=6,missing=5
		5:[HMBOX1_e<0.25] yes=11,no=12,missing=11
			11:leaf=-0.020972345
			12:leaf=0.00176794932
		6:[TF_NMF9_TSS<0.00623348448] yes=13,no=14,missing=13
			13:leaf=0.0290492419
			14:leaf=0.00563365826
booster[72]:
0:[hic_contact<0.0481916592] yes=1,no=2,missing=1
	1:[TF_NMF5_TSS<0.330842495] yes=3,no=4,missing=3
		3:[hic_contact<0.0168214235] yes=7,no=8,missing=7
			7:leaf=-0.0263888743
			8:leaf=-0.0142914401
		4:[CBX5_TSS<0.25] yes=9,no=10,missing=9
			9:leaf=-0.0163612459
			10:leaf=0.0299999993
	2:[TF_NMF1_TSS<9.29997259e-06] yes=5,no=6,missing=5
		5:[remaining.TSS.contact.from.enhancer<0.315176189] yes=11,no=12,missing=11
			11:leaf=0.0233299341
			12:leaf=-0.0101217236
		6:[hic_contact<0.0765249133] yes=13,no=14,missing=13
			13:leaf=-0.0205013901
			14:leaf=0.00411614683
booster[73]:
0:[zscore.contact.to.TSS<0.0498729013] yes=1,no=2,missing=1
	1:[NCOR1_e<0.5] yes=3,no=4,missing=3
		3:[ZNF274_e<0.5] yes=7,no=8,missing=7
			7:leaf=-0.0270009674
			8:leaf=-0.00926479697
		4:leaf=0.0159477908
	2:[TargetGeneExpression<0.415329814] yes=5,no=6,missing=5
		5:[ESRRA_TSS<0.25] yes=9,no=10,missing=9
			9:leaf=0.00236254511
			10:leaf=-0.0207244847
		6:[H3K27ac.RPKM.quantile_TSS<0.859319925] yes=11,no=12,missing=11
			11:leaf=0.0290640388
			12:leaf=-0.0135871312
booster[74]:
0:[hic_contact<0.0393936262] yes=1,no=2,missing=1
	1:[TargetGeneExpression<0.66822648] yes=3,no=4,missing=3
		3:[TF_NMF10_TSS<0.625329673] yes=7,no=8,missing=7
			7:leaf=-0.0252244528
			8:leaf=0.00818338338
		4:[TF_NMF10_e<0.052134797] yes=9,no=10,missing=9
			9:leaf=0.0299999993
			10:leaf=-0.0192942135
	2:[GATA1_e<0.25] yes=5,no=6,missing=5
		5:[Enhancer.count.near.TSS<0.301096976] yes=11,no=12,missing=11
			11:leaf=0.00596007751
			12:leaf=-0.0192172471
		6:[TargetGeneExpression<0.193831146] yes=13,no=14,missing=13
			13:leaf=-0.00475343084
			14:leaf=0.0237948801
booster[75]:
0:[hic_contact<0.0376853235] yes=1,no=2,missing=1
	1:[Enhancer.count.near.TSS<0.0461893752] yes=3,no=4,missing=3
		3:leaf=0.0299999993
		4:[TargetGeneExpression<0.560904086] yes=7,no=8,missing=7
			7:leaf=-0.0244300663
			8:leaf=0.00190629996
	2:[normalized_h3K27ac_e<0.0678191632] yes=5,no=6,missing=5
		5:[H3K4me3.RPKM.quantile_TSS<0.790695667] yes=9,no=10,missing=9
			9:leaf=-0.00515284296
			10:leaf=-0.0299999993
		6:[C11orf30_TSS<0.166666672] yes=11,no=12,missing=11
			11:leaf=0.0172380824
			12:leaf=-0.0111265304
booster[76]:
0:[hic_contact<0.0267018937] yes=1,no=2,missing=1
	1:[ZNF184_TSS<0.5] yes=3,no=4,missing=3
		3:[TF_NMF10_e<0.532256246] yes=7,no=8,missing=7
			7:leaf=-0.0245484542
			8:leaf=0.00343428855
		4:leaf=0.0113669578
	2:[diff.from.max.contact.to.TSS<0.69623208] yes=5,no=6,missing=5
		5:leaf=-0.0282102115
		6:[NR2F2_TSS<0.25] yes=13,no=14,missing=13
			13:leaf=0.0102882935
			14:leaf=-0.0121779321
booster[77]:
0:[diff.from.max.contact.from.enhancer<0.989967704] yes=1,no=2,missing=1
	1:[XRCC3_TSS<0.5] yes=3,no=4,missing=3
		3:[normalized_h3K27ac_e<0.445478708] yes=7,no=8,missing=7
			7:leaf=-0.0214368906
			8:leaf=0.0153030502
		4:[hic_contact<0.0104499049] yes=9,no=10,missing=9
			9:leaf=0.0299999993
			10:leaf=-0.0187043026
	2:[PRDM10_TSS<0.166666672] yes=5,no=6,missing=5
		5:[TF_NMF3_e<0.263673455] yes=11,no=12,missing=11
			11:leaf=-0.0139600383
			12:leaf=0.0299999993
		6:[ELF4_TSS<0.25] yes=13,no=14,missing=13
			13:leaf=0.0299999993
			14:leaf=0.00305423769
booster[78]:
0:[hic_contact<0.0450828522] yes=1,no=2,missing=1
	1:[STAT1_e<0.25] yes=3,no=4,missing=3
		3:[HDAC6_TSS<0.166666672] yes=7,no=8,missing=7
			7:leaf=-0.0254588779
			8:leaf=-0.00354593457
		4:[Enhancer.count.near.TSS<0.54128176] yes=9,no=10,missing=9
			9:leaf=0.0082043577
			10:leaf=-0.0299999993
	2:[remaining.enhancers.contact.to.TSS<0.157623798] yes=5,no=6,missing=5
		5:[remaining.enhancers.contact.to.TSS<0.117717743] yes=11,no=12,missing=11
			11:leaf=0.00108288042
			12:leaf=0.0279822852
		6:[TF_NMF4_TSS<0.0017581128] yes=13,no=14,missing=13
			13:leaf=0.0119564915
			14:leaf=-0.0189938378
booster[79]:
0:[diff.from.max.contact.from.enhancer<0.986573756] yes=1,no=2,missing=1
	1:[TF_NMF5_TSS<0.384424269] yes=3,no=4,missing=3
		3:[diff.from.max.contact.to.TSS<0.839444339] yes=7,no=8,missing=7
			7:leaf=-0.0232421588
			8:leaf=0.0161612928
		4:[SIN3B_TSS<0.25] yes=9,no=10,missing=9
			9:leaf=0.0299999993
			10:leaf=-0.0265913904
	2:[PHB2_e<0.25] yes=5,no=6,missing=5
		5:[TF_NMF7_TSS<0.000191739702] yes=11,no=12,missing=11
			11:leaf=0.0161066651
			12:leaf=-0.0109965811
		6:[TF_NMF9_e<0.217581347] yes=13,no=14,missing=13
			13:leaf=-0.00163367391
			14:leaf=0.0274161622
booster[80]:
0:[zscore.contact.from.enhancer<0.273940265] yes=1,no=2,missing=1
	1:[SIN3B_TSS<0.25] yes=3,no=4,missing=3
		3:[TargetGeneExpression<0.408389181] yes=7,no=8,missing=7
			7:leaf=-0.016093215
			8:leaf=0.0177880861
		4:[diff.from.max.contact.to.TSS<0.730771601] yes=9,no=10,missing=9
			9:leaf=-0.0292945486
			10:leaf=-0.0188466161
	2:[normalized_h3K27ac_e<0.0279255267] yes=5,no=6,missing=5
		5:[KLF16_e<0.25] yes=11,no=12,missing=11
			11:leaf=-0.0299999993
			12:leaf=0.00363588729
		6:[TargetGeneExpression<0.366437495] yes=13,no=14,missing=13
			13:leaf=0.00237394171
			14:leaf=0.0218562614
booster[81]:
0:[hic_contact<0.0267070234] yes=1,no=2,missing=1
	1:[TargetGeneExpression<0.525389433] yes=3,no=4,missing=3
		3:[zscore.contact.to.TSS<0.0558668636] yes=7,no=8,missing=7
			7:leaf=-0.0249065291
			8:leaf=0.0170864444
		4:[TF_NMF12_TSS<0.140859112] yes=9,no=10,missing=9
			9:leaf=-0.0257622078
			10:leaf=0.0244010761
	2:[TF_NMF1_e<0.236880094] yes=5,no=6,missing=5
		5:[hic_contact<0.140578657] yes=11,no=12,missing=11
			11:leaf=-0.0173065085
			12:leaf=0.012831836
		6:[TF_NMF8_TSS<0.241909891] yes=13,no=14,missing=13
			13:leaf=0.0238161776
			14:leaf=-0.0102858627
booster[82]:
0:[hic_contact<0.0451444089] yes=1,no=2,missing=1
	1:[TargetGeneExpression<0.560904086] yes=3,no=4,missing=3
		3:[NFRKB_TSS<0.5] yes=7,no=8,missing=7
			7:leaf=-0.0247114748
			8:leaf=0.00472818082
		4:[SIN3B_TSS<0.25] yes=9,no=10,missing=9
			9:leaf=0.0299999993
			10:leaf=-0.0167877804
	2:[STAT5A_e<0.25] yes=5,no=6,missing=5
		5:[TSS.count.near.enhancer<0.185446009] yes=11,no=12,missing=11
			11:leaf=0.00573879294
			12:leaf=-0.0204287507
		6:[SIX5_TSS<0.25] yes=13,no=14,missing=13
			13:leaf=0.0184177328
			14:leaf=-0.0234825779
booster[83]:
0:[distance<0.094361648] yes=1,no=2,missing=1
	1:[CHAMP1_e<0.25] yes=3,no=4,missing=3
		3:[TF_NMF4_TSS<0.0342183635] yes=7,no=8,missing=7
			7:leaf=0.00577233173
			8:leaf=-0.0152908601
		4:[TF_NMF12_TSS<0.238671899] yes=9,no=10,missing=9
			9:leaf=0.00560896564
			10:leaf=0.0299999993
	2:[NCOR1_e<0.5] yes=5,no=6,missing=5
		5:[TAF15_TSS<0.25] yes=11,no=12,missing=11
			11:leaf=-0.0245899744
			12:leaf=0.00220783404
		6:leaf=0.0299999993

## Sheet: treedump_fold1
booster[0]:
0:[diff.from.max.contact.from.enhancer<0.999649107] yes=1,no=2,missing=1
	1:leaf=-0.0299999993
	2:[TF_NMF9_e<0.133730114] yes=5,no=6,missing=5
		5:[zscore.contact.to.TSS<0.299225003] yes=9,no=10,missing=9
			9:leaf=-0.0299999993
			10:leaf=0.00979587156
		6:[normalized_dhs<0.0848254859] yes=11,no=12,missing=11
			11:leaf=-0.0109968036
			12:leaf=0.0279581007
booster[1]:
0:[hic_contact<0.179446384] yes=1,no=2,missing=1
	1:[hic_contact<0.0786435306] yes=3,no=4,missing=3
		3:leaf=-0.0299999993
		4:[remaining.enhancers.contact.to.TSS<0.152366787] yes=9,no=10,missing=9
			9:leaf=0.0117262872
			10:leaf=-0.0299999993
	2:[CTBP1_e<0.166666672] yes=5,no=6,missing=5
		5:[remaining.enhancers.contact.to.TSS<0.220862508] yes=11,no=12,missing=11
			11:leaf=0.0124681229
			12:leaf=-0.0299999993
		6:[TargetGeneExpression<0.362680078] yes=13,no=14,missing=13
			13:leaf=0.00811060332
			14:leaf=0.0299999993
booster[2]:
0:[diff.from.max.contact.from.enhancer<0.999993086] yes=1,no=2,missing=1
	1:[distance<0.0178489573] yes=3,no=4,missing=3
		3:[Enhancer.count.near.TSS<0.221165642] yes=7,no=8,missing=7
			7:leaf=0.0294253603
			8:leaf=-0.0299999993
		4:[ARHGAP35_TSS<0.75] yes=9,no=10,missing=9
			9:leaf=-0.0299999993
			10:leaf=-0.00239386503
	2:[TF_NMF1_TSS<0.191920578] yes=5,no=6,missing=5
		5:[zscore.contact.to.TSS<0.0967815593] yes=11,no=12,missing=11
			11:leaf=-0.00927533954
			12:leaf=0.0247503854
		6:[IRF1_e<0.166666672] yes=13,no=14,missing=13
			13:leaf=-0.0299999993
			14:leaf=0.00633024145
booster[3]:
0:[hic_contact<0.0960627943] yes=1,no=2,missing=1
	1:[zscore.contact.from.enhancer<0.453028798] yes=3,no=4,missing=3
		3:leaf=-0.0299999993
		4:[hic_contact<0.0782862157] yes=9,no=10,missing=9
			9:leaf=-0.0276596099
			10:leaf=0.0240411125
	2:[TF_NMF1_e<0.129272938] yes=5,no=6,missing=5
		5:[H3K27ac.RPKM.quantile_TSS<0.807453215] yes=11,no=12,missing=11
			11:leaf=0.00221632724
			12:leaf=-0.0299999993
		6:[diff.from.max.contact.to.TSS<0.774905682] yes=13,no=14,missing=13
			13:leaf=0.00356752076
			14:leaf=0.0299999993
booster[4]:
0:[zscore.contact.from.enhancer<0.41714561] yes=1,no=2,missing=1
	1:[distance<0.00168992148] yes=3,no=4,missing=3
		3:leaf=0.0283539053
		4:leaf=-0.0299999993
	2:[HMBOX1_e<0.25] yes=5,no=6,missing=5
		5:[distance<0.0166500919] yes=9,no=10,missing=9
			9:leaf=0.00563934911
			10:leaf=-0.0299999993
		6:leaf=0.0272226874
booster[5]:
0:[zscore.contact.from.enhancer<0.416237384] yes=1,no=2,missing=1
	1:[hic_contact<0.264834285] yes=3,no=4,missing=3
		3:leaf=-0.0299999993
		4:leaf=0.0126774404
	2:[SMARCA4_e<0.166666672] yes=5,no=6,missing=5
		5:[TF_NMF11_TSS<0.248874694] yes=9,no=10,missing=9
			9:leaf=-0.0299999993
			10:leaf=0.00296514342
		6:[diff.from.max.contact.to.TSS<0.805819035] yes=11,no=12,missing=11
			11:leaf=-0.00352661056
			12:leaf=0.0258513354
booster[6]:
0:[hic_contact<0.0686162859] yes=1,no=2,missing=1
	1:[ARHGAP35_TSS<0.75] yes=3,no=4,missing=3
		3:leaf=-0.0299999993
		4:leaf=0.00051409076
	2:[TF_NMF1_e<0.129327029] yes=5,no=6,missing=5
		5:[Enhancer.count.near.TSS<0.288343549] yes=9,no=10,missing=9
			9:leaf=0.00692793308
			10:leaf=-0.0299999993
		6:[TF_NMF1_TSS<0.195196897] yes=11,no=12,missing=11
			11:leaf=0.0295595266
			12:leaf=-0.00419844966
booster[7]:
0:[zscore.contact.from.enhancer<0.419520319] yes=1,no=2,missing=1
	1:[hic_contact<0.262271643] yes=3,no=4,missing=3
		3:leaf=-0.0299999993
		4:leaf=0.016972689
	2:[normalized_h3K27ac_e<0.0359042659] yes=5,no=6,missing=5
		5:[hic_contact<0.208271921] yes=9,no=10,missing=9
			9:leaf=-0.0299999993
			10:leaf=0.00462938938
		6:[TSS.count.near.enhancer<0.308612436] yes=11,no=12,missing=11
			11:leaf=0.0280321836
			12:leaf=0.000618226419
booster[8]:
0:[distance<0.00863955542] yes=1,no=2,missing=1
	1:[TF_NMF1_TSS<0.235848263] yes=3,no=4,missing=3
		3:leaf=0.0299999993
		4:leaf=-0.0108161056
	2:[hic_contact<0.0568694472] yes=5,no=6,missing=5
		5:leaf=-0.0299999993
		6:[TF_NMF1_e<0.293772757] yes=11,no=12,missing=11
			11:leaf=-0.0292314719
			12:leaf=0.0137711624
booster[9]:
0:[hic_contact<0.0766503662] yes=1,no=2,missing=1
	1:leaf=-0.0299999993
	2:[NR2F1_e<0.25] yes=5,no=6,missing=5
		5:[TSS.count.near.enhancer<0.169856459] yes=9,no=10,missing=9
			9:leaf=0.0134578785
			10:leaf=-0.0279842932
		6:[TF_NMF1_TSS<0.191920578] yes=11,no=12,missing=11
			11:leaf=0.028134197
			12:leaf=-0.00413486129
booster[10]:
0:[distance<0.0130240675] yes=1,no=2,missing=1
	1:[TF_NMF1_e<0.0200847536] yes=3,no=4,missing=3
		3:[TF_NMF4_e<0.00835899636] yes=7,no=8,missing=7
			7:leaf=0.00560690649
			8:leaf=-0.0299999993
		4:[H3K4me3.RPKM.quantile_TSS<0.814615369] yes=9,no=10,missing=9
			9:leaf=0.0299999993
			10:leaf=-0.00137462071
	2:[hic_contact<0.0900442153] yes=5,no=6,missing=5
		5:[Enhancer.count.near.TSS<0.0401840508] yes=11,no=12,missing=11
			11:leaf=0.00549835572
			12:leaf=-0.0299999993
		6:[TF_NMF1_e<0.25377661] yes=13,no=14,missing=13
			13:leaf=-0.0270442553
			14:leaf=0.0133486884
booster[11]:
0:[diff.from.max.contact.from.enhancer<0.999749899] yes=1,no=2,missing=1
	1:[diff.from.max.contact.to.TSS<0.864529729] yes=3,no=4,missing=3
		3:leaf=-0.0299999993
		4:leaf=-0.0039641778
	2:[normalized_h3K4me3_e<0.0598591678] yes=5,no=6,missing=5
		5:[PRDM10_TSS<0.166666672] yes=9,no=10,missing=9
			9:leaf=-0.0299999993
			10:leaf=-0.00448346371
		6:[TargetGeneExpression<0.34538734] yes=11,no=12,missing=11
			11:leaf=-0.00467600673
			12:leaf=0.0299999993
booster[12]:
0:[hic_contact<0.177961275] yes=1,no=2,missing=1
	1:[hic_contact<0.0629494339] yes=3,no=4,missing=3
		3:[TF_NMF5_TSS<0.823399544] yes=7,no=8,missing=7
			7:leaf=-0.0299999993
			8:leaf=0.00979080051
		4:[Enhancer.count.near.TSS<0.207055211] yes=9,no=10,missing=9
			9:leaf=0.0200360231
			10:leaf=-0.0299999993
	2:[POLR2A_e<0.25] yes=5,no=6,missing=5
		5:[L3MBTL2_TSS<0.25] yes=11,no=12,missing=11
			11:leaf=0.0299999993
			12:leaf=-0.0273746066
		6:[TF_NMF7_e<0.0182224661] yes=13,no=14,missing=13
			13:leaf=-0.00744699361
			14:leaf=0.0299999993
booster[13]:
0:[diff.from.max.contact.from.enhancer<0.999993086] yes=1,no=2,missing=1
	1:[distance<0.0221141372] yes=3,no=4,missing=3
		3:[TF_NMF2_TSS<0.00847857352] yes=7,no=8,missing=7
			7:leaf=0.019713128
			8:leaf=-0.0299999993
		4:[ARHGAP35_TSS<0.75] yes=9,no=10,missing=9
			9:leaf=-0.0299999993
			10:leaf=-0.000665353436
	2:[TF_NMF3_e<0.186310887] yes=5,no=6,missing=5
		5:[zscore.contact.from.enhancer<0.412559807] yes=11,no=12,missing=11
			11:leaf=-0.0276419129
			12:leaf=0.00701737031
		6:leaf=0.0299999993
booster[14]:
0:[diff.from.max.contact.from.enhancer<0.999993086] yes=1,no=2,missing=1
	1:[hic_contact<0.0885367841] yes=3,no=4,missing=3
		3:leaf=-0.0299999993
		4:[Enhancer.count.near.TSS<0.259202451] yes=9,no=10,missing=9
			9:leaf=0.0200143289
			10:leaf=-0.0299999993
	2:[TF_NMF1_e<0.403216451] yes=5,no=6,missing=5
		5:[hic_contact<0.177291304] yes=11,no=12,missing=11
			11:leaf=-0.028729124
			12:leaf=0.0137872146
		6:[TF_NMF10_TSS<0.0613119267] yes=13,no=14,missing=13
			13:leaf=-0.00756308809
			14:leaf=0.0299999993
booster[15]:
0:[diff.from.max.contact.from.enhancer<0.999993086] yes=1,no=2,missing=1
	1:[diff.from.max.contact.to.TSS<0.858705282] yes=3,no=4,missing=3
		3:leaf=-0.0299999993
		4:[zscore.contact.to.TSS<0.11260318] yes=9,no=10,missing=9
			9:leaf=-0.0165902115
			10:leaf=0.0299999993
	2:[normalized_h3K27ac_e<0.123670205] yes=5,no=6,missing=5
		5:[zscore.contact.to.TSS<0.146745473] yes=11,no=12,missing=11
			11:leaf=-0.0299999993
			12:leaf=0.00654890994
		6:[PRDM10_e<0.25] yes=13,no=14,missing=13
			13:leaf=0.0057403259
			14:leaf=0.0299999993
booster[16]:
0:[zscore.contact.from.enhancer<0.393377304] yes=1,no=2,missing=1
	1:[TF_NMF5_TSS<0.823399544] yes=3,no=4,missing=3
		3:[distance<0.012854062] yes=7,no=8,missing=7
			7:leaf=-0.00290601747
			8:leaf=-0.0299999993
		4:leaf=0.00358836958
	2:[TF_NMF1_TSS<0.242725492] yes=5,no=6,missing=5
		5:[hic_contact<0.0706038699] yes=9,no=10,missing=9
			9:leaf=-0.0176755693
			10:leaf=0.0210687146
		6:[hic_contact<0.252467722] yes=11,no=12,missing=11
			11:leaf=-0.0299999993
			12:leaf=0.00250885217
booster[17]:
0:[zscore.contact.from.enhancer<0.39332062] yes=1,no=2,missing=1
	1:[diff.from.max.contact.from.enhancer<0.999993086] yes=3,no=4,missing=3
		3:leaf=-0.0299999993
		4:[TF_NMF3_e<0.250473142] yes=9,no=10,missing=9
			9:leaf=-0.0299999993
			10:leaf=0.0299999993
	2:[STAT5A_e<0.25] yes=5,no=6,missing=5
		5:[TargetGeneExpression<0.554523826] yes=11,no=12,missing=11
			11:leaf=-0.0196589939
			12:leaf=0.0299999993
		6:[normalized_h3K4me3_e<0.0528169125] yes=13,no=14,missing=13
			13:leaf=-0.0118854204
			14:leaf=0.0299999993
booster[18]:
0:[zscore.contact.from.enhancer<0.414396286] yes=1,no=2,missing=1
	1:[ARHGAP35_TSS<0.75] yes=3,no=4,missing=3
		3:[diff.from.max.contact.to.TSS<0.838211656] yes=7,no=8,missing=7
			7:leaf=-0.0299999993
			8:leaf=-0.0143042151
		4:leaf=0.0164029337
	2:[POLR2A_e<0.25] yes=5,no=6,missing=5
		5:[remaining.enhancers.contact.to.TSS<0.168604791] yes=9,no=10,missing=9
			9:leaf=0.0127787255
			10:leaf=-0.0299999993
		6:[H3K4me3.RPKM.quantile_TSS<0.820948839] yes=11,no=12,missing=11
			11:leaf=0.0281121861
			12:leaf=-0.00823569857
booster[19]:
0:[diff.from.max.contact.from.enhancer<0.999645591] yes=1,no=2,missing=1
	1:[distance<0.0205226243] yes=3,no=4,missing=3
		3:[HCFC1_TSS<0.25] yes=7,no=8,missing=7
			7:leaf=0.0233990233
			8:leaf=-0.0299999993
		4:leaf=-0.0299999993
	2:[IRF1_e<0.166666672] yes=5,no=6,missing=5
		5:[distance<0.0018272337] yes=11,no=12,missing=11
			11:leaf=0.0225317124
			12:leaf=-0.018035138
		6:[TF_NMF1_e<0.112471193] yes=13,no=14,missing=13
			13:leaf=-0.00782715529
			14:leaf=0.0258482527
booster[20]:
0:[zscore.contact.from.enhancer<0.340880513] yes=1,no=2,missing=1
	1:[diff.from.max.contact.to.TSS<0.858811378] yes=3,no=4,missing=3
		3:leaf=-0.0299999993
		4:[TF_NMF1_TSS<0.00442329887] yes=9,no=10,missing=9
			9:leaf=0.0229772795
			10:leaf=-0.0215608981
	2:[TF_NMF1_TSS<0.239091724] yes=5,no=6,missing=5
		5:[TF_NMF1_e<0.168962479] yes=11,no=12,missing=11
			11:leaf=-0.00282623386
			12:leaf=0.0250997208
		6:[TF_NMF6_e<0.256155908] yes=13,no=14,missing=13
			13:leaf=-0.0299999993
			14:leaf=0.00153645338
booster[21]:
0:[hic_contact<0.0548316129] yes=1,no=2,missing=1
	1:[Enhancer.count.near.TSS<0.0401840508] yes=3,no=4,missing=3
		3:leaf=0.0120848203
		4:leaf=-0.0299999993
	2:[TF_NMF1_e<0.0991456658] yes=5,no=6,missing=5
		5:[Enhancer.count.near.TSS<0.168711662] yes=9,no=10,missing=9
			9:leaf=0.0156862345
			10:leaf=-0.0244031865
		6:[Enhancer.count.near.TSS<0.597239256] yes=11,no=12,missing=11
			11:leaf=0.0215168688
			12:leaf=-0.0241220873
booster[22]:
0:[hic_contact<0.0686218664] yes=1,no=2,missing=1
	1:[ARHGAP35_TSS<0.75] yes=3,no=4,missing=3
		3:leaf=-0.0299999993
		4:leaf=0.0101333885
	2:[TF_NMF1_TSS<0.18381846] yes=5,no=6,missing=5
		5:[Enhancer.count.near.TSS<0.259815931] yes=9,no=10,missing=9
			9:leaf=0.0295444336
			10:leaf=0.00537225045
		6:[TF_NMF1_e<0.437919497] yes=11,no=12,missing=11
			11:leaf=-0.0299535356
			12:leaf=0.0199616794
booster[23]:
0:[diff.from.max.contact.from.enhancer<0.999753356] yes=1,no=2,missing=1
	1:[ARHGAP35_TSS<0.75] yes=3,no=4,missing=3
		3:[TF_NMF8_e<0.551306725] yes=7,no=8,missing=7
			7:leaf=-0.0299999993
			8:leaf=0.00110082002
		4:leaf=0.00748031354
	2:[TargetGeneExpression<0.343678296] yes=5,no=6,missing=5
		5:[diff.from.max.contact.to.TSS<0.811626434] yes=9,no=10,missing=9
			9:leaf=-0.0299999993
			10:leaf=-0.00401833886
		6:[TF_NMF1_e<0.112632066] yes=11,no=12,missing=11
			11:leaf=-0.00529449806
			12:leaf=0.0272192881
booster[24]:
0:[diff.from.max.contact.to.TSS<0.83826983] yes=1,no=2,missing=1
	1:[zscore.contact.from.enhancer<0.38386929] yes=3,no=4,missing=3
		3:[TF_NMF5_TSS<0.823399544] yes=7,no=8,missing=7
			7:leaf=-0.0299999993
			8:leaf=0.0050925822
		4:[Enhancer.count.near.TSS<0.264417171] yes=9,no=10,missing=9
			9:leaf=0.0158596803
			10:leaf=-0.0223392714
	2:[distance<0.16895324] yes=5,no=6,missing=5
		5:[STAT5A_e<0.25] yes=11,no=12,missing=11
			11:leaf=0.00515784323
			12:leaf=0.0289345924
		6:leaf=-0.0299999993
booster[25]:
0:[zscore.contact.to.TSS<0.106489174] yes=1,no=2,missing=1
	1:[diff.from.max.contact.from.enhancer<0.999649107] yes=3,no=4,missing=3
		3:leaf=-0.0299999993
		4:[SMAD1_e<0.25] yes=9,no=10,missing=9
			9:leaf=-0.0253595933
			10:leaf=0.0159627181
	2:[diff.from.max.contact.to.TSS<0.794717908] yes=5,no=6,missing=5
		5:[TF_NMF4_TSS<1.26574432e-05] yes=11,no=12,missing=11
			11:leaf=0.00508163171
			12:leaf=-0.0299999993
		6:[TCF12_e<0.25] yes=13,no=14,missing=13
			13:leaf=-0.0100262985
			14:leaf=0.0215001497
booster[26]:
0:[zscore.contact.to.TSS<0.0964481235] yes=1,no=2,missing=1
	1:[ARHGAP35_TSS<0.75] yes=3,no=4,missing=3
		3:[H3K27me3.RPKM.quantile_TSS<0.886598229] yes=7,no=8,missing=7
			7:leaf=-0.0299999993
			8:leaf=0.00596860377
		4:leaf=0.012465884
	2:[diff.from.max.contact.to.TSS<0.849110723] yes=5,no=6,missing=5
		5:[normalized_h3K27ac_e<0.304521263] yes=9,no=10,missing=9
			9:leaf=-0.0214971174
			10:leaf=0.0258034673
		6:[TEAD4_e<0.166666672] yes=11,no=12,missing=11
			11:leaf=-0.00634043338
			12:leaf=0.0246548429
booster[27]:
0:[zscore.contact.to.TSS<0.0622095168] yes=1,no=2,missing=1
	1:leaf=-0.0299999993
	2:[TF_NMF1_e<0.155370981] yes=5,no=6,missing=5
		5:[remaining.enhancers.contact.to.TSS<0.224529326] yes=9,no=10,missing=9
			9:leaf=-0.007754697
			10:leaf=-0.0299999993
		6:[TF_NMF1_TSS<0.268589854] yes=11,no=12,missing=11
			11:leaf=0.0229541026
			12:leaf=-0.0133293541
booster[28]:
0:[hic_contact<0.0739034861] yes=1,no=2,missing=1
	1:[diff.from.max.contact.from.enhancer<0.999649107] yes=3,no=4,missing=3
		3:[TF_NMF8_e<0.497252047] yes=7,no=8,missing=7
			7:leaf=-0.0299999993
			8:leaf=-0.00709232874
		4:[normalized_h3K27ac_e<0.12632978] yes=9,no=10,missing=9
			9:leaf=-0.0291344896
			10:leaf=0.0142999431
	2:[diff.from.max.contact.from.enhancer<0.95282352] yes=5,no=6,missing=5
		5:[Enhancer.count.near.TSS<0.300306737] yes=11,no=12,missing=11
			11:leaf=0.0110543706
			12:leaf=-0.0299999993
		6:[RUNX1_TSS<0.166666672] yes=13,no=14,missing=13
			13:leaf=0.0224333648
			14:leaf=-0.00840849802
booster[29]:
0:[diff.from.max.contact.from.enhancer<0.999645591] yes=1,no=2,missing=1
	1:[distance<0.0266333446] yes=3,no=4,missing=3
		3:[Enhancer.count.near.TSS<0.309509218] yes=7,no=8,missing=7
			7:leaf=0.0204853211
			8:leaf=-0.0299999993
		4:[ARHGAP35_TSS<0.75] yes=9,no=10,missing=9
			9:leaf=-0.0299999993
			10:leaf=0.0078256214
	2:[normalized_h3K27ac_e<0.123670205] yes=5,no=6,missing=5
		5:[distance<0.00286982581] yes=11,no=12,missing=11
			11:leaf=0.0229360387
			12:leaf=-0.0225890465
		6:[TF_NMF1_e<0.32590428] yes=13,no=14,missing=13
			13:leaf=0.00360493315
			14:leaf=0.0299999993
booster[30]:
0:[diff.from.max.contact.from.enhancer<0.999718606] yes=1,no=2,missing=1
	1:[TF_NMF10_TSS<0.652167857] yes=3,no=4,missing=3
		3:[TF_NMF8_e<0.519884646] yes=7,no=8,missing=7
			7:leaf=-0.0299999993
			8:leaf=0.00248235441
		4:[zscore.contact.to.TSS<0.0351544619] yes=9,no=10,missing=9
			9:leaf=-0.0299999993
			10:leaf=0.0299999993
	2:[TF_NMF1_e<0.120518021] yes=5,no=6,missing=5
		5:[zscore.contact.to.TSS<0.07606484] yes=11,no=12,missing=11
			11:leaf=-0.0299999993
			12:leaf=-0.00257809996
		6:[normalized_h3K4me3_e<0.045774661] yes=13,no=14,missing=13
			13:leaf=-0.0132267848
			14:leaf=0.0236090776
booster[31]:
0:[zscore.contact.from.enhancer<0.317913651] yes=1,no=2,missing=1
	1:[TF_NMF5_TSS<0.823399544] yes=3,no=4,missing=3
		3:leaf=-0.0299999993
		4:leaf=-0.00173761614
	2:[Enhancer.count.near.TSS<0.305521488] yes=5,no=6,missing=5
		5:[normalized_h3K27ac_e<0.0385638289] yes=9,no=10,missing=9
			9:leaf=-0.00858685467
			10:leaf=0.0222003628
		6:[zscore.contact.from.enhancer<0.565300405] yes=11,no=12,missing=11
			11:leaf=-0.0261675287
			12:leaf=0.00640501129
booster[32]:
0:[zscore.contact.to.TSS<0.0964433402] yes=1,no=2,missing=1
	1:[TF_NMF5_TSS<0.823399544] yes=3,no=4,missing=3
		3:leaf=-0.0299999993
		4:leaf=0.00584970973
	2:[normalized_h3K27ac_e<0.0465425551] yes=5,no=6,missing=5
		5:[TF_NMF1_TSS<0.0443521291] yes=9,no=10,missing=9
			9:leaf=-0.00637753773
			10:leaf=-0.0299999993
		6:[H3K27ac.RPKM.quantile_TSS<0.837161958] yes=11,no=12,missing=11
			11:leaf=0.0153585644
			12:leaf=-0.0153559363
booster[33]:
0:[hic_contact<0.0549879409] yes=1,no=2,missing=1
	1:[diff.from.max.contact.from.enhancer<0.996157527] yes=3,no=4,missing=3
		3:[XRCC3_TSS<0.5] yes=7,no=8,missing=7
			7:leaf=-0.0299999993
			8:leaf=-0.00898707658
		4:[TF_NMF3_e<0.25545907] yes=9,no=10,missing=9
			9:leaf=-0.0242520776
			10:leaf=0.0299999993
	2:[Enhancer.count.near.TSS<0.24601227] yes=5,no=6,missing=5
		5:[TF_NMF10_TSS<0.34480387] yes=11,no=12,missing=11
			11:leaf=0.00795966294
			12:leaf=0.0299999993
		6:[hic_contact<0.210365579] yes=13,no=14,missing=13
			13:leaf=-0.022929078
			14:leaf=0.0110265659
booster[34]:
0:[hic_contact<0.0549879409] yes=1,no=2,missing=1
	1:[TF_NMF5_TSS<0.823399544] yes=3,no=4,missing=3
		3:[TF_NMF3_e<0.493504822] yes=7,no=8,missing=7
			7:leaf=-0.0299999993
			8:leaf=-0.0115677975
		4:leaf=0.00752229057
	2:[TF_NMF1_e<0.287389994] yes=5,no=6,missing=5
		5:[diff.from.max.contact.to.TSS<0.894884944] yes=9,no=10,missing=9
			9:leaf=-0.0117279561
			10:leaf=0.0166551657
		6:[diff.from.max.contact.to.TSS<0.778216839] yes=11,no=12,missing=11
			11:leaf=-0.00474618375
			12:leaf=0.0299999993
booster[35]:
0:[diff.from.max.contact.from.enhancer<0.999753356] yes=1,no=2,missing=1
	1:[distance<0.027107399] yes=3,no=4,missing=3
		3:[TF_NMF7_e<0.227586418] yes=7,no=8,missing=7
			7:leaf=-0.0213064495
			8:leaf=0.0254616365
		4:[TF_NMF8_e<0.516385198] yes=9,no=10,missing=9
			9:leaf=-0.0299999993
			10:leaf=0.00265555899
	2:[TF_NMF1_TSS<0.345529199] yes=5,no=6,missing=5
		5:[normalized_h3K4me3_e<0.045774661] yes=11,no=12,missing=11
			11:leaf=-0.00973625388
			12:leaf=0.015563353
		6:[TF_NMF11_e<0.335441232] yes=13,no=14,missing=13
			13:leaf=-0.0299999993
			14:leaf=0.00158262195
booster[36]:
0:[distance<0.0429068059] yes=1,no=2,missing=1
	1:[TF_NMF1_TSS<0.182465374] yes=3,no=4,missing=3
		3:[diff.from.max.contact.to.TSS<0.69016099] yes=7,no=8,missing=7
			7:leaf=-0.0260951109
			8:leaf=0.0197354611
		4:[TF_NMF1_e<0.342603087] yes=9,no=10,missing=9
			9:leaf=-0.0299999993
			10:leaf=0.00323655945
	2:[zscore.contact.from.enhancer<0.454120457] yes=5,no=6,missing=5
		5:[normalized_h3K27ac_e<0.700797915] yes=11,no=12,missing=11
			11:leaf=-0.0299999993
			12:leaf=0.00419339165
		6:leaf=0.00725206407
booster[37]:
0:[diff.from.max.contact.from.enhancer<0.999645591] yes=1,no=2,missing=1
	1:[TF_NMF5_TSS<0.466364264] yes=3,no=4,missing=3
		3:[diff.from.max.contact.to.TSS<0.83826983] yes=7,no=8,missing=7
			7:leaf=-0.0299999993
			8:leaf=-0.0054690442
		4:[TF_NMF11_TSS<0.138236135] yes=9,no=10,missing=9
			9:leaf=0.0299999993
			10:leaf=-0.0294963382
	2:[TargetGeneExpression<0.556878865] yes=5,no=6,missing=5
		5:[IRF1_e<0.166666672] yes=11,no=12,missing=11
			11:leaf=-0.0152111668
			12:leaf=0.0129036345
		6:[TF_NMF3_TSS<0.446951926] yes=13,no=14,missing=13
			13:leaf=0.0299999993
			14:leaf=-0.000645660039
booster[38]:
0:[hic_contact<0.0686218664] yes=1,no=2,missing=1
	1:[CHAMP1_e<0.75] yes=3,no=4,missing=3
		3:[ARHGAP35_TSS<0.75] yes=7,no=8,missing=7
			7:leaf=-0.0299999993
			8:leaf=0.00579022383
		4:leaf=0.0081589194
	2:[normalized_h3K27ac_e<0.208776593] yes=5,no=6,missing=5
		5:[MEIS2_TSS<0.25] yes=9,no=10,missing=9
			9:leaf=0.0107771847
			10:leaf=-0.0195483323
		6:[diff.from.max.contact.from.enhancer<0.967012227] yes=11,no=12,missing=11
			11:leaf=-0.0022732534
			12:leaf=0.0299999993
booster[39]:
0:[hic_contact<0.0548260286] yes=1,no=2,missing=1
	1:[XRCC3_TSS<0.5] yes=3,no=4,missing=3
		3:[TSS.count.near.enhancer<0.0693779886] yes=7,no=8,missing=7
			7:leaf=-0.00889155734
			8:leaf=-0.0299999993
		4:[BRD9_e<0.166666672] yes=9,no=10,missing=9
			9:leaf=0.0288916435
			10:leaf=-0.0299999993
	2:[remaining.TSS.contact.from.enhancer<0.159738615] yes=5,no=6,missing=5
		5:[TargetGeneExpression<0.313196212] yes=11,no=12,missing=11
			11:leaf=-0.00995546766
			12:leaf=0.0215878543
		6:[zscore.contact.from.enhancer<0.52741617] yes=13,no=14,missing=13
			13:leaf=-0.0299999993
			14:leaf=0.0131100127
booster[40]:
0:[hic_contact<0.0548316129] yes=1,no=2,missing=1
	1:[TF_NMF5_TSS<0.823399544] yes=3,no=4,missing=3
		3:[TF_NMF1_e<0.647192419] yes=7,no=8,missing=7
			7:leaf=-0.0299999993
			8:leaf=-0.0059160199
		4:leaf=0.0106544066
	2:[TF_NMF1_e<0.163814902] yes=5,no=6,missing=5
		5:[NRF1_e<0.166666672] yes=9,no=10,missing=9
			9:leaf=0.00403917255
			10:leaf=-0.0299999993
		6:[SIX5_TSS<0.25] yes=11,no=12,missing=11
			11:leaf=0.0223990232
			12:leaf=-0.0148633886
booster[41]:
0:[diff.from.max.contact.from.enhancer<0.998057902] yes=1,no=2,missing=1
	1:[TF_NMF10_TSS<0.65265733] yes=3,no=4,missing=3
		3:[TF_NMF5_TSS<0.823399544] yes=7,no=8,missing=7
			7:leaf=-0.0299999993
			8:leaf=0.00952612609
		4:[Enhancer.count.near.TSS<0.281595111] yes=9,no=10,missing=9
			9:leaf=0.0299999993
			10:leaf=-0.0299999993
	2:[PRDM10_e<0.25] yes=5,no=6,missing=5
		5:[distance<0.0688094571] yes=11,no=12,missing=11
			11:leaf=0.00240354007
			12:leaf=-0.0299999993
		6:[XRCC5_TSS<0.25] yes=13,no=14,missing=13
			13:leaf=0.0271828808
			14:leaf=-0.00157880515
booster[42]:
0:[diff.from.max.contact.to.TSS<0.8383075] yes=1,no=2,missing=1
	1:[H3K27me3.RPKM.quantile_TSS<0.886598229] yes=3,no=4,missing=3
		3:[normalized_h3K27ac_e<0.730053186] yes=7,no=8,missing=7
			7:leaf=-0.0292767305
			8:leaf=0.0232473612
		4:leaf=0.0238913987
	2:[TF_NMF1_e<0.132516176] yes=5,no=6,missing=5
		5:[TF_NMF1_TSS<0.0508072451] yes=9,no=10,missing=9
			9:leaf=-0.000235908854
			10:leaf=-0.0282640085
		6:[TF_NMF9_e<0.0981410295] yes=11,no=12,missing=11
			11:leaf=-0.00721528847
			12:leaf=0.0299999993
booster[43]:
0:[zscore.contact.from.enhancer<0.249313384] yes=1,no=2,missing=1
	1:[diff.from.max.contact.to.TSS<0.837550759] yes=3,no=4,missing=3
		3:[IRF1_e<0.5] yes=7,no=8,missing=7
			7:leaf=-0.0299999993
			8:leaf=-0.000426304672
		4:[zscore.contact.from.enhancer<0.171872258] yes=9,no=10,missing=9
			9:leaf=-0.0270750094
			10:leaf=0.0249137972
	2:[TF_NMF1_e<0.221832693] yes=5,no=6,missing=5
		5:[hic_contact<0.141972631] yes=11,no=12,missing=11
			11:leaf=-0.0260027256
			12:leaf=0.00125820679
		6:[TargetGeneExpression<0.392280638] yes=13,no=14,missing=13
			13:leaf=-0.000832003134
			14:leaf=0.0299999993
booster[44]:
0:[diff.from.max.contact.from.enhancer<0.999753356] yes=1,no=2,missing=1
	1:[hic_contact<0.0569643565] yes=3,no=4,missing=3
		3:[TAF15_TSS<0.25] yes=7,no=8,missing=7
			7:leaf=-0.0299999993
			8:leaf=-0.0115907658
		4:[TSS.count.near.enhancer<0.193779916] yes=9,no=10,missing=9
			9:leaf=0.0299999993
			10:leaf=-0.0252062231
	2:[TF_NMF10_TSS<0.153636381] yes=5,no=6,missing=5
		5:[TF_NMF3_e<0.283253759] yes=11,no=12,missing=11
			11:leaf=-0.0266158935
			12:leaf=0.0200871639
		6:[normalized_h3K4me3_e<0.0528169125] yes=13,no=14,missing=13
			13:leaf=-0.0075987801
			14:leaf=0.0228842665
booster[45]:
0:[hic_contact<0.0549991056] yes=1,no=2,missing=1
	1:[TargetGeneExpression<0.44895643] yes=3,no=4,missing=3
		3:leaf=-0.0299999993
		4:[TargetGeneExpression<0.458719671] yes=9,no=10,missing=9
			9:leaf=0.00876758061
			10:leaf=-0.023108514
	2:[normalized_h3K4me3_e<0.045774661] yes=5,no=6,missing=5
		5:[TAF9B_e<0.25] yes=11,no=12,missing=11
			11:leaf=-0.0299999993
			12:leaf=0.00394100975
		6:[remaining.TSS.contact.from.enhancer<0.257474482] yes=13,no=14,missing=13
			13:leaf=0.0171723366
			14:leaf=-0.0227948129
booster[46]:
0:[distance<0.0404427052] yes=1,no=2,missing=1
	1:[normalized_h3K27ac_e<0.0279255267] yes=3,no=4,missing=3
		3:leaf=-0.0276220758
		4:[NCOR1_e<0.25] yes=9,no=10,missing=9
			9:leaf=-0.0118450997
			10:leaf=0.0158315338
	2:[TSS.count.near.enhancer<0.107655503] yes=5,no=6,missing=5
		5:[distance<0.0949798673] yes=11,no=12,missing=11
			11:leaf=0.0248645134
			12:leaf=-0.0260505248
		6:[TargetGeneExpression<0.618486583] yes=13,no=14,missing=13
			13:leaf=-0.0299999993
			14:leaf=-0.0107025411
booster[47]:
0:[zscore.contact.to.TSS<0.0622375607] yes=1,no=2,missing=1
	1:[TAF15_TSS<0.25] yes=3,no=4,missing=3
		3:[normalized_h3K27ac_e<0.678191543] yes=7,no=8,missing=7
			7:leaf=-0.0299999993
			8:leaf=0.00579623738
		4:[NFXL1_TSS<0.25] yes=9,no=10,missing=9
			9:leaf=-0.0299999993
			10:leaf=0.0143853063
	2:[ELK1_TSS<0.25] yes=5,no=6,missing=5
		5:[Enhancer.count.near.TSS<0.260429442] yes=11,no=12,missing=11
			11:leaf=0.0188572779
			12:leaf=-0.00652194116
		6:[TF_NMF3_e<0.297647983] yes=13,no=14,missing=13
			13:leaf=-0.0299999993
			14:leaf=0.0156907141
booster[48]:
0:[distance<0.0777376965] yes=1,no=2,missing=1
	1:[TF_NMF1_TSS<0.182465374] yes=3,no=4,missing=3
		3:[CBX5_TSS<0.25] yes=7,no=8,missing=7
			7:leaf=0.000794864492
			8:leaf=0.0299999993
		4:[remaining.TSS.contact.from.enhancer<0.0382555947] yes=9,no=10,missing=9
			9:leaf=0.0158354677
			10:leaf=-0.0243963934
	2:[TF_NMF8_e<0.504319489] yes=5,no=6,missing=5
		5:[zscore.contact.from.enhancer<0.41577363] yes=11,no=12,missing=11
			11:leaf=-0.0299999993
			12:leaf=0.000313419354
		6:leaf=0.0071080341
booster[49]:
0:[diff.from.max.contact.from.enhancer<0.996185303] yes=1,no=2,missing=1
	1:[hic_contact<0.0884027854] yes=3,no=4,missing=3
		3:[TF_NMF8_e<0.497252047] yes=7,no=8,missing=7
			7:leaf=-0.0293635968
			8:leaf=0.00331956195
		4:[TF_NMF2_TSS<5.1706691e-05] yes=9,no=10,missing=9
			9:leaf=0.020929873
			10:leaf=-0.0299999993
	2:[normalized_h3K27ac_e<0.0465425551] yes=5,no=6,missing=5
		5:[TF_NMF10_TSS<0.442745924] yes=11,no=12,missing=11
			11:leaf=-0.0299999993
			12:leaf=0.00421988638
		6:[STAT5A_e<0.25] yes=13,no=14,missing=13
			13:leaf=-0.00905317534
			14:leaf=0.0222727526
booster[50]:
0:[hic_contact<0.0428781994] yes=1,no=2,missing=1
	1:[STAT1_e<0.25] yes=3,no=4,missing=3
		3:[TF_NMF5_TSS<0.464358211] yes=7,no=8,missing=7
			7:leaf=-0.0295991786
			8:leaf=-0.00580131542
		4:[TF_NMF1_e<0.647429705] yes=9,no=10,missing=9
			9:leaf=-0.0164918993
			10:leaf=0.0299999993
	2:[TSS.count.near.enhancer<0.308612436] yes=5,no=6,missing=5
		5:[TargetGeneExpression<0.392516255] yes=11,no=12,missing=11
			11:leaf=0.00076310779
			12:leaf=0.0278823394
		6:[zscore.contact.to.TSS<0.38641113] yes=13,no=14,missing=13
			13:leaf=-0.0261366796
			14:leaf=0.02026009
booster[51]:
0:[hic_contact<0.0490921885] yes=1,no=2,missing=1
	1:[E2F7_e<0.25] yes=3,no=4,missing=3
		3:leaf=-0.0297473948
		4:[TF_NMF9_e<0.22965847] yes=9,no=10,missing=9
			9:leaf=0.0216504391
			10:leaf=-0.0280643944
	2:[TF_NMF1_TSS<0.183282241] yes=5,no=6,missing=5
		5:[NCOR1_e<0.25] yes=11,no=12,missing=11
			11:leaf=-0.00887741987
			12:leaf=0.0214657374
		6:[TF_NMF4_TSS<0.0695692152] yes=13,no=14,missing=13
			13:leaf=0.00215098797
			14:leaf=-0.0251202341
booster[52]:
0:[hic_contact<0.076164633] yes=1,no=2,missing=1
	1:[TF_NMF1_e<0.572282076] yes=3,no=4,missing=3
		3:[TF_NMF7_e<0.418719351] yes=7,no=8,missing=7
			7:leaf=-0.0299999993
			8:leaf=-0.0135892937
		4:[hic_contact<0.0178826656] yes=9,no=10,missing=9
			9:leaf=-0.0279940367
			10:leaf=0.026153475
	2:[HCFC1_TSS<0.25] yes=5,no=6,missing=5
		5:[remaining.TSS.contact.from.enhancer<0.175873637] yes=11,no=12,missing=11
			11:leaf=0.0264693815
			12:leaf=-0.00804410782
		6:[normalized_h3K27ac_e<0.12632978] yes=13,no=14,missing=13
			13:leaf=-0.0242777094
			14:leaf=0.0122423554
booster[53]:
0:[diff.from.max.contact.from.enhancer<0.999649107] yes=1,no=2,missing=1
	1:[TargetGeneExpression<0.445573866] yes=3,no=4,missing=3
		3:[diff.from.max.contact.to.TSS<0.842933536] yes=7,no=8,missing=7
			7:leaf=-0.0299999993
			8:leaf=-0.00372826285
		4:[TargetGeneExpression<0.458848298] yes=9,no=10,missing=9
			9:leaf=0.0256162658
			10:leaf=-0.021849595
	2:[TargetGeneExpression<0.31063816] yes=5,no=6,missing=5
		5:[HMBOX1_e<0.25] yes=11,no=12,missing=11
			11:leaf=-0.0299999993
			12:leaf=0.00644741347
		6:[POLR2A_e<0.25] yes=13,no=14,missing=13
			13:leaf=-0.0040593911
			14:leaf=0.0228286181
booster[54]:
0:[hic_contact<0.0548316129] yes=1,no=2,missing=1
	1:[TF_NMF3_e<0.314750403] yes=3,no=4,missing=3
		3:[XRCC3_TSS<0.5] yes=7,no=8,missing=7
			7:leaf=-0.0297596175
			8:leaf=0.00385431992
		4:[diff.from.max.contact.from.enhancer<0.990668237] yes=9,no=10,missing=9
			9:leaf=-0.018205015
			10:leaf=0.0299999993
	2:[TF_NMF1_e<0.101467572] yes=5,no=6,missing=5
		5:[TF_NMF4_TSS<0.00390020455] yes=11,no=12,missing=11
			11:leaf=0.0110417092
			12:leaf=-0.0211776029
		6:[remaining.TSS.contact.from.enhancer<0.159781784] yes=13,no=14,missing=13
			13:leaf=0.0224780627
			14:leaf=-0.00865770504
booster[55]:
0:[distance<0.0442236997] yes=1,no=2,missing=1
	1:[GATAD2A_e<0.25] yes=3,no=4,missing=3
		3:[TargetGeneExpression<0.313580185] yes=7,no=8,missing=7
			7:leaf=-0.0212953463
			8:leaf=0.00550807966
		4:[Enhancer.count.near.TSS<0.598159552] yes=9,no=10,missing=9
			9:leaf=0.0210233442
			10:leaf=-0.0111526698
	2:[TargetGeneExpression<0.445573866] yes=5,no=6,missing=5
		5:[TF_NMF3_e<0.518544376] yes=11,no=12,missing=11
			11:leaf=-0.0299999993
			12:leaf=-0.00626814179
		6:[TF_NMF1_TSS<0.0436082035] yes=13,no=14,missing=13
			13:leaf=0.010403432
			14:leaf=-0.0226649009
booster[56]:
0:[hic_contact<0.0598117411] yes=1,no=2,missing=1
	1:[XRCC3_TSS<0.5] yes=3,no=4,missing=3
		3:[TF_NMF6_TSS<0.601809144] yes=7,no=8,missing=7
			7:leaf=-0.028406214
			8:leaf=0.00516915554
		4:[TF_NMF9_e<0.0963518322] yes=9,no=10,missing=9
			9:leaf=0.0299999993
			10:leaf=-0.0101236934
	2:[ZBTB11_TSS<0.25] yes=5,no=6,missing=5
		5:[TargetGeneExpression<0.164412796] yes=11,no=12,missing=11
			11:leaf=-0.0212324075
			12:leaf=0.0138494642
		6:[normalized_h3K27ac_e<0.12632978] yes=13,no=14,missing=13
			13:leaf=-0.0299999993
			14:leaf=0.00754512986
booster[57]:
0:[hic_contact<0.0405891277] yes=1,no=2,missing=1
	1:[XRCC3_TSS<0.5] yes=3,no=4,missing=3
		3:[TF_NMF8_e<0.499987483] yes=7,no=8,missing=7
			7:leaf=-0.0285737123
			8:leaf=0.00347239408
		4:[distance<0.221789032] yes=9,no=10,missing=9
			9:leaf=0.0299999993
			10:leaf=-0.00831864402
	2:[normalized_h3K27ac_e<0.0305851046] yes=5,no=6,missing=5
		5:[TF_NMF9_TSS<0.129070327] yes=11,no=12,missing=11
			11:leaf=-0.00913098361
			12:leaf=-0.0299999993
		6:[TSS.count.near.enhancer<0.308612436] yes=13,no=14,missing=13
			13:leaf=0.0171312951
			14:leaf=-0.0084199179
booster[58]:
0:[zscore.contact.from.enhancer<0.277241945] yes=1,no=2,missing=1
	1:[XRCC3_TSS<0.5] yes=3,no=4,missing=3
		3:[TF_NMF10_TSS<0.62554884] yes=7,no=8,missing=7
			7:leaf=-0.0267934427
			8:leaf=0.0048703379
		4:[zscore.contact.from.enhancer<0.0996376649] yes=9,no=10,missing=9
			9:leaf=0.0299999993
			10:leaf=-0.0073154266
	2:[TF_NMF1_TSS<0.345846474] yes=5,no=6,missing=5
		5:[SMARCA4_e<0.166666672] yes=11,no=12,missing=11
			11:leaf=-0.0234895442
			12:leaf=0.0106265079
		6:leaf=-0.0275154542
booster[59]:
0:[zscore.contact.from.enhancer<0.227377385] yes=1,no=2,missing=1
	1:[TF_NMF8_e<0.497252047] yes=3,no=4,missing=3
		3:[distance<0.02726629] yes=7,no=8,missing=7
			7:leaf=0.010837337
			8:leaf=-0.0279494338
		4:leaf=0.0185805839
	2:[KLF16_e<0.25] yes=5,no=6,missing=5
		5:[TF_NMF1_TSS<0.01578632] yes=9,no=10,missing=9
			9:leaf=0.00166123256
			10:leaf=-0.0199777894
		6:[TF_NMF1_TSS<0.30330953] yes=11,no=12,missing=11
			11:leaf=0.0190546699
			12:leaf=-0.0120122563
booster[60]:
0:[hic_contact<0.0802793801] yes=1,no=2,missing=1
	1:[diff.from.max.contact.to.TSS<0.83753705] yes=3,no=4,missing=3
		3:[XRCC3_TSS<0.5] yes=7,no=8,missing=7
			7:leaf=-0.0266664978
			8:leaf=0.00627269549
		4:[CC2D1A_e<0.25] yes=9,no=10,missing=9
			9:leaf=-0.0248449128
			10:leaf=0.0269547701
	2:[TF_NMF1_e<0.250467032] yes=5,no=6,missing=5
		5:[diff.from.max.contact.to.TSS<0.903787851] yes=11,no=12,missing=11
			11:leaf=-0.0105316686
			12:leaf=0.0138862235
		6:leaf=0.0269469228
booster[61]:
0:[hic_contact<0.0322535634] yes=1,no=2,missing=1
	1:[TAF15_TSS<0.25] yes=3,no=4,missing=3
		3:[remaining.TSS.contact.from.enhancer<0.385376096] yes=7,no=8,missing=7
			7:leaf=-0.0292061586
			8:leaf=-0.0137048997
		4:[diff.from.max.contact.from.enhancer<0.831604362] yes=9,no=10,missing=9
			9:leaf=0.0299999993
			10:leaf=-0.0197072346
	2:[TF_NMF1_e<0.224968702] yes=5,no=6,missing=5
		5:[TargetGeneExpression<0.573049307] yes=11,no=12,missing=11
			11:leaf=-0.0168544371
			12:leaf=0.0165914726
		6:[ASH1L_TSS<0.25] yes=13,no=14,missing=13
			13:leaf=0.0199378543
			14:leaf=-0.0174085759
booster[62]:
0:[diff.from.max.contact.from.enhancer<0.99618876] yes=1,no=2,missing=1
	1:[TargetGeneExpression<0.408306897] yes=3,no=4,missing=3
		3:[hic_contact<0.0568694472] yes=7,no=8,missing=7
			7:leaf=-0.0289844107
			8:leaf=-0.00891634263
		4:[Enhancer.count.near.TSS<0.142024547] yes=9,no=10,missing=9
			9:leaf=0.0299999993
			10:leaf=-0.0183764696
	2:[normalized_h3K27ac_e<0.0279255267] yes=5,no=6,missing=5
		5:[Enhancer.count.near.TSS<0.140797555] yes=11,no=12,missing=11
			11:leaf=0.0177125894
			12:leaf=-0.0299999993
		6:[TF_NMF1_TSS<0.303615928] yes=13,no=14,missing=13
			13:leaf=0.0148651041
			14:leaf=-0.0138778314
booster[63]:
0:[diff.from.max.contact.from.enhancer<0.998064876] yes=1,no=2,missing=1
	1:[TF_NMF5_TSS<0.823399544] yes=3,no=4,missing=3
		3:[zscore.contact.to.TSS<0.0661031678] yes=7,no=8,missing=7
			7:leaf=-0.0280865002
			8:leaf=-0.00984857325
		4:leaf=0.0261713564
	2:[CHAMP1_e<0.25] yes=5,no=6,missing=5
		5:[RUNX1_TSS<0.166666672] yes=9,no=10,missing=9
			9:leaf=0.00274912594
			10:leaf=-0.0299999993
		6:[TF_NMF11_TSS<0.129410625] yes=11,no=12,missing=11
			11:leaf=0.0102129551
			12:leaf=0.0299999993
booster[64]:
0:[distance<0.0429316536] yes=1,no=2,missing=1
	1:[TF_NMF4_TSS<0.0183024742] yes=3,no=4,missing=3
		3:[H3K27me3.RPKM.quantile_TSS<0.575058818] yes=7,no=8,missing=7
			7:leaf=0.0139908455
			8:leaf=0.0299999993
		4:[STAT2_e<0.25] yes=9,no=10,missing=9
			9:leaf=-0.00624264637
			10:leaf=0.020981526
	2:[TF_NMF1_e<0.594368935] yes=5,no=6,missing=5
		5:[TargetGeneExpression<0.40832746] yes=11,no=12,missing=11
			11:leaf=-0.0265340693
			12:leaf=-0.014306386
		6:[hic_contact<0.0183069818] yes=13,no=14,missing=13
			13:leaf=-0.0220581889
			14:leaf=0.0299999993
booster[65]:
0:[distance<0.0944387913] yes=1,no=2,missing=1
	1:[H3K27ac.RPKM.quantile_TSS<0.405334651] yes=3,no=4,missing=3
		3:leaf=0.0299999993
		4:[remaining.TSS.contact.from.enhancer<0.0761212856] yes=7,no=8,missing=7
			7:leaf=0.0115028424
			8:leaf=-0.00980546046
	2:[XRCC3_TSS<0.5] yes=5,no=6,missing=5
		5:[TF_NMF1_e<0.647959948] yes=9,no=10,missing=9
			9:leaf=-0.0270939153
			10:leaf=0.00730201742
		6:leaf=0.0165060759
booster[66]:
0:[hic_contact<0.0400140695] yes=1,no=2,missing=1
	1:[diff.from.max.contact.from.enhancer<0.992137849] yes=3,no=4,missing=3
		3:[WHSC1_TSS<0.5] yes=7,no=8,missing=7
			7:leaf=-0.0262697991
			8:leaf=0.00590621727
		4:[H3K4me3.RPKM.quantile_TSS<0.755414248] yes=9,no=10,missing=9
			9:leaf=0.0158128608
			10:leaf=-0.0299999993
	2:[TSS.count.near.enhancer<0.308612436] yes=5,no=6,missing=5
		5:[normalized_h3K27ac_e<0.0279255267] yes=11,no=12,missing=11
			11:leaf=-0.0190333575
			12:leaf=0.0196684208
		6:[distance<0.0157163683] yes=13,no=14,missing=13
			13:leaf=0.00910637435
			14:leaf=-0.0258088931
booster[67]:
0:[diff.from.max.contact.from.enhancer<0.999649107] yes=1,no=2,missing=1
	1:[ZNF274_e<0.5] yes=3,no=4,missing=3
		3:[H3K27ac.RPKM.quantile_TSS<0.537600636] yes=7,no=8,missing=7
			7:leaf=-0.00990901422
			8:leaf=-0.0258525014
		4:[TF_NMF7_TSS<0.275106013] yes=9,no=10,missing=9
			9:leaf=0.0101387855
			10:leaf=-0.0299999993
	2:[TargetGeneExpression<0.380444407] yes=5,no=6,missing=5
		5:[PRDM10_TSS<0.166666672] yes=11,no=12,missing=11
			11:leaf=-0.0184983835
			12:leaf=0.00751336804
		6:[normalized_h3K27ac_e<0.192819148] yes=13,no=14,missing=13
			13:leaf=0.00625449466
			14:leaf=0.0299999993
booster[68]:
0:[diff.from.max.contact.from.enhancer<0.999645591] yes=1,no=2,missing=1
	1:[ZBTB5_e<0.25] yes=3,no=4,missing=3
		3:[TF_NMF5_TSS<0.319719464] yes=7,no=8,missing=7
			7:leaf=-0.0242911708
			8:leaf=-0.000757624686
		4:[distance<0.0370049961] yes=9,no=10,missing=9
			9:leaf=0.0299999993
			10:leaf=-0.0082488209
	2:[normalized_h3K4me3_e<0.045774661] yes=5,no=6,missing=5
		5:[PRDM10_TSS<0.166666672] yes=11,no=12,missing=11
			11:leaf=-0.0299999993
			12:leaf=0.0127026439
		6:[TF_NMF7_e<0.00556033105] yes=13,no=14,missing=13
			13:leaf=-0.0219652727
			14:leaf=0.0146469409
booster[69]:
0:[distance<0.108471446] yes=1,no=2,missing=1
	1:[diff.from.max.contact.from.enhancer<0.91242522] yes=3,no=4,missing=3
		3:[Enhancer.count.near.TSS<0.260736197] yes=7,no=8,missing=7
			7:leaf=0.00211656536
			8:leaf=-0.0299999993
		4:[TF_NMF5_e<0.308402121] yes=9,no=10,missing=9
			9:leaf=0.00788909383
			10:leaf=-0.0299999993
	2:[TF_NMF5_TSS<0.803819299] yes=5,no=6,missing=5
		5:[TF_NMF6_TSS<0.425022066] yes=11,no=12,missing=11
			11:leaf=-0.0259554051
			12:leaf=-0.00620880956
		6:leaf=0.0155055998
booster[70]:
0:[hic_contact<0.0550549366] yes=1,no=2,missing=1
	1:[TargetGeneExpression<0.4490152] yes=3,no=4,missing=3
		3:[diff.from.max.contact.to.TSS<0.847833514] yes=7,no=8,missing=7
			7:leaf=-0.0247308556
			8:leaf=0.00988799427
		4:[hic_contact<0.00516436622] yes=9,no=10,missing=9
			9:leaf=-0.0291063692
			10:leaf=0.000447975704
	2:[diff.from.max.contact.from.enhancer<0.956158757] yes=5,no=6,missing=5
		5:[TF_NMF6_TSS<0.319293916] yes=11,no=12,missing=11
			11:leaf=-0.029425038
			12:leaf=0.00774935586
		6:[TF_NMF1_e<0.0990956277] yes=13,no=14,missing=13
			13:leaf=-0.0026320687
			14:leaf=0.0207082108
booster[71]:
0:[hic_contact<0.0557863228] yes=1,no=2,missing=1
	1:[XRCC3_TSS<0.5] yes=3,no=4,missing=3
		3:[TF_NMF1_e<0.500677526] yes=7,no=8,missing=7
			7:leaf=-0.0254188627
			8:leaf=-0.00803038105
		4:leaf=0.0103196828
	2:[TF_NMF11_e<0.0139962137] yes=5,no=6,missing=5
		5:[TSS.count.near.enhancer<0.198564589] yes=9,no=10,missing=9
			9:leaf=0.0113209607
			10:leaf=-0.0278668422
		6:[TF_NMF1_e<0.316631615] yes=11,no=12,missing=11
			11:leaf=0.000399011507
			12:leaf=0.0225853063
booster[72]:
0:[hic_contact<0.0548316129] yes=1,no=2,missing=1
	1:[TF_NMF5_TSS<0.38466984] yes=3,no=4,missing=3
		3:[TF_NMF6_TSS<0.601809144] yes=7,no=8,missing=7
			7:leaf=-0.0244433638
			8:leaf=0.0146909207
		4:[zscore.contact.from.enhancer<0.142588168] yes=9,no=10,missing=9
			9:leaf=0.0195067748
			10:leaf=-0.0299999993
	2:[TSS.count.near.enhancer<0.31339711] yes=5,no=6,missing=5
		5:[TF_NMF1_e<0.0349672958] yes=11,no=12,missing=11
			11:leaf=-0.0106841605
			12:leaf=0.0221744385
		6:[TF_NMF10_e<0.610004008] yes=13,no=14,missing=13
			13:leaf=-0.0186040141
			14:leaf=0.025281854
booster[73]:
0:[hic_contact<0.0689345151] yes=1,no=2,missing=1
	1:[TF_NMF5_TSS<0.376434267] yes=3,no=4,missing=3
		3:[diff.from.max.contact.from.enhancer<0.992436647] yes=7,no=8,missing=7
			7:leaf=-0.0244711041
			8:leaf=-0.00847266801
		4:[SIN3B_TSS<0.25] yes=9,no=10,missing=9
			9:leaf=0.0299999993
			10:leaf=-0.0180833973
	2:[TF_NMF1_TSS<0.139209241] yes=5,no=6,missing=5
		5:[TargetGeneExpression<0.411015511] yes=11,no=12,missing=11
			11:leaf=0.00148448057
			12:leaf=0.0299999993
		6:[SMAD1_TSS<0.25] yes=13,no=14,missing=13
			13:leaf=-0.0299999993
			14:leaf=0.00197851961
booster[74]:
0:[zscore.contact.from.enhancer<0.174214318] yes=1,no=2,missing=1
	1:[E2F7_e<0.25] yes=3,no=4,missing=3
		3:[TF_NMF1_TSS<0.034522444] yes=7,no=8,missing=7
			7:leaf=-0.0145032974
			8:leaf=-0.027594056
		4:[TF_NMF9_e<0.300925493] yes=9,no=10,missing=9
			9:leaf=0.0299999993
			10:leaf=-0.0234334953
	2:[TF_NMF1_e<0.153794825] yes=5,no=6,missing=5
		5:[PRDM10_TSS<0.166666672] yes=11,no=12,missing=11
			11:leaf=-0.0213796347
			12:leaf=0.000762225536
		6:[TF_NMF1_TSS<0.0859768987] yes=13,no=14,missing=13
			13:leaf=0.0221314449
			14:leaf=-0.00827356055
booster[75]:
0:[hic_contact<0.0837018192] yes=1,no=2,missing=1
	1:[Enhancer.count.near.TSS<0.0484662578] yes=3,no=4,missing=3
		3:leaf=0.0299999993
		4:[TargetGeneExpression<0.4490152] yes=7,no=8,missing=7
			7:leaf=-0.0235484
			8:leaf=-0.00639768876
	2:[RUNX1_TSS<0.166666672] yes=5,no=6,missing=5
		5:[TF_NMF4_TSS<0.000665915781] yes=9,no=10,missing=9
			9:leaf=0.0253641158
			10:leaf=0.00461522397
		6:[GATAD2A_e<0.25] yes=11,no=12,missing=11
			11:leaf=-0.0299999993
			12:leaf=0.00741388975
booster[76]:
0:[hic_contact<0.0278819948] yes=1,no=2,missing=1
	1:[NFXL1_TSS<0.25] yes=3,no=4,missing=3
		3:[TF_NMF6_TSS<0.601531625] yes=7,no=8,missing=7
			7:leaf=-0.0266292915
			8:leaf=0.0142293693
		4:[diff.from.max.contact.from.enhancer<0.82452035] yes=9,no=10,missing=9
			9:leaf=0.0299999993
			10:leaf=-0.0133476043
	2:[TSS.count.near.enhancer<0.198564589] yes=5,no=6,missing=5
		5:[TargetGeneExpression<0.278174877] yes=11,no=12,missing=11
			11:leaf=-0.00107536383
			12:leaf=0.0272989031
		6:[hic_contact<0.161814958] yes=13,no=14,missing=13
			13:leaf=-0.0176872741
			14:leaf=0.0113709942
booster[77]:
0:[hic_contact<0.171456963] yes=1,no=2,missing=1
	1:[TF_NMF1_TSS<0.015563963] yes=3,no=4,missing=3
		3:[diff.from.max.contact.to.TSS<0.671194553] yes=7,no=8,missing=7
			7:leaf=-0.0296210982
			8:leaf=0.000780197559
		4:[Enhancer.count.near.TSS<0.0892638043] yes=9,no=10,missing=9
			9:leaf=0.00622658664
			10:leaf=-0.0250531994
	2:[TF_NMF2_e<0.0816295147] yes=5,no=6,missing=5
		5:[remaining.TSS.contact.from.enhancer<0.0737818331] yes=11,no=12,missing=11
			11:leaf=0.024839377
			12:leaf=-0.014275454
		6:leaf=0.0277772769
booster[78]:
0:[diff.from.max.contact.from.enhancer<0.99618876] yes=1,no=2,missing=1
	1:[Enhancer.count.near.TSS<0.173312873] yes=3,no=4,missing=3
		3:[distance<0.324598968] yes=7,no=8,missing=7
			7:leaf=0.0172035396
			8:leaf=-0.027256852
		4:[TAF15_TSS<0.25] yes=9,no=10,missing=9
			9:leaf=-0.0235627405
			10:leaf=-0.00178642815
	2:[TF_NMF6_TSS<0.600893319] yes=5,no=6,missing=5
		5:[hic_contact<0.0217070878] yes=11,no=12,missing=11
			11:leaf=-0.0299999993
			12:leaf=0.00372940558
		6:leaf=0.0299999993
booster[79]:
0:[distance<0.0999842435] yes=1,no=2,missing=1
	1:[H3K4me3.RPKM.quantile_TSS<0.333790511] yes=3,no=4,missing=3
		3:leaf=0.0299999993
		4:[STAT1_e<0.25] yes=7,no=8,missing=7
			7:leaf=-0.00416555163
			8:leaf=0.0235378686
	2:[STAT1_e<0.25] yes=5,no=6,missing=5
		5:[TF_NMF7_TSS<0.296238661] yes=9,no=10,missing=9
			9:leaf=-0.01914238
			10:leaf=-0.0299999993
		6:[TF_NMF1_e<0.516147852] yes=11,no=12,missing=11
			11:leaf=-0.0160961635
			12:leaf=0.0224702638
booster[80]:
0:[distance<0.117776968] yes=1,no=2,missing=1
	1:[Enhancer.count.near.TSS<0.155521482] yes=3,no=4,missing=3
		3:[distance<0.0104779052] yes=7,no=8,missing=7
			7:leaf=-0.0150653739
			8:leaf=0.0269883368
		4:[zscore.contact.from.enhancer<0.386199474] yes=9,no=10,missing=9
			9:leaf=-0.0148276379
			10:leaf=0.00436644675
	2:[TargetGeneExpression<0.773487329] yes=5,no=6,missing=5
		5:[TargetGeneExpression<0.454639673] yes=11,no=12,missing=11
			11:leaf=-0.0268864725
			12:leaf=-0.0140473256
		6:leaf=0.0207508598
booster[81]:
0:[hic_contact<0.0549991056] yes=1,no=2,missing=1
	1:[MYC_e<0.5] yes=3,no=4,missing=3
		3:[TF_NMF4_e<0.0627754182] yes=7,no=8,missing=7
			7:leaf=-0.0130079826
			8:leaf=-0.0237590708
		4:leaf=0.0150547186
	2:[TF_NMF4_TSS<0.000120215998] yes=5,no=6,missing=5
		5:[TF_NMF11_e<0.141316205] yes=9,no=10,missing=9
			9:leaf=0.00575408898
			10:leaf=0.0299999993
		6:[GATA2_e<0.25] yes=11,no=12,missing=11
			11:leaf=-0.0119261602
			12:leaf=0.0100178514
booster[82]:
0:[hic_contact<0.0290656127] yes=1,no=2,missing=1
	1:[TargetGeneExpression<0.445573866] yes=3,no=4,missing=3
		3:[TargetGeneExpression<0.219692558] yes=7,no=8,missing=7
			7:leaf=-0.0177633036
			8:leaf=-0.0295855645
		4:[TF_NMF1_TSS<0.0440862179] yes=9,no=10,missing=9
			9:leaf=0.0299999993
			10:leaf=-0.0196370706
	2:[Enhancer.count.near.TSS<0.326993883] yes=5,no=6,missing=5
		5:[TargetGeneExpression<0.165730223] yes=11,no=12,missing=11
			11:leaf=-0.0299735609
			12:leaf=0.017397726
		6:[diff.from.max.contact.to.TSS<0.814711571] yes=13,no=14,missing=13
			13:leaf=-0.0233974159
			14:leaf=0.00908356719
booster[83]:
0:[zscore.contact.from.enhancer<0.198548675] yes=1,no=2,missing=1
	1:[RBBP5_TSS<0.166666672] yes=3,no=4,missing=3
		3:[remaining.TSS.contact.from.enhancer<0.21505937] yes=7,no=8,missing=7
			7:leaf=-0.0255050603
			8:leaf=0.0077282628
		4:[UBTF_TSS<0.75] yes=9,no=10,missing=9
			9:leaf=-0.0261227209
			10:leaf=-0.00196271879
	2:[normalized_h3K27ac_e<0.0545212775] yes=5,no=6,missing=5
		5:[TF_NMF4_TSS<0.0359891169] yes=11,no=12,missing=11
			11:leaf=0.00438016234
			12:leaf=-0.0299999993
		6:[TF_NMF8_e<0.178103] yes=13,no=14,missing=13
			13:leaf=0.0116767446
			14:leaf=-0.0299999993
booster[84]:
0:[diff.from.max.contact.from.enhancer<0.990237474] yes=1,no=2,missing=1
	1:[normalized_h3K27ac_e<0.392287254] yes=3,no=4,missing=3
		3:[Enhancer.count.near.TSS<0.173619628] yes=7,no=8,missing=7
			7:leaf=-0.00430315966
			8:leaf=-0.0242032111
		4:[TF_NMF4_TSS<0.124439873] yes=9,no=10,missing=9
			9:leaf=0.0299999993
			10:leaf=-0.0220302343
	2:[normalized_h3K27ac_e<0.105053186] yes=5,no=6,missing=5
		5:[TF_NMF11_TSS<0.019923402] yes=11,no=12,missing=11
			11:leaf=0.00381638063
			12:leaf=-0.0233177505
		6:[remaining.TSS.contact.from.enhancer<0.0753608197] yes=13,no=14,missing=13
			13:leaf=0.0230802875
			14:leaf=-0.00309257465
booster[85]:
0:[hic_contact<0.0520679802] yes=1,no=2,missing=1
	1:[Enhancer.count.near.TSS<0.0852760747] yes=3,no=4,missing=3
		3:[NFRKB_TSS<0.166666672] yes=7,no=8,missing=7
			7:leaf=0.0299999993
			8:leaf=-0.0232267715
		4:[TF_NMF5_TSS<0.823399544] yes=9,no=10,missing=9
			9:leaf=-0.0228955261
			10:leaf=0.0270398054
	2:[TF_NMF12_TSS<0.162326515] yes=5,no=6,missing=5
		5:[H3K4me3.RPKM.quantile_TSS<0.840200424] yes=11,no=12,missing=11
			11:leaf=0.0162843596
			12:leaf=-0.0159603991
		6:[remaining.enhancers.contact.to.TSS<0.150802761] yes=13,no=14,missing=13
			13:leaf=0.00833408907
			14:leaf=-0.0299999993
booster[86]:
0:[zscore.contact.to.TSS<0.0551786572] yes=1,no=2,missing=1
	1:[TAF15_TSS<0.25] yes=3,no=4,missing=3
		3:[RBBP5_TSS<0.166666672] yes=7,no=8,missing=7
			7:leaf=-0.00610791519
			8:leaf=-0.0236922465
		4:[TF_NMF4_e<0.0369493961] yes=9,no=10,missing=9
			9:leaf=0.0299999993
			10:leaf=-0.0228000041
	2:[normalized_h3K27ac_e<0.0970744789] yes=5,no=6,missing=5
		5:[H3K4me3.RPKM.quantile_TSS<0.799717665] yes=11,no=12,missing=11
			11:leaf=-0.000174501169
			12:leaf=-0.0247150008
		6:[Enhancer.count.near.TSS<0.597239256] yes=13,no=14,missing=13
			13:leaf=0.0169525407
			14:leaf=-0.0137055349
booster[87]:
0:[diff.from.max.contact.from.enhancer<0.99093926] yes=1,no=2,missing=1
	1:[XRCC3_TSS<0.5] yes=3,no=4,missing=3
		3:[normalized_h3K27ac_e<0.461436152] yes=7,no=8,missing=7
			7:leaf=-0.0215447322
			8:leaf=0.0173316579
		4:leaf=0.0263882782
	2:[distance<0.150626957] yes=5,no=6,missing=5
		5:[RUNX1_TSS<0.166666672] yes=9,no=10,missing=9
			9:leaf=0.0122317402
			10:leaf=-0.0115952417
		6:leaf=-0.0234654695
booster[88]:
0:[hic_contact<0.019646924] yes=1,no=2,missing=1
	1:[XRCC3_TSS<0.5] yes=3,no=4,missing=3
		3:[Enhancer.count.near.TSS<0.821165681] yes=7,no=8,missing=7
			7:leaf=-0.0243020821
			8:leaf=0.0074663288
		4:leaf=0.0299999993
	2:[TSS.count.near.enhancer<0.174641162] yes=5,no=6,missing=5
		5:[AFF1_TSS<0.25] yes=9,no=10,missing=9
			9:leaf=0.00146565225
			10:leaf=0.0275841523
		6:[zscore.contact.from.enhancer<0.553111255] yes=11,no=12,missing=11
			11:leaf=-0.0125868106
			12:leaf=0.0100620892
booster[89]:
0:[hic_contact<0.0316394195] yes=1,no=2,missing=1
	1:[Enhancer.count.near.TSS<0.0892638043] yes=3,no=4,missing=3
		3:[hic_contact<0.0129025411] yes=7,no=8,missing=7
			7:leaf=-0.0182616971
			8:leaf=0.0299999993
		4:[ZNF274_e<0.5] yes=9,no=10,missing=9
			9:leaf=-0.022364635
			10:leaf=0.0043207407
	2:[ELK1_TSS<0.25] yes=5,no=6,missing=5
		5:[TF_NMF7_TSS<0.0329646803] yes=11,no=12,missing=11
			11:leaf=0.0197440088
			12:leaf=0.00148818945
		6:[TF_NMF7_e<0.238013476] yes=13,no=14,missing=13
			13:leaf=-0.0299999993
			14:leaf=0.00173324952
booster[90]:
0:[STAT1_e<0.25] yes=1,no=2,missing=1
	1:[HCFC1_TSS<0.25] yes=3,no=4,missing=3
		3:[TCF12_e<0.25] yes=7,no=8,missing=7
			7:leaf=-0.0145577993
			8:leaf=0.00457460899
		4:[UBTF_TSS<0.75] yes=9,no=10,missing=9
			9:leaf=-0.0222967025
			10:leaf=0.00345634273
	2:[Enhancer.count.near.TSS<0.169018418] yes=5,no=6,missing=5
		5:leaf=0.0299999993
		6:[zscore.contact.to.TSS<0.0868539736] yes=13,no=14,missing=13
			13:leaf=-0.0121339709
			14:leaf=0.0199273713
booster[91]:
0:[zscore.contact.to.TSS<0.0578949898] yes=1,no=2,missing=1
	1:[TAF15_TSS<0.25] yes=3,no=4,missing=3
		3:[TF_NMF6_e<0.491751492] yes=7,no=8,missing=7
			7:leaf=-0.0242643505
			8:leaf=0.00832017511
		4:[NFXL1_TSS<0.25] yes=9,no=10,missing=9
			9:leaf=-0.0280430838
			10:leaf=0.0299999993
	2:[H3K4me3.RPKM.quantile_TSS<0.836369514] yes=5,no=6,missing=5
		5:[TF_NMF4_e<0.063962087] yes=11,no=12,missing=11
			11:leaf=0.0180715639
			12:leaf=-0.00362960878
		6:[hic_contact<0.176459432] yes=13,no=14,missing=13
			13:leaf=-0.0299999993
			14:leaf=0.00429680478
booster[92]:
0:[diff.from.max.contact.from.enhancer<0.999753356] yes=1,no=2,missing=1
	1:[TargetGeneExpression<0.445573866] yes=3,no=4,missing=3
		3:[ZBTB40_TSS<0.166666672] yes=7,no=8,missing=7
			7:leaf=-0.00752940774
			8:leaf=-0.0243397243
		4:[TargetGeneExpression<0.47673595] yes=9,no=10,missing=9
			9:leaf=0.0247601513
			10:leaf=-0.0116588296
	2:[TF_NMF1_e<0.159772843] yes=5,no=6,missing=5
		5:[TF_NMF1_TSS<0.0490140878] yes=11,no=12,missing=11
			11:leaf=0.00428685686
			12:leaf=-0.0203939751
		6:leaf=0.0154301831
booster[93]:
0:[hic_contact<0.0292163566] yes=1,no=2,missing=1
	1:[ZNF184_TSS<0.5] yes=3,no=4,missing=3
		3:[AFF1_TSS<0.75] yes=7,no=8,missing=7
			7:leaf=-0.0227320213
			8:leaf=0.0136868358
		4:leaf=0.0298285913
	2:[STAT1_e<0.25] yes=5,no=6,missing=5
		5:[TargetGeneExpression<0.556912005] yes=9,no=10,missing=9
			9:leaf=-0.00788524002
			10:leaf=0.0257583167
		6:[GATAD2B_e<0.25] yes=11,no=12,missing=11
			11:leaf=-0.00535079651
			12:leaf=0.0299999993
booster[94]:
0:[TargetGeneExpression<0.40832746] yes=1,no=2,missing=1
	1:[GATA1_e<0.25] yes=3,no=4,missing=3
		3:[TSS.count.near.enhancer<0.968899488] yes=7,no=8,missing=7
			7:leaf=-0.0217253491
			8:leaf=0.0257145949
		4:[hic_contact<0.0217294209] yes=9,no=10,missing=9
			9:leaf=-0.016661888
			10:leaf=0.00963707082
	2:[HCFC1_TSS<0.25] yes=5,no=6,missing=5
		5:[hic_contact<0.00647081155] yes=11,no=12,missing=11
			11:leaf=-0.0148606366
			12:leaf=0.0299999993
		6:[NFRKB_TSS<0.166666672] yes=13,no=14,missing=13
			13:leaf=0.0200297013
			14:leaf=-0.0161238071
booster[95]:
0:[distance<0.125495881] yes=1,no=2,missing=1
	1:[SIN3B_TSS<0.25] yes=3,no=4,missing=3
		3:[TF_NMF4_TSS<0.0409645699] yes=7,no=8,missing=7
			7:leaf=0.0234806817
			8:leaf=-0.00181228982
		4:[UBTF_TSS<0.25] yes=9,no=10,missing=9
			9:leaf=-0.0299999993
			10:leaf=0.000236289561
	2:[AFF1_TSS<0.75] yes=5,no=6,missing=5
		5:[diff.from.max.contact.to.TSS<0.837550759] yes=11,no=12,missing=11
			11:leaf=-0.0214432236
			12:leaf=0.0215546843
		6:[TF_NMF5_e<0.0295423958] yes=13,no=14,missing=13
			13:leaf=0.0299999993
			14:leaf=-0.0297666807
booster[96]:
0:[hic_contact<0.0549265258] yes=1,no=2,missing=1
	1:[XRCC3_TSS<0.5] yes=3,no=4,missing=3
		3:[CHAMP1_e<0.25] yes=7,no=8,missing=7
			7:leaf=-0.0211042911
			8:leaf=-0.00461586798
		4:leaf=0.0267079528
	2:[GATAD2A_e<0.25] yes=5,no=6,missing=5
		5:[ZNF24_TSS<0.166666672] yes=9,no=10,missing=9
			9:leaf=0.0130928475
			10:leaf=-0.0124021322
		6:[TF_NMF2_e<0.323663056] yes=11,no=12,missing=11
			11:leaf=0.0241109729
			12:leaf=-0.0102407476
booster[97]:
0:[hic_contact<0.019323105] yes=1,no=2,missing=1
	1:[remaining.TSS.contact.from.enhancer<0.174839348] yes=3,no=4,missing=3
		3:[UBTF_TSS<0.75] yes=7,no=8,missing=7
			7:leaf=-0.0281273127
			8:leaf=-0.000528357166
		4:[RBBP5_TSS<0.166666672] yes=9,no=10,missing=9
			9:leaf=0.0107521657
			10:leaf=-0.0186646599
	2:[TargetGeneExpression<0.561932206] yes=5,no=6,missing=5
		5:[remaining.TSS.contact.from.enhancer<0.0870491117] yes=11,no=12,missing=11
			11:leaf=0.00939819869
			12:leaf=-0.0115453573
		6:[TF_NMF2_TSS<0.182915702] yes=13,no=14,missing=13
			13:leaf=0.0299999993
			14:leaf=-0.00644892128
booster[98]:
0:[zscore.contact.from.enhancer<0.225057527] yes=1,no=2,missing=1
	1:[TF_NMF1_TSS<0.0134334862] yes=3,no=4,missing=3
		3:[TargetGeneExpression<0.447655857] yes=7,no=8,missing=7
			7:leaf=-0.0162540507
			8:leaf=0.0299999993
		4:[TF_NMF3_e<0.315639198] yes=9,no=10,missing=9
			9:leaf=-0.0239983536
			10:leaf=-0.00219309842
	2:[TargetGeneExpression<0.14359647] yes=5,no=6,missing=5
		5:[TF_NMF6_TSS<0.176954001] yes=11,no=12,missing=11
			11:leaf=-0.0299999993
			12:leaf=0.00313509861
		6:[TF_NMF5_e<0.25514403] yes=13,no=14,missing=13
			13:leaf=0.00971797947
			14:leaf=-0.0244108438
booster[99]:
0:[distance<0.106159702] yes=1,no=2,missing=1
	1:[TF_NMF1_TSS<8.38124379e-06] yes=3,no=4,missing=3
		3:[Enhancer.count.near.TSS<0.244478524] yes=7,no=8,missing=7
			7:leaf=0.0299999993
			8:leaf=0.00205774
		4:[IRF1_e<0.166666672] yes=9,no=10,missing=9
			9:leaf=-0.0175778884
			10:leaf=0.00539854076
	2:[TF_NMF3_e<0.563792408] yes=5,no=6,missing=5
		5:[TF_NMF4_e<0.00771170389] yes=11,no=12,missing=11
			11:leaf=-0.0119736437
			12:leaf=-0.0258880928
		6:leaf=0.0158766173
booster[100]:
0:[TSS.count.near.enhancer<0.198564589] yes=1,no=2,missing=1
	1:[TF_NMF1_TSS<0.159407675] yes=3,no=4,missing=3
		3:[TargetGeneExpression<0.128940687] yes=7,no=8,missing=7
			7:leaf=-0.0166399442
			8:leaf=0.0213936903
		4:[NFRKB_TSS<0.166666672] yes=9,no=10,missing=9
			9:leaf=-0.0299999993
			10:leaf=-0.0036474776
	2:[TF_NMF1_TSS<0.0164629463] yes=5,no=6,missing=5
		5:[TargetGeneExpression<0.400981486] yes=11,no=12,missing=11
			11:leaf=-0.0140725123
			12:leaf=0.0158587713
		6:[TF_NMF10_TSS<0.374780387] yes=13,no=14,missing=13
			13:leaf=-0.0238913912
			14:leaf=-0.000908093527
booster[101]:
0:[distance<0.183680311] yes=1,no=2,missing=1
	1:[TF_NMF7_e<0.256555796] yes=3,no=4,missing=3
		3:[diff.from.max.contact.to.TSS<0.894378185] yes=7,no=8,missing=7
			7:leaf=-0.00999691058
			8:leaf=0.0170784723
		4:[TF_NMF4_e<0.0230657514] yes=9,no=10,missing=9
			9:leaf=0.0299999993
			10:leaf=0.00146009598
	2:[TF_NMF6_TSS<0.578077197] yes=5,no=6,missing=5
		5:[TF_NMF5_TSS<0.770165801] yes=11,no=12,missing=11
			11:leaf=-0.0204710625
			12:leaf=0.0231049359
		6:leaf=0.0299999993
booster[102]:
0:[zscore.contact.from.enhancer<0.249324277] yes=1,no=2,missing=1
	1:[diff.from.max.contact.to.TSS<0.847491145] yes=3,no=4,missing=3
		3:[normalized_h3K4me3_e<0.278169036] yes=7,no=8,missing=7
			7:leaf=-0.0208964311
			8:leaf=0.00841030292
		4:leaf=0.0283980872
	2:[TF_NMF10_TSS<0.345014811] yes=5,no=6,missing=5
		5:[TargetGeneExpression<0.253537595] yes=9,no=10,missing=9
			9:leaf=-0.0240028724
			10:leaf=0.00381045695
		6:[TF_NMF6_e<0.035943158] yes=11,no=12,missing=11
			11:leaf=0.0299999993
			12:leaf=0.00225018733
booster[103]:
0:[STAT2_e<0.25] yes=1,no=2,missing=1
	1:[zscore.contact.to.TSS<0.0887681097] yes=3,no=4,missing=3
		3:[CHAMP1_e<0.25] yes=7,no=8,missing=7
			7:leaf=-0.0207441859
			8:leaf=-0.00200694893
		4:[TF_NMF7_e<0.256257981] yes=9,no=10,missing=9
			9:leaf=-0.0122685526
			10:leaf=0.0140377916
	2:[zscore.contact.to.TSS<0.0175945759] yes=5,no=6,missing=5
		5:leaf=-0.0290733837
		6:[TSS.count.near.enhancer<0.165071771] yes=11,no=12,missing=11
			11:leaf=0.0299999993
			12:leaf=0.00661811838
booster[104]:
0:[hic_contact<0.0292163566] yes=1,no=2,missing=1
	1:[TF_NMF7_e<0.00652788207] yes=3,no=4,missing=3
		3:[TF_NMF10_TSS<0.0256694406] yes=7,no=8,missing=7
			7:leaf=0.0299999993
			8:leaf=-0.0126701957
		4:[ZNF184_TSS<0.5] yes=9,no=10,missing=9
			9:leaf=-0.022911245
			10:leaf=0.02167961
	2:[normalized_h3K27ac_e<0.105053186] yes=5,no=6,missing=5
		5:[diff.from.max.contact.from.enhancer<0.985481203] yes=11,no=12,missing=11
			11:leaf=-0.0282336622
			12:leaf=0.000704954262
		6:[TSS.count.near.enhancer<0.332535893] yes=13,no=14,missing=13
			13:leaf=0.0232390612
			14:leaf=-0.00739799952
booster[105]:
0:[TargetGeneExpression<0.445573866] yes=1,no=2,missing=1
	1:[zscore.contact.from.enhancer<0.37221691] yes=3,no=4,missing=3
		3:[TargetGeneExpression<0.219692558] yes=7,no=8,missing=7
			7:leaf=-0.0101687992
			8:leaf=-0.0241813194
		4:[STAT2_e<0.25] yes=9,no=10,missing=9
			9:leaf=-0.00406983634
			10:leaf=0.0234609302
	2:[ELK1_TSS<0.25] yes=5,no=6,missing=5
		5:[zscore.contact.from.enhancer<0.0995552987] yes=11,no=12,missing=11
			11:leaf=0.0299999993
			12:leaf=0.00636390969
		6:leaf=-0.0212440286
booster[106]:
0:[distance<0.128552377] yes=1,no=2,missing=1
	1:[H3K4me3.RPKM.quantile_TSS<0.449385524] yes=3,no=4,missing=3
		3:[diff.from.max.contact.to.TSS<0.768146396] yes=7,no=8,missing=7
			7:leaf=0.0299999993
			8:leaf=-0.000634184747
		4:[diff.from.max.contact.to.TSS<0.842830777] yes=9,no=10,missing=9
			9:leaf=-0.00779883889
			10:leaf=0.0132308593
	2:[SMAD1_TSS<0.25] yes=5,no=6,missing=5
		5:[TF_NMF3_e<0.315639198] yes=11,no=12,missing=11
			11:leaf=-0.0273687597
			12:leaf=0.00469037099
		6:[TF_NMF10_TSS<0.374498963] yes=13,no=14,missing=13
			13:leaf=-0.0118359989
			14:leaf=0.0299999993
booster[107]:
0:[distance<0.128552377] yes=1,no=2,missing=1
	1:[STAT2_e<0.25] yes=3,no=4,missing=3
		3:[TargetGeneExpression<0.278840005] yes=7,no=8,missing=7
			7:leaf=-0.02044609
			8:leaf=0.00649591908
		4:[TF_NMF1_e<0.255468249] yes=9,no=10,missing=9
			9:leaf=-0.0169266034
			10:leaf=0.0299999993
	2:[HDAC6_TSS<0.25] yes=5,no=6,missing=5
		5:[RBM22_TSS<0.166666672] yes=11,no=12,missing=11
			11:leaf=-0.0249747615
			12:leaf=-0.0099404864
		6:[TF_NMF2_e<0.000389991415] yes=13,no=14,missing=13
			13:leaf=-0.028847754
			14:leaf=0.0299999993
booster[108]:
0:[TargetGeneExpression<0.445573866] yes=1,no=2,missing=1
	1:[Enhancer.count.near.TSS<0.821165681] yes=3,no=4,missing=3
		3:[distance<0.120024964] yes=7,no=8,missing=7
			7:leaf=-0.00182843918
			8:leaf=-0.0195725579
		4:[TF_NMF10_TSS<0.370459199] yes=9,no=10,missing=9
			9:leaf=-0.0170093738
			10:leaf=0.0299999993
	2:[H3K27ac.RPKM.quantile_TSS<0.759856105] yes=5,no=6,missing=5
		5:[remaining.TSS.contact.from.enhancer<0.215327233] yes=11,no=12,missing=11
			11:leaf=0.0299999993
			12:leaf=-0.0149244377
		6:[remaining.TSS.contact.from.enhancer<0.381590128] yes=13,no=14,missing=13
			13:leaf=-0.00684932293
			14:leaf=0.0299999993
booster[109]:
0:[distance<0.0956608653] yes=1,no=2,missing=1
	1:[H3K27ac.RPKM.quantile_TSS<0.623564243] yes=3,no=4,missing=3
		3:[distance<0.0326191783] yes=7,no=8,missing=7
			7:leaf=0.00679980684
			8:leaf=0.0299999993
		4:[Enhancer.count.near.TSS<0.207668722] yes=9,no=10,missing=9
			9:leaf=0.0134216966
			10:leaf=-0.0148466863
	2:[TF_NMF11_TSS<0.563721299] yes=5,no=6,missing=5
		5:[NFRKB_TSS<0.5] yes=11,no=12,missing=11
			11:leaf=-0.0202836581
			12:leaf=0.0145607563
		6:leaf=0.0259491857
booster[110]:
0:[TF_NMF1_TSS<0.317148238] yes=1,no=2,missing=1
	1:[TF_NMF1_TSS<0.296279103] yes=3,no=4,missing=3
		3:[hic_contact<0.0240464061] yes=7,no=8,missing=7
			7:leaf=-0.014303159
			8:leaf=0.00539182406
		4:leaf=0.0299999993
	2:[UBTF_TSS<0.75] yes=5,no=6,missing=5
		5:[hic_contact<0.216847569] yes=11,no=12,missing=11
			11:leaf=-0.0252184644
			12:leaf=0.00511742663
		6:leaf=0.0190215129
booster[111]:
0:[TF_NMF1_TSS<0.182444692] yes=1,no=2,missing=1
	1:[CBX5_TSS<0.25] yes=3,no=4,missing=3
		3:[hic_contact<0.110718429] yes=7,no=8,missing=7
			7:leaf=-0.010860445
			8:leaf=0.0137979817
		4:[TF_NMF6_TSS<0.283940315] yes=9,no=10,missing=9
			9:leaf=0.0299999993
			10:leaf=-0.00570920529
	2:[TF_NMF10_TSS<0.345712483] yes=5,no=6,missing=5
		5:[Enhancer.count.near.TSS<0.0892638043] yes=11,no=12,missing=11
			11:leaf=0.0109132035
			12:leaf=-0.0218002982
		6:[TF_NMF10_TSS<0.41383779] yes=13,no=14,missing=13
			13:leaf=0.0299999993
			14:leaf=-0.0215866622
booster[112]:
0:[Enhancer.count.near.TSS<0.0892638043] yes=1,no=2,missing=1
	1:[NFRKB_TSS<0.166666672] yes=3,no=4,missing=3
		3:leaf=0.0299999993
		4:[diff.from.max.contact.from.enhancer<0.999558806] yes=9,no=10,missing=9
			9:leaf=-0.0288832951
			10:leaf=0.0161268637
	2:[TF_NMF10_e<0.520287931] yes=5,no=6,missing=5
		5:[diff.from.max.contact.from.enhancer<0.998054445] yes=11,no=12,missing=11
			11:leaf=-0.017939629
			12:leaf=-0.000360879902
		6:[E2F8_TSS<0.25] yes=13,no=14,missing=13
			13:leaf=0.0299999993
			14:leaf=-0.0169721637
booster[113]:
0:[distance<0.37713331] yes=1,no=2,missing=1
	1:[ZNF274_e<0.5] yes=3,no=4,missing=3
		3:[ATF3_e<0.25] yes=7,no=8,missing=7
			7:leaf=0.0048138476
			8:leaf=-0.0136577655
		4:[TF_NMF7_TSS<0.265439987] yes=9,no=10,missing=9
			9:leaf=0.0299999993
			10:leaf=-0.00948451925
	2:leaf=-0.0235738605
booster[114]:
0:[hic_contact<0.0294620134] yes=1,no=2,missing=1
	1:[TF_NMF4_e<0.0676162541] yes=3,no=4,missing=3
		3:[RBBP5_TSS<0.166666672] yes=7,no=8,missing=7
			7:leaf=0.021566119
			8:leaf=-0.00999827962
		4:[remaining.TSS.contact.from.enhancer<0.385376096] yes=9,no=10,missing=9
			9:leaf=-0.024754595
			10:leaf=0.00706604123
	2:[H3K27ac.RPKM.quantile_TSS<0.579443395] yes=5,no=6,missing=5
		5:[TF_NMF9_e<0.359091729] yes=11,no=12,missing=11
			11:leaf=0.0299999993
			12:leaf=-0.00475168414
		6:[GATA1_e<0.25] yes=13,no=14,missing=13
			13:leaf=-0.0114480201
			14:leaf=0.0120367873
booster[115]:
0:[distance<0.442543328] yes=1,no=2,missing=1
	1:[TargetGeneExpression<0.408861041] yes=3,no=4,missing=3
		3:[normalized_h3K27ac_e<0.139627665] yes=7,no=8,missing=7
			7:leaf=-0.0128246648
			8:leaf=0.00823601894
		4:[Enhancer.count.near.TSS<0.745092034] yes=9,no=10,missing=9
			9:leaf=0.0176677238
			10:leaf=-0.0299999993
	2:[zscore.contact.to.TSS<0.0276663639] yes=5,no=6,missing=5
		5:leaf=-0.0294599719
		6:leaf=0.0107362717
booster[116]:
0:[STAT1_e<0.25] yes=1,no=2,missing=1
	1:[distance<0.100779995] yes=3,no=4,missing=3
		3:[Enhancer.count.near.TSS<0.305214703] yes=7,no=8,missing=7
			7:leaf=0.00663449802
			8:leaf=-0.0175039396
		4:[diff.from.max.contact.to.TSS<0.639445662] yes=9,no=10,missing=9
			9:leaf=-0.000883121218
			10:leaf=-0.0247533377
	2:[NCOA2_e<0.25] yes=5,no=6,missing=5
		5:[JUN_e<0.25] yes=11,no=12,missing=11
			11:leaf=0.0192758404
			12:leaf=-0.0226360224
		6:leaf=0.0299999993
booster[117]:
0:[L3MBTL2_TSS<0.25] yes=1,no=2,missing=1
	1:[TF_NMF2_TSS<0.108059302] yes=3,no=4,missing=3
		3:[hic_contact<0.00841931254] yes=7,no=8,missing=7
			7:leaf=-0.0240316167
			8:leaf=0.0147600379
		4:leaf=0.0299999993
	2:[TSS.count.near.enhancer<0.198564589] yes=5,no=6,missing=5
		5:[TF_NMF6_TSS<0.036121849] yes=11,no=12,missing=11
			11:leaf=-0.0167210978
			12:leaf=0.0128176566
		6:[GATA2_e<0.25] yes=13,no=14,missing=13
			13:leaf=-0.0215310287
			14:leaf=-0.00169006118
booster[118]:
0:[normalized_h3K27ac_e<0.123670205] yes=1,no=2,missing=1
	1:[TF_NMF8_TSS<0.289869487] yes=3,no=4,missing=3
		3:[TF_NMF5_e<0.0111224707] yes=7,no=8,missing=7
			7:leaf=0.00236319657
			8:leaf=-0.015997991
		4:leaf=-0.0299999993
	2:[TF_NMF10_e<0.251626313] yes=5,no=6,missing=5
		5:[ZBTB5_e<0.25] yes=11,no=12,missing=11
			11:leaf=0.00606714282
			12:leaf=0.0299999993
		6:[Enhancer.count.near.TSS<0.296625763] yes=13,no=14,missing=13
			13:leaf=0.00574075896
			14:leaf=-0.0177523438
booster[119]:
0:[distance<0.308863968] yes=1,no=2,missing=1
	1:[distance<0.286509871] yes=3,no=4,missing=3
		3:[H3K4me3.RPKM.quantile_TSS<0.424017906] yes=7,no=8,missing=7
			7:leaf=0.0299999993
			8:leaf=-0.00426760828
		4:leaf=0.0299999993
	2:[TF_NMF11_TSS<0.314776301] yes=5,no=6,missing=5
		5:leaf=-0.022480255
		6:[diff.from.max.contact.from.enhancer<0.924755216] yes=11,no=12,missing=11
			11:leaf=0.0299999993
			12:leaf=-0.0285243355
booster[120]:
0:[zscore.contact.from.enhancer<0.0763194263] yes=1,no=2,missing=1
	1:leaf=-0.0272362977
	2:[E2F7_e<0.25] yes=5,no=6,missing=5
		5:[TF_NMF11_TSS<0.20373489] yes=7,no=8,missing=7
			7:leaf=-0.000833465601
			8:leaf=-0.0184946302
		6:[TF_NMF9_e<0.293907762] yes=9,no=10,missing=9
			9:leaf=0.0299999993
			10:leaf=0.00229679351
booster[121]:
0:[distance<0.377170593] yes=1,no=2,missing=1
	1:[TF_NMF1_TSS<0.0134334862] yes=3,no=4,missing=3
		3:[H3K4me3.RPKM.quantile_TSS<0.709152639] yes=7,no=8,missing=7
			7:leaf=0.00251197792
			8:leaf=0.0253985934
		4:[UBTF_TSS<0.25] yes=9,no=10,missing=9
			9:leaf=-0.0212349966
			10:leaf=0.000406114501
	2:[H3K4me3.RPKM.quantile_TSS<0.970181704] yes=5,no=6,missing=5
		5:[TF_NMF10_TSS<0.438757956] yes=11,no=12,missing=11
			11:leaf=-0.0280505922
			12:leaf=-0.00010273049
		6:leaf=0.0155544942
booster[122]:
0:[TSS.count.near.enhancer<0.174641162] yes=1,no=2,missing=1
	1:[TF_NMF7_TSS<0.399415433] yes=3,no=4,missing=3
		3:[hic_contact<0.00753718335] yes=7,no=8,missing=7
			7:leaf=-0.0164322276
			8:leaf=0.0211321339
		4:leaf=-0.0235704221
	2:[TF_NMF4_e<0.0676162541] yes=5,no=6,missing=5
		5:[NFXL1_TSS<0.25] yes=11,no=12,missing=11
			11:leaf=-0.00319908233
			12:leaf=0.0299999993
		6:[hic_contact<0.15939188] yes=13,no=14,missing=13
			13:leaf=-0.021931272
			14:leaf=0.00751672359
booster[123]:
0:[distance<0.077705659] yes=1,no=2,missing=1
	1:[TF_NMF1_TSS<0.102740377] yes=3,no=4,missing=3
		3:[TSS.count.near.enhancer<0.11722488] yes=7,no=8,missing=7
			7:leaf=-0.0299999993
			8:leaf=0.0136281783
		4:[TSS.count.near.enhancer<0.0837320536] yes=9,no=10,missing=9
			9:leaf=0.0299999993
			10:leaf=-0.013498107
	2:[RBBP5_TSS<0.166666672] yes=5,no=6,missing=5
		5:[GABPA_TSS<0.166666672] yes=11,no=12,missing=11
			11:leaf=-0.00983432774
			12:leaf=0.0246198699
		6:[ZNF24_TSS<0.5] yes=13,no=14,missing=13
			13:leaf=-0.0226343106
			14:leaf=0.0150829889
booster[124]:
0:[distance<0.128555328] yes=1,no=2,missing=1
	1:[H3K27ac.RPKM.quantile_TSS<0.405334651] yes=3,no=4,missing=3
		3:leaf=0.0299999993
		4:[TF_NMF6_TSS<0.0301741511] yes=7,no=8,missing=7
			7:leaf=-0.0157700609
			8:leaf=0.00502106175
	2:[NFXL1_TSS<0.25] yes=5,no=6,missing=5
		5:leaf=-0.0213034153
		6:[Enhancer.count.near.TSS<0.512883425] yes=11,no=12,missing=11
			11:leaf=0.0213006269
			12:leaf=-0.0272580944
booster[125]:
0:[distance<0.329094291] yes=1,no=2,missing=1
	1:[TargetGeneExpression<0.560810804] yes=3,no=4,missing=3
		3:[TF_NMF7_TSS<0.239416599] yes=7,no=8,missing=7
			7:leaf=0.0046342737
			8:leaf=-0.0123648094
		4:[TF_NMF3_TSS<0.462192267] yes=9,no=10,missing=9
			9:leaf=0.0299999993
			10:leaf=-0.014802617
	2:[TSS.count.near.enhancer<0.763157904] yes=5,no=6,missing=5
		5:[TF_NMF3_TSS<0.481725335] yes=11,no=12,missing=11
			11:leaf=-0.0280116219
			12:leaf=0.0057015568
		6:[NR2F2_TSS<0.25] yes=13,no=14,missing=13
			13:leaf=-0.0278275479
			14:leaf=0.0299999993
booster[126]:
0:[zscore.contact.from.enhancer<0.15196678] yes=1,no=2,missing=1
	1:[TF_NMF8_TSS<0.252211452] yes=3,no=4,missing=3
		3:[TBP_TSS<0.5] yes=7,no=8,missing=7
			7:leaf=-0.0121674528
			8:leaf=0.0233180095
		4:leaf=-0.0299999993
	2:[normalized_h3K27ac_e<0.458776593] yes=5,no=6,missing=5
		5:[TSS.count.near.enhancer<0.169856459] yes=9,no=10,missing=9
			9:leaf=0.0125465337
			10:leaf=-0.00568158692
		6:leaf=0.0299999993
booster[127]:
0:[FOXM1_e<0.25] yes=1,no=2,missing=1
	1:[NFXL1_TSS<0.25] yes=3,no=4,missing=3
		3:[TF_NMF10_TSS<0.366797566] yes=7,no=8,missing=7
			7:leaf=-0.0232230611
			8:leaf=-0.00149691291
		4:[distance<0.125704139] yes=9,no=10,missing=9
			9:leaf=0.0276276395
			10:leaf=-0.0172842424
	2:[TF_NMF9_TSS<0.120428726] yes=5,no=6,missing=5
		5:[GATA1_e<0.25] yes=11,no=12,missing=11
			11:leaf=0.0299999993
			12:leaf=0.00496938964
		6:[STAT1_e<0.25] yes=13,no=14,missing=13
			13:leaf=-0.0124218008
			14:leaf=0.0149298869
booster[128]:
0:[TargetGeneExpression<0.40832746] yes=1,no=2,missing=1
	1:[STAT2_e<0.25] yes=3,no=4,missing=3
		3:[TF_NMF4_e<0.348948509] yes=7,no=8,missing=7
			7:leaf=-0.0110742003
			8:leaf=-0.0276887789
		4:[Enhancer.count.near.TSS<0.0892638043] yes=9,no=10,missing=9
			9:leaf=0.0299999993
			10:leaf=-0.00244575297
	2:[NFRKB_TSS<0.166666672] yes=5,no=6,missing=5
		5:[THAP1_TSS<0.166666672] yes=11,no=12,missing=11
			11:leaf=0.0299999993
			12:leaf=-0.0299999993
		6:[H3K27ac.RPKM.quantile_TSS<0.896450639] yes=13,no=14,missing=13
			13:leaf=0.00780528784
			14:leaf=-0.0184990969
booster[129]:
0:[TargetGeneExpression<0.399098009] yes=1,no=2,missing=1
	1:[ESRRA_TSS<0.25] yes=3,no=4,missing=3
		3:[diff.from.max.contact.to.TSS<0.741448164] yes=7,no=8,missing=7
			7:leaf=-0.0181490462
			8:leaf=0.00784489792
		4:[diff.from.max.contact.to.TSS<0.858982623] yes=9,no=10,missing=9
			9:leaf=-0.0281637069
			10:leaf=0.00934248324
	2:[TF_NMF11_TSS<0.170475423] yes=5,no=6,missing=5
		5:[TF_NMF1_TSS<0.447153568] yes=11,no=12,missing=11
			11:leaf=0.0259039719
			12:leaf=-0.016988162
		6:[MEIS2_TSS<0.25] yes=13,no=14,missing=13
			13:leaf=-0.0299999993
			14:leaf=-0.00171846722
booster[130]:
0:[TargetGeneExpression<0.408861041] yes=1,no=2,missing=1
	1:[TF_NMF7_TSS<0.00727267377] yes=3,no=4,missing=3
		3:[TF_NMF11_e<0.390481979] yes=7,no=8,missing=7
			7:leaf=0.0127717219
			8:leaf=-0.0295155197
		4:[TF_NMF4_TSS<0.32219404] yes=9,no=10,missing=9
			9:leaf=-0.0177216455
			10:leaf=0.00145629747
	2:[HCFC1_TSS<0.25] yes=5,no=6,missing=5
		5:[remaining.TSS.contact.from.enhancer<0.30607304] yes=11,no=12,missing=11
			11:leaf=0.0299999993
			12:leaf=-0.0143544953
		6:[TF_NMF2_TSS<0.186345458] yes=13,no=14,missing=13
			13:leaf=0.0112908119
			14:leaf=-0.0158322435
booster[131]:
0:[diff.from.max.contact.from.enhancer<0.985053897] yes=1,no=2,missing=1
	1:[IRF1_e<0.5] yes=3,no=4,missing=3
		3:[MLLT1_TSS<0.166666672] yes=7,no=8,missing=7
			7:leaf=-0.0237091426
			8:leaf=-0.00801216066
		4:leaf=0.0299999993
	2:[TF_NMF7_TSS<0.0925286934] yes=5,no=6,missing=5
		5:[zscore.contact.from.enhancer<0.306668788] yes=9,no=10,missing=9
			9:leaf=0.0299999993
			10:leaf=0.0017620041
		6:[TF_NMF5_TSS<0.190201953] yes=11,no=12,missing=11
			11:leaf=-0.0116031002
			12:leaf=0.012582778
booster[132]:
0:[SIX5_TSS<0.25] yes=1,no=2,missing=1
	1:[TargetGeneExpression<0.446604609] yes=3,no=4,missing=3
		3:[zscore.contact.from.enhancer<0.421453118] yes=7,no=8,missing=7
			7:leaf=-0.00971239433
			8:leaf=0.0141375782
		4:[TF_NMF3_e<0.0039963671] yes=9,no=10,missing=9
			9:leaf=-0.00369952526
			10:leaf=0.0299999993
	2:[TF_NMF10_TSS<0.0893325955] yes=5,no=6,missing=5
		5:[TF_NMF10_TSS<0.0560454763] yes=11,no=12,missing=11
			11:leaf=-0.019711934
			12:leaf=0.0290877428
		6:leaf=-0.0296074599
booster[133]:
0:[distance<0.187991261] yes=1,no=2,missing=1
	1:[TF_NMF7_e<0.26308006] yes=3,no=4,missing=3
		3:[STAT1_e<0.25] yes=7,no=8,missing=7
			7:leaf=-0.00818046741
			8:leaf=0.0184379686
		4:[normalized_h3K4me3_e<0.0316901505] yes=9,no=10,missing=9
			9:leaf=-0.0238755159
			10:leaf=0.0229396354
	2:[TF_NMF6_TSS<0.425022066] yes=5,no=6,missing=5
		5:[TSS.count.near.enhancer<0.949760795] yes=11,no=12,missing=11
			11:leaf=-0.0211878475
			12:leaf=0.0262322742
		6:leaf=0.0203718729
booster[134]:
0:[FOXM1_e<0.25] yes=1,no=2,missing=1
	1:[TargetGeneExpression<0.433997273] yes=3,no=4,missing=3
		3:[hic_contact<0.441762686] yes=7,no=8,missing=7
			7:leaf=-0.0210508257
			8:leaf=0.0204107277
		4:[TF_NMF9_TSS<0.311340988] yes=9,no=10,missing=9
			9:leaf=-0.00906245969
			10:leaf=0.0299999993
	2:[HCFC1_TSS<0.25] yes=5,no=6,missing=5
		5:[TargetGeneExpression<0.41075623] yes=11,no=12,missing=11
			11:leaf=0.00675453106
			12:leaf=0.0299999993
		6:[TF_NMF7_e<0.418719351] yes=13,no=14,missing=13
			13:leaf=-0.0127200549
			14:leaf=0.0270078275
booster[135]:
0:[TF_NMF7_e<0.234189168] yes=1,no=2,missing=1
	1:[TargetGeneExpression<0.560810804] yes=3,no=4,missing=3
		3:[TF_NMF7_e<0.0914303809] yes=7,no=8,missing=7
			7:leaf=-0.00471724896
			8:leaf=-0.0231184624
		4:[TF_NMF4_TSS<0.177139193] yes=9,no=10,missing=9
			9:leaf=0.0299999993
			10:leaf=-0.0139427641
	2:[TF_NMF2_e<0.00385307847] yes=5,no=6,missing=5
		5:[zscore.contact.to.TSS<0.0240339302] yes=11,no=12,missing=11
			11:leaf=-0.0237449668
			12:leaf=0.00872482453
		6:[BHLHE40_e<0.25] yes=13,no=14,missing=13
			13:leaf=0.0299999993
			14:leaf=0.00468298141
booster[136]:
0:[STAT1_e<0.25] yes=1,no=2,missing=1
	1:[zscore.contact.from.enhancer<0.427868605] yes=3,no=4,missing=3
		3:[Enhancer.count.near.TSS<0.558282256] yes=7,no=8,missing=7
			7:leaf=-0.00547111034
			8:leaf=-0.0274648033
		4:[TargetGeneExpression<0.185279727] yes=9,no=10,missing=9
			9:leaf=-0.0274537113
			10:leaf=0.0130742677
	2:[E2F8_TSS<0.25] yes=5,no=6,missing=5
		5:[TargetGeneExpression<0.170683414] yes=11,no=12,missing=11
			11:leaf=-0.00550319068
			12:leaf=0.0299999993
		6:[normalized_h3K4me3_e<0.0809859335] yes=13,no=14,missing=13
			13:leaf=0.0292776097
			14:leaf=-0.0237690266
booster[137]:
0:[Enhancer.count.near.TSS<0.169018418] yes=1,no=2,missing=1
	1:[remaining.enhancers.contact.to.TSS<0.0779750943] yes=3,no=4,missing=3
		3:[hic_contact<0.0334539264] yes=7,no=8,missing=7
			7:leaf=-0.0290294364
			8:leaf=0.00785991456
		4:[TF_NMF7_TSS<0.0206385069] yes=9,no=10,missing=9
			9:leaf=-0.0190962087
			10:leaf=0.0299999993
	2:[diff.from.max.contact.to.TSS<0.863711357] yes=5,no=6,missing=5
		5:[XRCC3_TSS<0.5] yes=11,no=12,missing=11
			11:leaf=-0.0107293343
			12:leaf=0.0270410646
		6:[MEIS2_TSS<0.25] yes=13,no=14,missing=13
			13:leaf=0.025781028
			14:leaf=-0.00277456082
booster[138]:
0:[TF_NMF1_TSS<0.02174858] yes=1,no=2,missing=1
	1:[TF_NMF10_e<0.43520546] yes=3,no=4,missing=3
		3:[zscore.contact.to.TSS<0.0396920294] yes=7,no=8,missing=7
[truncated: 638 more rows]

## Sheet: treedump_fold2
booster[0]:
0:[zscore.contact.to.TSS<0.153933436] yes=1,no=2,missing=1
	1:[diff.from.max.contact.from.enhancer<0.999993086] yes=3,no=4,missing=3
		3:leaf=-0.0299999993
		4:[SMAD1_e<0.25] yes=7,no=8,missing=7
			7:leaf=-0.0299999993
			8:leaf=0.0213692524
	2:[H3K4me3.RPKM.quantile_TSS<0.844150901] yes=5,no=6,missing=5
		5:[normalized_h3K4me3_e<0.045774661] yes=9,no=10,missing=9
			9:leaf=-0.00901489705
			10:leaf=0.0278354511
		6:leaf=-0.0299999993
booster[1]:
0:[zscore.contact.from.enhancer<0.324288309] yes=1,no=2,missing=1
	1:leaf=-0.0299999993
	2:[normalized_h3K27ac_e<0.0524079353] yes=5,no=6,missing=5
		5:[HCFC1_TSS<0.25] yes=7,no=8,missing=7
			7:leaf=-0.0038403864
			8:leaf=-0.0299999993
		6:[TSS.count.near.enhancer<0.290697694] yes=9,no=10,missing=9
			9:leaf=0.0299999993
			10:leaf=-0.00213847705
booster[2]:
0:[zscore.contact.from.enhancer<0.375662893] yes=1,no=2,missing=1
	1:[zscore.contact.from.enhancer<0.327807277] yes=3,no=4,missing=3
		3:leaf=-0.0299999993
		4:[TSS.count.near.enhancer<0.179069772] yes=9,no=10,missing=9
			9:leaf=0.00776512548
			10:leaf=-0.0299999993
	2:[TF_NMF1_e<0.123780057] yes=5,no=6,missing=5
		5:[zscore.contact.to.TSS<0.239620835] yes=11,no=12,missing=11
			11:leaf=-0.0299999993
			12:leaf=0.00899931416
		6:[H3K4me3.RPKM.quantile_TSS<0.752998173] yes=13,no=14,missing=13
			13:leaf=0.0299999993
			14:leaf=0.00190323777
booster[3]:
0:[hic_contact<0.0875083357] yes=1,no=2,missing=1
	1:[distance<0.0233501121] yes=3,no=4,missing=3
		3:leaf=-0.00627575722
		4:leaf=-0.0299999993
	2:[TF_NMF1_TSS<0.183951318] yes=5,no=6,missing=5
		5:[TargetGeneExpression<0.337887704] yes=7,no=8,missing=7
			7:leaf=0.00140976254
			8:leaf=0.0299999993
		6:[ZNF184_TSS<0.25] yes=9,no=10,missing=9
			9:leaf=-0.0299999993
			10:leaf=0.0051402566
booster[4]:
0:[distance<0.0134582352] yes=1,no=2,missing=1
	1:[MEIS2_e<0.166666672] yes=3,no=4,missing=3
		3:[TF_NMF1_TSS<0.0297754556] yes=7,no=8,missing=7
			7:leaf=0.0187521577
			8:leaf=-0.0255347677
		4:leaf=0.0299999993
	2:[zscore.contact.from.enhancer<0.326074183] yes=5,no=6,missing=5
		5:leaf=-0.0299999993
		6:[TSS.count.near.enhancer<0.306976736] yes=13,no=14,missing=13
			13:leaf=0.0105851917
			14:leaf=-0.0299999993
booster[5]:
0:[hic_contact<0.148514852] yes=1,no=2,missing=1
	1:[zscore.contact.from.enhancer<0.326345861] yes=3,no=4,missing=3
		3:leaf=-0.0299999993
		4:[ZBTB40_TSS<0.166666672] yes=9,no=10,missing=9
			9:leaf=0.0119570466
			10:leaf=-0.0299999993
	2:[TEAD4_e<0.166666672] yes=5,no=6,missing=5
		5:leaf=-0.0130132586
		6:[diff.from.max.contact.to.TSS<0.855308712] yes=11,no=12,missing=11
			11:leaf=0.00272041862
			12:leaf=0.0299999993
booster[6]:
0:[diff.from.max.contact.from.enhancer<0.999753356] yes=1,no=2,missing=1
	1:leaf=-0.0299999993
	2:[GMEB1_e<0.166666672] yes=5,no=6,missing=5
		5:[TargetGeneExpression<0.317596287] yes=9,no=10,missing=9
			9:leaf=-0.0299999993
			10:leaf=0.0063072294
		6:[distance<0.0495452024] yes=11,no=12,missing=11
			11:leaf=0.0299999993
			12:leaf=-0.00304186321
booster[7]:
0:[diff.from.max.contact.from.enhancer<0.999979138] yes=1,no=2,missing=1
	1:leaf=-0.0299999993
	2:[NCOR1_e<0.166666672] yes=5,no=6,missing=5
		5:leaf=-0.0299999993
		6:[TF_NMF1_TSS<0.241388246] yes=11,no=12,missing=11
			11:leaf=0.0258717928
			12:leaf=-0.0140196644
booster[8]:
0:[hic_contact<0.0699892268] yes=1,no=2,missing=1
	1:leaf=-0.0299999993
	2:[diff.from.max.contact.from.enhancer<0.96612978] yes=5,no=6,missing=5
		5:leaf=-0.0299999993
		6:[normalized_h3K27ac_e<0.0297450386] yes=11,no=12,missing=11
			11:leaf=-0.028711712
			12:leaf=0.0190744959
booster[9]:
0:[hic_contact<0.193253994] yes=1,no=2,missing=1
	1:[hic_contact<0.0662237704] yes=3,no=4,missing=3
		3:leaf=-0.0299999993
		4:[remaining.TSS.contact.from.enhancer<0.0737386793] yes=9,no=10,missing=9
			9:leaf=0.0194381066
			10:leaf=-0.0299999993
	2:[normalized_h3K4me3_e<0.0809859335] yes=5,no=6,missing=5
		5:leaf=-0.00145706034
		6:leaf=0.0299999993
booster[10]:
0:[hic_contact<0.0878366604] yes=1,no=2,missing=1
	1:[diff.from.max.contact.from.enhancer<0.999993086] yes=3,no=4,missing=3
		3:leaf=-0.0299999993
		4:[normalized_h3K27ac_e<0.103399441] yes=9,no=10,missing=9
			9:leaf=-0.0299999993
			10:leaf=0.0161563475
	2:[FOXM1_e<0.25] yes=5,no=6,missing=5
		5:[Enhancer.count.near.TSS<0.228818446] yes=11,no=12,missing=11
			11:leaf=0.0101716137
			12:leaf=-0.0297954977
		6:[normalized_h3K27ac_e<0.0637393743] yes=13,no=14,missing=13
			13:leaf=-0.00799605157
			14:leaf=0.0299999993
booster[11]:
0:[distance<0.0330549814] yes=1,no=2,missing=1
	1:[TF_NMF1_e<0.223988399] yes=3,no=4,missing=3
		3:[diff.from.max.contact.to.TSS<0.853314996] yes=7,no=8,missing=7
			7:leaf=-0.0299999993
			8:leaf=0.0117057273
		4:[TF_NMF4_TSS<0.164887279] yes=9,no=10,missing=9
			9:leaf=0.0299999993
			10:leaf=-0.00406877324
	2:[diff.from.max.contact.from.enhancer<0.999735951] yes=5,no=6,missing=5
		5:leaf=-0.0299999993
		6:[IRF1_e<0.166666672] yes=11,no=12,missing=11
			11:leaf=-0.0299999993
			12:leaf=0.0161283296
booster[12]:
0:[distance<0.0365754068] yes=1,no=2,missing=1
	1:[TF_NMF1_TSS<0.151852861] yes=3,no=4,missing=3
		3:[normalized_h3K4me3_e<0.045774661] yes=7,no=8,missing=7
			7:leaf=-0.0219768565
			8:leaf=0.0287296046
		4:[TF_NMF8_TSS<0.00666248519] yes=9,no=10,missing=9
			9:leaf=0.00415818114
			10:leaf=-0.0299999993
	2:[TF_NMF1_e<0.579777479] yes=5,no=6,missing=5
		5:leaf=-0.0299999993
		6:leaf=0.00182001037
booster[13]:
0:[hic_contact<0.164787352] yes=1,no=2,missing=1
	1:[hic_contact<0.05037193] yes=3,no=4,missing=3
		3:leaf=-0.0299999993
		4:[TSS.count.near.enhancer<0.18837209] yes=9,no=10,missing=9
			9:leaf=0.016627742
			10:leaf=-0.0299999993
	2:[TF_NMF1_e<0.0002908514] yes=5,no=6,missing=5
		5:leaf=-0.0126935961
		6:leaf=0.0299999993
booster[14]:
0:[diff.from.max.contact.from.enhancer<0.999753356] yes=1,no=2,missing=1
	1:leaf=-0.0299999993
	2:[HDAC3_e<0.25] yes=5,no=6,missing=5
		5:[zscore.contact.from.enhancer<0.54034245] yes=9,no=10,missing=9
			9:leaf=-0.0252683926
			10:leaf=0.017627418
		6:[H3K4me3.RPKM.quantile_TSS<0.788192511] yes=11,no=12,missing=11
			11:leaf=0.0299999993
			12:leaf=-0.0143891601
booster[15]:
0:[diff.from.max.contact.from.enhancer<0.999993086] yes=1,no=2,missing=1
	1:leaf=-0.0299999993
	2:[C11orf30_TSS<0.166666672] yes=5,no=6,missing=5
		5:[normalized_h3K27ac_e<0.0269121714] yes=9,no=10,missing=9
			9:leaf=-0.0298895929
			10:leaf=0.0226408578
		6:[TF_NMF3_e<0.0101954192] yes=11,no=12,missing=11
			11:leaf=-0.0299999993
			12:leaf=0.00274714362
booster[16]:
0:[hic_contact<0.087831527] yes=1,no=2,missing=1
	1:[distance<0.0443802997] yes=3,no=4,missing=3
		3:[remaining.TSS.contact.from.enhancer<0.0550781749] yes=7,no=8,missing=7
			7:leaf=0.0226592012
			8:leaf=-0.0299999993
		4:leaf=-0.0299999993
	2:[TF_NMF1_TSS<0.183978319] yes=5,no=6,missing=5
		5:[diff.from.max.contact.to.TSS<0.751325607] yes=11,no=12,missing=11
			11:leaf=-0.0113360714
			12:leaf=0.0273559727
		6:[ARID3A_e<0.25] yes=13,no=14,missing=13
			13:leaf=-0.0299999993
			14:leaf=0.0215036944
booster[17]:
0:[hic_contact<0.0742112547] yes=1,no=2,missing=1
	1:leaf=-0.0299999993
	2:[remaining.TSS.contact.from.enhancer<0.293375731] yes=5,no=6,missing=5
		5:[TF_NMF4_TSS<0.0681491494] yes=9,no=10,missing=9
			9:leaf=0.0201790128
			10:leaf=-0.0110603916
		6:leaf=-0.0299999993
booster[18]:
0:[zscore.contact.from.enhancer<0.315854609] yes=1,no=2,missing=1
	1:[distance<0.0189994387] yes=3,no=4,missing=3
		3:leaf=-0.00268185255
		4:leaf=-0.0299999993
	2:[TF_NMF1_TSS<0.150509059] yes=5,no=6,missing=5
		5:[normalized_h3K27ac_e<0.0354107693] yes=7,no=8,missing=7
			7:leaf=-0.0256085563
			8:leaf=0.0247676112
		6:[normalized_h3K27ac_e<0.202549577] yes=9,no=10,missing=9
			9:leaf=-0.0299999993
			10:leaf=0.0151587958
booster[19]:
0:[diff.from.max.contact.from.enhancer<0.999993086] yes=1,no=2,missing=1
	1:[diff.from.max.contact.to.TSS<0.830327749] yes=3,no=4,missing=3
		3:leaf=-0.0299999993
		4:leaf=-0.00101204368
	2:[TF_NMF1_e<0.169854462] yes=5,no=6,missing=5
		5:[hic_contact<0.0549992323] yes=9,no=10,missing=9
			9:leaf=-0.0299999993
			10:leaf=-0.0017342451
		6:[TF_NMF11_e<0.0188203678] yes=11,no=12,missing=11
			11:leaf=-0.0083836196
			12:leaf=0.0299999993
booster[20]:
0:[hic_contact<0.0781562626] yes=1,no=2,missing=1
	1:[TF_NMF3_e<0.608510017] yes=3,no=4,missing=3
		3:[distance<0.0444460139] yes=7,no=8,missing=7
			7:leaf=-0.0123466207
			8:leaf=-0.0299999993
		4:leaf=0.0132310316
	2:[TF_NMF1_e<0.147661731] yes=5,no=6,missing=5
		5:[MEIS2_TSS<0.25] yes=9,no=10,missing=9
			9:leaf=0.0100034475
			10:leaf=-0.0255408883
		6:[TF_NMF1_TSS<0.268589854] yes=11,no=12,missing=11
			11:leaf=0.0299999993
			12:leaf=-0.00527624926
booster[21]:
0:[diff.from.max.contact.from.enhancer<0.999697745] yes=1,no=2,missing=1
	1:[distance<0.0301439613] yes=3,no=4,missing=3
		3:[TF_NMF9_e<0.0973975956] yes=7,no=8,missing=7
			7:leaf=-0.0299999993
			8:leaf=0.0105194319
		4:leaf=-0.0299999993
	2:[normalized_dhs<0.0528017133] yes=5,no=6,missing=5
		5:[TF_NMF11_e<0.148045003] yes=11,no=12,missing=11
			11:leaf=-0.0296542495
			12:leaf=0.0142537421
		6:[FOXM1_e<0.25] yes=13,no=14,missing=13
			13:leaf=-0.00330427149
			14:leaf=0.0264052134
booster[22]:
0:[hic_contact<0.0614887401] yes=1,no=2,missing=1
	1:leaf=-0.0299999993
	2:[diff.from.max.contact.from.enhancer<0.968075395] yes=5,no=6,missing=5
		5:leaf=-0.0299999993
		6:[TF_NMF2_e<0.00864455383] yes=11,no=12,missing=11
			11:leaf=-0.00253703189
			12:leaf=0.0274778437
booster[23]:
0:[hic_contact<0.0505258292] yes=1,no=2,missing=1
	1:[diff.from.max.contact.to.TSS<0.827461123] yes=3,no=4,missing=3
		3:leaf=-0.0299999993
		4:leaf=-0.00252115214
	2:[TSS.count.near.enhancer<0.193023264] yes=5,no=6,missing=5
		5:[C11orf30_TSS<0.166666672] yes=9,no=10,missing=9
			9:leaf=0.0299999993
			10:leaf=-0.0161088798
		6:[hic_contact<0.148684144] yes=11,no=12,missing=11
			11:leaf=-0.0266683623
			12:leaf=0.0107706254
booster[24]:
0:[hic_contact<0.0642897487] yes=1,no=2,missing=1
	1:[zscore.contact.from.enhancer<0.331201285] yes=3,no=4,missing=3
		3:leaf=-0.0299999993
		4:[HDAC3_e<0.25] yes=9,no=10,missing=9
			9:leaf=-0.0299999993
			10:leaf=0.0206418112
	2:[normalized_h3K27ac_e<0.154390946] yes=5,no=6,missing=5
		5:[TF_NMF4_TSS<0.0034411035] yes=11,no=12,missing=11
			11:leaf=0.00864753872
			12:leaf=-0.0299999993
		6:[Enhancer.count.near.TSS<0.300864577] yes=13,no=14,missing=13
			13:leaf=0.0299999993
			14:leaf=-0.00141348282
booster[25]:
0:[diff.from.max.contact.from.enhancer<0.999812365] yes=1,no=2,missing=1
	1:[hic_contact<0.0791668817] yes=3,no=4,missing=3
		3:leaf=-0.0299999993
		4:[GATAD2A_e<0.166666672] yes=9,no=10,missing=9
			9:leaf=-0.0299999993
			10:leaf=0.0217481069
	2:[C11orf30_TSS<0.166666672] yes=5,no=6,missing=5
		5:[hic_contact<0.0448366068] yes=11,no=12,missing=11
			11:leaf=-0.0199388061
			12:leaf=0.0210463572
		6:[normalized_h3K27ac_e<0.109065145] yes=13,no=14,missing=13
			13:leaf=-0.0299999993
			14:leaf=0.000528487086
booster[26]:
0:[hic_contact<0.0505258292] yes=1,no=2,missing=1
	1:[ZNF274_e<0.5] yes=3,no=4,missing=3
		3:leaf=-0.0299999993
		4:[distance<0.138021365] yes=9,no=10,missing=9
			9:leaf=0.0213684253
			10:leaf=-0.0299999993
	2:[GATA1_e<0.25] yes=5,no=6,missing=5
		5:[hic_contact<0.273364812] yes=11,no=12,missing=11
			11:leaf=-0.0243555289
			12:leaf=0.016955357
		6:[TF_NMF1_TSS<0.304908127] yes=13,no=14,missing=13
			13:leaf=0.0283306651
			14:leaf=-0.0128827179
booster[27]:
0:[hic_contact<0.0701995566] yes=1,no=2,missing=1
	1:[diff.from.max.contact.from.enhancer<0.999735951] yes=3,no=4,missing=3
		3:leaf=-0.0299999993
		4:[TF_NMF1_e<0.274443448] yes=9,no=10,missing=9
			9:leaf=-0.0299999993
			10:leaf=0.0163655803
	2:[normalized_h3K27ac_e<0.0325779021] yes=5,no=6,missing=5
		5:leaf=-0.0284258164
		6:[H3K27ac.RPKM.quantile_TSS<0.90696907] yes=11,no=12,missing=11
			11:leaf=0.0153760379
			12:leaf=-0.0238309596
booster[28]:
0:[diff.from.max.contact.from.enhancer<0.999993086] yes=1,no=2,missing=1
	1:[distance<0.0266997144] yes=3,no=4,missing=3
		3:[normalized_h3K27ac_e<0.110481575] yes=7,no=8,missing=7
			7:leaf=-0.0299999993
			8:leaf=0.0174441654
		4:leaf=-0.0299999993
	2:[FOXM1_e<0.25] yes=5,no=6,missing=5
		5:[TargetGeneExpression<0.406352401] yes=11,no=12,missing=11
			11:leaf=-0.0284961201
			12:leaf=0.0092789866
		6:[TF_NMF7_e<0.352843106] yes=13,no=14,missing=13
			13:leaf=0.0253136456
			14:leaf=-0.0171592757
booster[29]:
0:[hic_contact<0.0875493735] yes=1,no=2,missing=1
	1:[diff.from.max.contact.from.enhancer<0.992436647] yes=3,no=4,missing=3
		3:[ESRRA_TSS<0.75] yes=7,no=8,missing=7
			7:leaf=-0.0299999993
			8:leaf=-0.00471430272
		4:[normalized_h3K27ac_e<0.206798866] yes=9,no=10,missing=9
			9:leaf=-0.0293135811
			10:leaf=0.0240509603
	2:[THAP1_TSS<0.166666672] yes=5,no=6,missing=5
		5:[hic_contact<0.15649721] yes=11,no=12,missing=11
			11:leaf=-0.00378639973
			12:leaf=0.0225415621
		6:leaf=-0.0259862915
booster[30]:
0:[hic_contact<0.069465965] yes=1,no=2,missing=1
	1:[ZNF24_TSS<0.5] yes=3,no=4,missing=3
		3:[TF_NMF3_e<0.586661577] yes=7,no=8,missing=7
			7:leaf=-0.0299999993
			8:leaf=0.00417726906
		4:[TF_NMF7_TSS<0.28627193] yes=9,no=10,missing=9
			9:leaf=-0.0299999993
			10:leaf=0.00422291877
	2:[STAT5A_e<0.25] yes=5,no=6,missing=5
		5:[hic_contact<0.222915918] yes=11,no=12,missing=11
			11:leaf=-0.0234964434
			12:leaf=0.0191818643
		6:[remaining.enhancers.contact.to.TSS<0.173273861] yes=13,no=14,missing=13
			13:leaf=0.0299999993
			14:leaf=0.00422524614
booster[31]:
0:[hic_contact<0.0701995566] yes=1,no=2,missing=1
	1:[zscore.contact.from.enhancer<0.313933969] yes=3,no=4,missing=3
		3:leaf=-0.0299999993
		4:[normalized_h3K27ac_e<0.131728053] yes=9,no=10,missing=9
			9:leaf=-0.0299999993
			10:leaf=0.0203807335
	2:[TF_NMF1_e<0.176646322] yes=5,no=6,missing=5
		5:[diff.from.max.contact.to.TSS<0.843127191] yes=11,no=12,missing=11
			11:leaf=-0.0279190764
			12:leaf=0.0119467722
		6:[distance<0.0146309473] yes=13,no=14,missing=13
			13:leaf=0.0299999993
			14:leaf=0.00514645549
booster[32]:
0:[hic_contact<0.0503462777] yes=1,no=2,missing=1
	1:[Enhancer.count.near.TSS<0.0838616714] yes=3,no=4,missing=3
		3:[hic_contact<0.0199507512] yes=7,no=8,missing=7
			7:leaf=-0.0299999993
			8:leaf=0.0299999993
		4:leaf=-0.0299999993
	2:[TSS.count.near.enhancer<0.202325583] yes=5,no=6,missing=5
		5:[normalized_h3K27ac_e<0.066572234] yes=11,no=12,missing=11
			11:leaf=-0.00278942706
			12:leaf=0.0299999993
		6:[hic_contact<0.145011038] yes=13,no=14,missing=13
			13:leaf=-0.0299999993
			14:leaf=0.0111275706
booster[33]:
0:[hic_contact<0.0506694689] yes=1,no=2,missing=1
	1:[PRDM10_TSS<0.75] yes=3,no=4,missing=3
		3:leaf=-0.0299999993
		4:leaf=-0.00575716654
	2:[remaining.TSS.contact.from.enhancer<0.21887511] yes=5,no=6,missing=5
		5:[normalized_h3K27ac_e<0.0325779021] yes=9,no=10,missing=9
			9:leaf=-0.0206424855
			10:leaf=0.0164971631
		6:[distance<0.00740995724] yes=11,no=12,missing=11
			11:leaf=0.0060489662
			12:leaf=-0.0299999993
booster[34]:
0:[hic_contact<0.0723439157] yes=1,no=2,missing=1
	1:[diff.from.max.contact.to.TSS<0.829573393] yes=3,no=4,missing=3
		3:[distance<0.0778854713] yes=7,no=8,missing=7
			7:leaf=-0.0173167381
			8:leaf=-0.0299999993
		4:leaf=0.000366293301
	2:[hic_contact<0.210726932] yes=5,no=6,missing=5
		5:[normalized_h3K27ac_e<0.0524079353] yes=9,no=10,missing=9
			9:leaf=-0.0299999993
			10:leaf=0.00631807931
		6:leaf=0.0245264918
booster[35]:
0:[diff.from.max.contact.from.enhancer<0.999746382] yes=1,no=2,missing=1
	1:[TF_NMF3_e<0.608510017] yes=3,no=4,missing=3
		3:[hic_contact<0.0520956218] yes=7,no=8,missing=7
			7:leaf=-0.0299999993
			8:leaf=-0.0159512237
		4:leaf=0.00902770553
	2:[IRF1_e<0.166666672] yes=5,no=6,missing=5
		5:[hic_contact<0.214466736] yes=9,no=10,missing=9
			9:leaf=-0.02122421
			10:leaf=0.0231943
		6:[BRD9_e<0.166666672] yes=11,no=12,missing=11
			11:leaf=0.000301588443
			12:leaf=0.0299999993
booster[36]:
0:[hic_contact<0.05037193] yes=1,no=2,missing=1
	1:[diff.from.max.contact.from.enhancer<0.999746382] yes=3,no=4,missing=3
		3:leaf=-0.0299999993
		4:[TF_NMF1_e<0.273845017] yes=9,no=10,missing=9
			9:leaf=-0.0299999993
			10:leaf=0.0239477735
	2:[remaining.TSS.contact.from.enhancer<0.0747089833] yes=5,no=6,missing=5
		5:[STAT5A_e<0.25] yes=11,no=12,missing=11
			11:leaf=7.25985956e-05
			12:leaf=0.0299999993
		6:[TF_NMF1_TSS<0.00893120375] yes=13,no=14,missing=13
			13:leaf=0.00970669929
			14:leaf=-0.0242580101
booster[37]:
0:[hic_contact<0.0704304129] yes=1,no=2,missing=1
	1:[TF_NMF3_e<0.564828396] yes=3,no=4,missing=3
		3:leaf=-0.0299999993
		4:leaf=-0.00129987916
	2:[TF_NMF1_TSS<0.304332733] yes=5,no=6,missing=5
		5:[remaining.TSS.contact.from.enhancer<0.244876891] yes=9,no=10,missing=9
			9:leaf=0.0194584541
			10:leaf=-0.0207739454
		6:[diff.from.max.contact.to.TSS<0.829569817] yes=11,no=12,missing=11
			11:leaf=-0.0299999993
			12:leaf=-7.09648339e-06
booster[38]:
0:[diff.from.max.contact.from.enhancer<0.999993086] yes=1,no=2,missing=1
	1:[TBL1XR1_TSS<0.75] yes=3,no=4,missing=3
		3:[TF_NMF3_e<0.566055655] yes=7,no=8,missing=7
			7:leaf=-0.0299999993
			8:leaf=-0.0040695155
		4:leaf=-0.00472579012
	2:[normalized_h3K27ac_e<0.0354107693] yes=5,no=6,missing=5
		5:leaf=-0.0231426936
		6:[STAT5A_e<0.25] yes=11,no=12,missing=11
			11:leaf=0.000222527873
			12:leaf=0.0256919023
booster[39]:
0:[distance<0.0705781728] yes=1,no=2,missing=1
	1:[TF_NMF1_e<0.357147813] yes=3,no=4,missing=3
		3:[distance<0.00783889461] yes=7,no=8,missing=7
			7:leaf=0.0125853727
			8:leaf=-0.0194532424
		4:leaf=0.0242369939
	2:[distance<0.103811003] yes=5,no=6,missing=5
		5:[TF_NMF5_e<0.00780562777] yes=11,no=12,missing=11
			11:leaf=0.00102965697
			12:leaf=-0.0299999993
		6:leaf=-0.0299999993
booster[40]:
0:[distance<0.0775248557] yes=1,no=2,missing=1
	1:[TF_NMF1_e<0.174214959] yes=3,no=4,missing=3
		3:[TF_NMF10_e<0.524434686] yes=7,no=8,missing=7
			7:leaf=-0.0171501096
			8:leaf=0.025991451
		4:[TF_NMF4_TSS<0.0508402139] yes=9,no=10,missing=9
			9:leaf=0.0291483682
			10:leaf=-0.00555672124
	2:[TargetGeneExpression<0.490165412] yes=5,no=6,missing=5
		5:leaf=-0.0299999993
		6:[NFRKB_TSS<0.166666672] yes=13,no=14,missing=13
			13:leaf=0.0143717118
			14:leaf=-0.0299999993
booster[41]:
0:[hic_contact<0.0536654182] yes=1,no=2,missing=1
	1:[TF_NMF3_e<0.563251853] yes=3,no=4,missing=3
		3:[remaining.TSS.contact.from.enhancer<0.0148090497] yes=7,no=8,missing=7
			7:leaf=-0.00436811242
			8:leaf=-0.0299999993
		4:leaf=0.0013982869
	2:[normalized_h3K27ac_e<0.199716717] yes=5,no=6,missing=5
		5:[GATAD2A_e<0.166666672] yes=9,no=10,missing=9
			9:leaf=-0.023053525
			10:leaf=0.00511903223
		6:[TF_NMF10_e<0.213347614] yes=11,no=12,missing=11
			11:leaf=0.0299999993
			12:leaf=0.00137441128
booster[42]:
0:[distance<0.0601306707] yes=1,no=2,missing=1
	1:[diff.from.max.contact.from.enhancer<0.966313899] yes=3,no=4,missing=3
		3:[TF_NMF7_e<0.314693928] yes=7,no=8,missing=7
			7:leaf=-0.0299999993
			8:leaf=0.00607009185
		4:[CHAMP1_e<0.25] yes=9,no=10,missing=9
			9:leaf=-0.00438789651
			10:leaf=0.0254214145
	2:[NR3C1_e<0.25] yes=5,no=6,missing=5
		5:leaf=-0.0299999993
		6:[TF_NMF10_e<0.206111625] yes=13,no=14,missing=13
			13:leaf=0.0086959172
			14:leaf=-0.0299999993
booster[43]:
0:[hic_contact<0.0701072216] yes=1,no=2,missing=1
	1:[ZNF274_e<0.5] yes=3,no=4,missing=3
		3:leaf=-0.0299999993
		4:[normalized_h3K4me3_e<0.095070444] yes=9,no=10,missing=9
			9:leaf=0.0163673889
			10:leaf=-0.0299999993
	2:[TCF12_e<0.25] yes=5,no=6,missing=5
		5:[H3K4me3.RPKM.quantile_TSS<0.638557196] yes=11,no=12,missing=11
			11:leaf=0.00292230863
			12:leaf=-0.0299999993
		6:[TF_NMF4_e<0.300660312] yes=13,no=14,missing=13
			13:leaf=0.02189642
			14:leaf=-0.0165107735
booster[44]:
0:[distance<0.0380217619] yes=1,no=2,missing=1
	1:[TF_NMF1_TSS<0.00506311096] yes=3,no=4,missing=3
		3:[diff.from.max.contact.to.TSS<0.78677094] yes=7,no=8,missing=7
			7:leaf=-0.00103711733
			8:leaf=0.029409131
		4:[STAT2_e<0.25] yes=9,no=10,missing=9
			9:leaf=-0.0244235173
			10:leaf=0.022318108
	2:[zscore.contact.from.enhancer<0.262453616] yes=5,no=6,missing=5
		5:[TF_NMF4_e<0.544589996] yes=11,no=12,missing=11
			11:leaf=-0.0299999993
			12:leaf=0.00469877105
		6:[normalized_h3K27ac_e<0.11473088] yes=13,no=14,missing=13
			13:leaf=-0.0290821064
			14:leaf=0.0168273952
booster[45]:
0:[distance<0.093723461] yes=1,no=2,missing=1
	1:[TF_NMF1_e<0.343955874] yes=3,no=4,missing=3
		3:[TF_NMF1_TSS<0.195982084] yes=7,no=8,missing=7
			7:leaf=-0.00679453136
			8:leaf=-0.0281629376
		4:[TF_NMF1_TSS<0.305168539] yes=9,no=10,missing=9
			9:leaf=0.0257261451
			10:leaf=-0.0160167571
	2:[SAFB_e<0.25] yes=5,no=6,missing=5
		5:leaf=-0.0299999993
		6:leaf=0.00247266237
booster[46]:
0:[zscore.contact.from.enhancer<0.211932153] yes=1,no=2,missing=1
	1:[TargetGeneExpression<0.590618253] yes=3,no=4,missing=3
		3:[HDAC6_TSS<0.166666672] yes=7,no=8,missing=7
			7:leaf=-0.0299999993
			8:leaf=-0.00956010725
		4:[H3K27ac.RPKM.quantile_TSS<0.819756269] yes=9,no=10,missing=9
			9:leaf=0.0250154957
			10:leaf=-0.0283221472
	2:[TF_NMF1_TSS<0.313618124] yes=5,no=6,missing=5
		5:[normalized_h3K27ac_e<0.0382436365] yes=11,no=12,missing=11
			11:leaf=-0.0234219693
			12:leaf=0.0123726316
		6:leaf=-0.0299999993
booster[47]:
0:[diff.from.max.contact.from.enhancer<0.999812365] yes=1,no=2,missing=1
	1:[distance<0.0234336443] yes=3,no=4,missing=3
		3:[zscore.contact.from.enhancer<0.241987616] yes=7,no=8,missing=7
			7:leaf=0.0238475967
			8:leaf=-0.0235486757
		4:[TargetGeneExpression<0.4156802] yes=9,no=10,missing=9
			9:leaf=-0.0299999993
			10:leaf=-0.0195451174
	2:[TF_NMF1_e<0.128431857] yes=5,no=6,missing=5
		5:[zscore.contact.from.enhancer<0.408742964] yes=11,no=12,missing=11
			11:leaf=-0.0299999993
			12:leaf=0.000906299218
		6:[TF_NMF1_TSS<0.246260226] yes=13,no=14,missing=13
			13:leaf=0.0256057214
			14:leaf=-0.00435744599
booster[48]:
0:[distance<0.0768618435] yes=1,no=2,missing=1
	1:[Enhancer.count.near.TSS<0.367723346] yes=3,no=4,missing=3
		3:[normalized_h3K27ac_e<0.109065145] yes=7,no=8,missing=7
			7:leaf=-0.010684384
			8:leaf=0.0299999993
		4:[distance<0.0159991644] yes=9,no=10,missing=9
			9:leaf=0.00477672881
			10:leaf=-0.0299999993
	2:[PRDM10_TSS<0.75] yes=5,no=6,missing=5
		5:[Enhancer.count.near.TSS<0.082132563] yes=11,no=12,missing=11
			11:leaf=-0.00686074374
			12:leaf=-0.0299999993
		6:leaf=-0.000711744593
booster[49]:
0:[hic_contact<0.0506592095] yes=1,no=2,missing=1
	1:[TF_NMF6_TSS<0.578077197] yes=3,no=4,missing=3
		3:leaf=-0.0299999993
		4:leaf=-0.00142884802
	2:[diff.from.max.contact.from.enhancer<0.934757531] yes=5,no=6,missing=5
		5:leaf=-0.0299999993
		6:[C11orf30_TSS<0.166666672] yes=11,no=12,missing=11
			11:leaf=0.0179662481
			12:leaf=-0.0118124979
booster[50]:
0:[zscore.contact.from.enhancer<0.223031342] yes=1,no=2,missing=1
	1:[PRDM10_TSS<0.75] yes=3,no=4,missing=3
		3:[zscore.contact.to.TSS<0.0939552337] yes=7,no=8,missing=7
			7:leaf=-0.0299999993
			8:leaf=-0.00631834567
		4:leaf=-0.00571046956
	2:[TF_NMF1_TSS<0.139191985] yes=5,no=6,missing=5
		5:[diff.from.max.contact.to.TSS<0.728711963] yes=9,no=10,missing=9
			9:leaf=-0.012065717
			10:leaf=0.0216109995
		6:[TF_NMF5_e<0.0188708194] yes=11,no=12,missing=11
			11:leaf=0.000954454124
			12:leaf=-0.0260292329
booster[51]:
0:[distance<0.108703569] yes=1,no=2,missing=1
	1:[Enhancer.count.near.TSS<0.305763692] yes=3,no=4,missing=3
		3:[C11orf30_TSS<0.166666672] yes=7,no=8,missing=7
			7:leaf=0.0201876219
			8:leaf=-0.0140612861
		4:[diff.from.max.contact.from.enhancer<0.993934035] yes=9,no=10,missing=9
			9:leaf=-0.0286895931
			10:leaf=-0.00274514384
	2:[TF_NMF1_e<0.521503329] yes=5,no=6,missing=5
		5:[remaining.enhancers.contact.to.TSS<0.648802519] yes=11,no=12,missing=11
			11:leaf=-0.0299999993
			12:leaf=-0.00314169796
		6:leaf=-0.00414119847
booster[52]:
0:[hic_contact<0.0598214716] yes=1,no=2,missing=1
	1:[zscore.contact.from.enhancer<0.286088407] yes=3,no=4,missing=3
		3:[normalized_h3K27ac_e<0.478753567] yes=7,no=8,missing=7
			7:leaf=-0.0299999993
			8:leaf=-9.36282595e-05
		4:[TF_NMF1_e<0.270968795] yes=9,no=10,missing=9
			9:leaf=-0.0299999993
			10:leaf=0.0286344755
	2:[GATA1_e<0.25] yes=5,no=6,missing=5
		5:[TF_NMF12_TSS<0.118638158] yes=11,no=12,missing=11
			11:leaf=-0.0255478621
			12:leaf=0.00825303514
		6:[TF_NMF11_e<0.258945227] yes=13,no=14,missing=13
			13:leaf=0.00752516184
			14:leaf=0.0299999993
booster[53]:
0:[zscore.contact.to.TSS<0.0554304384] yes=1,no=2,missing=1
	1:[STAT2_e<0.25] yes=3,no=4,missing=3
		3:[RBBP5_TSS<0.166666672] yes=7,no=8,missing=7
			7:leaf=-0.0194974598
			8:leaf=-0.0299999993
		4:[Enhancer.count.near.TSS<0.163112402] yes=9,no=10,missing=9
			9:leaf=0.0271010306
			10:leaf=-0.0246096049
	2:[C11orf30_TSS<0.166666672] yes=5,no=6,missing=5
		5:[diff.from.max.contact.from.enhancer<0.937561274] yes=11,no=12,missing=11
			11:leaf=-0.0282508433
			12:leaf=0.0151802031
		6:[H3K27me3.RPKM.quantile_TSS<0.575194478] yes=13,no=14,missing=13
			13:leaf=-0.0299999993
			14:leaf=0.0112822102
booster[54]:
0:[zscore.contact.from.enhancer<0.202731133] yes=1,no=2,missing=1
	1:[normalized_h3K27ac_e<0.417847037] yes=3,no=4,missing=3
		3:[TF_NMF9_TSS<0.567603171] yes=7,no=8,missing=7
			7:leaf=-0.0299768057
			8:leaf=-0.00404019095
		4:[TF_NMF4_e<0.257928222] yes=9,no=10,missing=9
			9:leaf=-0.0299999993
			10:leaf=0.0229560304
	2:[TF_NMF1_e<0.233098894] yes=5,no=6,missing=5
		5:[distance<0.0634202808] yes=11,no=12,missing=11
			11:leaf=-0.00168033701
			12:leaf=-0.0299999993
		6:[Enhancer.count.near.TSS<0.291642666] yes=13,no=14,missing=13
			13:leaf=0.0299999993
			14:leaf=0.00418895436
booster[55]:
0:[diff.from.max.contact.to.TSS<0.809894681] yes=1,no=2,missing=1
	1:[normalized_h3K27ac_e<0.548158646] yes=3,no=4,missing=3
		3:[zscore.contact.from.enhancer<0.404322326] yes=7,no=8,missing=7
			7:leaf=-0.0268541202
			8:leaf=0.00181009341
		4:leaf=0.0194074474
	2:[hic_contact<0.0191196837] yes=5,no=6,missing=5
		5:leaf=-0.0299999993
		6:[normalized_h3K27ac_e<0.126062319] yes=9,no=10,missing=9
			9:leaf=-0.000135713693
			10:leaf=0.0282836463
booster[56]:
0:[hic_contact<0.196244806] yes=1,no=2,missing=1
	1:[STAT1_e<0.25] yes=3,no=4,missing=3
		3:[TF_NMF10_e<0.567140102] yes=7,no=8,missing=7
			7:leaf=-0.0284442343
			8:leaf=-0.00237209187
		4:[Enhancer.count.near.TSS<0.19106628] yes=9,no=10,missing=9
			9:leaf=0.0243316256
			10:leaf=-0.0215450376
	2:[TF_NMF11_e<0.0257258918] yes=5,no=6,missing=5
		5:leaf=-0.0123360539
		6:leaf=0.0229927804
booster[57]:
0:[zscore.contact.from.enhancer<0.277622998] yes=1,no=2,missing=1
	1:[ZNF274_e<0.5] yes=3,no=4,missing=3
		3:[ZNF24_TSS<0.5] yes=7,no=8,missing=7
			7:leaf=-0.0296645034
			8:leaf=-0.0106110293
		4:[TF_NMF1_TSS<0.224495918] yes=9,no=10,missing=9
			9:leaf=-0.0251716804
			10:leaf=0.0180733819
	2:[TF_NMF1_e<0.206702635] yes=5,no=6,missing=5
		5:[hic_contact<0.208685175] yes=11,no=12,missing=11
			11:leaf=-0.0245944951
			12:leaf=0.00419422053
		6:[TF_NMF5_TSS<0.0538732111] yes=13,no=14,missing=13
			13:leaf=-0.00149150135
			14:leaf=0.0299999993
booster[58]:
0:[diff.from.max.contact.from.enhancer<0.999753356] yes=1,no=2,missing=1
	1:[TF_NMF11_TSS<0.0796316415] yes=3,no=4,missing=3
		3:[zscore.contact.to.TSS<0.0647647977] yes=7,no=8,missing=7
			7:leaf=-0.0246375538
			8:leaf=-0.000875301659
		4:leaf=-0.0299999993
	2:[KLF16_e<0.25] yes=5,no=6,missing=5
		5:[TF_NMF8_TSS<0.000613267359] yes=11,no=12,missing=11
			11:leaf=-0.00316090602
			12:leaf=-0.0299999993
		6:[TF_NMF1_TSS<0.243401855] yes=13,no=14,missing=13
			13:leaf=0.0246981569
			14:leaf=-0.0229049958
booster[59]:
0:[distance<0.102569312] yes=1,no=2,missing=1
	1:[TF_NMF1_TSS<0.139205351] yes=3,no=4,missing=3
		3:[normalized_h3K27ac_e<0.0580736548] yes=7,no=8,missing=7
			7:leaf=-0.00695081567
			8:leaf=0.0236524269
		4:[diff.from.max.contact.to.TSS<0.82666719] yes=9,no=10,missing=9
			9:leaf=-0.0278533567
			10:leaf=0.0102053508
	2:[normalized_h3K27ac_e<0.205382437] yes=5,no=6,missing=5
		5:leaf=-0.0299999993
		6:[TSS.count.near.enhancer<0.16511628] yes=13,no=14,missing=13
			13:leaf=0.0188190304
			14:leaf=-0.0249524768
booster[60]:
0:[diff.from.max.contact.from.enhancer<0.999993086] yes=1,no=2,missing=1
	1:[normalized_h3K27ac_e<0.474504232] yes=3,no=4,missing=3
		3:[diff.from.max.contact.to.TSS<0.829569817] yes=7,no=8,missing=7
			7:leaf=-0.0279165618
			8:leaf=0.00382552459
		4:leaf=0.0103796823
	2:[TF_NMF4_e<0.287976325] yes=5,no=6,missing=5
		5:[TF_NMF10_TSS<0.322116792] yes=9,no=10,missing=9
			9:leaf=-0.00880745146
			10:leaf=0.024180321
		6:leaf=-0.0285560023
booster[61]:
0:[hic_contact<0.0512491688] yes=1,no=2,missing=1
	1:[zscore.contact.from.enhancer<0.25074926] yes=3,no=4,missing=3
		3:[PRDM10_TSS<0.75] yes=7,no=8,missing=7
			7:leaf=-0.0278001577
			8:leaf=0.00383949629
		4:[TF_NMF8_e<0.0108127724] yes=9,no=10,missing=9
			9:leaf=-0.0230086651
			10:leaf=0.0163570009
	2:[GATAD2A_e<0.166666672] yes=5,no=6,missing=5
		5:[TSS.count.near.enhancer<0.193023264] yes=11,no=12,missing=11
			11:leaf=0.00753996475
			12:leaf=-0.0204059891
		6:[TF_NMF10_TSS<0.162481636] yes=13,no=14,missing=13
			13:leaf=-0.00259515131
			14:leaf=0.0299999993
booster[62]:
0:[diff.from.max.contact.from.enhancer<0.983195186] yes=1,no=2,missing=1
	1:[TargetGeneExpression<0.455993891] yes=3,no=4,missing=3
		3:leaf=-0.0291882176
		4:[remaining.TSS.contact.from.enhancer<0.165611029] yes=9,no=10,missing=9
			9:leaf=-0.000830876874
			10:leaf=-0.0289112534
	2:[normalized_h3K27ac_e<0.109065145] yes=5,no=6,missing=5
		5:[HCFC1_TSS<0.25] yes=11,no=12,missing=11
			11:leaf=-0.00105191534
			12:leaf=-0.0264465548
		6:[TF_NMF2_e<0.0197205134] yes=13,no=14,missing=13
			13:leaf=0.0299999993
			14:leaf=0.00278617512
booster[63]:
0:[hic_contact<0.0294567272] yes=1,no=2,missing=1
	1:[normalized_h3K27ac_e<0.49433428] yes=3,no=4,missing=3
		3:[TargetGeneExpression<0.44984588] yes=7,no=8,missing=7
			7:leaf=-0.0295961313
			8:leaf=-0.0132732112
		4:leaf=0.0105900038
	2:[TF_NMF1_e<0.224776387] yes=5,no=6,missing=5
		5:[TF_NMF10_TSS<0.0633089244] yes=9,no=10,missing=9
			9:leaf=0.0148194358
			10:leaf=-0.0216548275
		6:[TSS.count.near.enhancer<0.290697694] yes=11,no=12,missing=11
			11:leaf=0.0299999993
			12:leaf=-0.00414307928
booster[64]:
0:[distance<0.0711630583] yes=1,no=2,missing=1
	1:[remaining.enhancers.contact.to.TSS<0.160866201] yes=3,no=4,missing=3
		3:[TF_NMF4_TSS<0.118089303] yes=7,no=8,missing=7
			7:leaf=0.0263178591
			8:leaf=-0.00477617234
		4:[TF_NMF1_TSS<0.0394704379] yes=9,no=10,missing=9
			9:leaf=0.00300233718
			10:leaf=-0.0278259702
	2:[TF_NMF1_e<0.478027374] yes=5,no=6,missing=5
		5:[TF_NMF10_TSS<0.355640352] yes=11,no=12,missing=11
			11:leaf=-0.0299999993
			12:leaf=-0.0180613026
		6:[diff.from.max.contact.to.TSS<0.7523278] yes=13,no=14,missing=13
			13:leaf=-0.023354724
			14:leaf=0.0299999993
booster[65]:
0:[zscore.contact.from.enhancer<0.26744163] yes=1,no=2,missing=1
	1:[NR3C1_e<0.25] yes=3,no=4,missing=3
		3:[zscore.contact.to.TSS<0.0635693669] yes=7,no=8,missing=7
			7:leaf=-0.0276584867
			8:leaf=-0.00653743464
		4:[TF_NMF11_e<0.0704852939] yes=9,no=10,missing=9
			9:leaf=0.0272754822
			10:leaf=-0.018072769
	2:[TF_NMF1_TSS<0.371529877] yes=5,no=6,missing=5
		5:[Enhancer.count.near.TSS<0.300864547] yes=11,no=12,missing=11
			11:leaf=0.0227481201
			12:leaf=-0.00377127598
		6:leaf=-0.0299999993
booster[66]:
0:[diff.from.max.contact.from.enhancer<0.999735951] yes=1,no=2,missing=1
	1:[normalized_h3K27ac_e<0.546742201] yes=3,no=4,missing=3
		3:[STAT1_e<0.25] yes=7,no=8,missing=7
			7:leaf=-0.0263801962
			8:leaf=-0.00888015702
		4:leaf=0.0172062572
	2:[TF_NMF1_TSS<0.244478986] yes=5,no=6,missing=5
		5:[TF_NMF10_e<0.352527499] yes=9,no=10,missing=9
			9:leaf=0.0200782735
			10:leaf=-0.0204577148
		6:[remaining.enhancers.contact.to.TSS<0.144615889] yes=11,no=12,missing=11
			11:leaf=0.00251206895
			12:leaf=-0.0299999993
booster[67]:
0:[zscore.contact.from.enhancer<0.202902377] yes=1,no=2,missing=1
	1:[hic_contact<0.0519622415] yes=3,no=4,missing=3
		3:[TF_NMF7_TSS<0.526844025] yes=7,no=8,missing=7
			7:leaf=-0.0299999993
			8:leaf=-0.00328306411
		4:leaf=0.00271962164
	2:[TF_NMF1_e<0.178056061] yes=5,no=6,missing=5
		5:[TargetGeneExpression<0.404652178] yes=9,no=10,missing=9
			9:leaf=-0.0242716111
			10:leaf=0.00977979135
		6:[BRD9_e<0.166666672] yes=11,no=12,missing=11
			11:leaf=-0.0116989566
			12:leaf=0.0299999993
booster[68]:
0:[diff.from.max.contact.to.TSS<0.828977048] yes=1,no=2,missing=1
	1:[normalized_h3K27ac_e<0.205382437] yes=3,no=4,missing=3
		3:[zscore.contact.from.enhancer<0.221863642] yes=7,no=8,missing=7
			7:leaf=-0.0286353752
			8:leaf=-0.0142190345
		4:[Enhancer.count.near.TSS<0.240634009] yes=9,no=10,missing=9
			9:leaf=0.018431861
			10:leaf=-0.0191639625
	2:[TF_NMF9_e<0.00921174604] yes=5,no=6,missing=5
		5:leaf=-0.016759878
		6:[TF_NMF6_TSS<0.0571707264] yes=11,no=12,missing=11
			11:leaf=-7.99366971e-05
			12:leaf=0.0296369754
booster[69]:
0:[distance<0.0779538006] yes=1,no=2,missing=1
	1:[diff.from.max.contact.from.enhancer<0.968919575] yes=3,no=4,missing=3
		3:[TF_NMF7_TSS<0.33530575] yes=7,no=8,missing=7
			7:leaf=-0.024872398
			8:leaf=0.00434103981
		4:[normalized_h3K27ac_e<0.0524079353] yes=9,no=10,missing=9
			9:leaf=-0.00551776495
			10:leaf=0.0197742116
	2:[TF_NMF4_TSS<0.300836176] yes=5,no=6,missing=5
		5:[NR3C1_e<0.25] yes=11,no=12,missing=11
			11:leaf=-0.0299999993
			12:leaf=-0.00875584129
		6:[hic_contact<0.0123890629] yes=13,no=14,missing=13
			13:leaf=-0.0270009246
			14:leaf=0.00443283981
booster[70]:
0:[distance<0.108477488] yes=1,no=2,missing=1
	1:[FOXM1_e<0.25] yes=3,no=4,missing=3
		3:[diff.from.max.contact.to.TSS<0.809582114] yes=7,no=8,missing=7
			7:leaf=-0.020836886
			8:leaf=0.00277419807
		4:[Enhancer.count.near.TSS<0.616426528] yes=9,no=10,missing=9
			9:leaf=0.0173047911
			10:leaf=-0.0179679915
	2:[TF_NMF1_e<0.508877754] yes=5,no=6,missing=5
		5:[TF_NMF10_e<0.561086476] yes=11,no=12,missing=11
			11:leaf=-0.0285658967
			12:leaf=-0.000858188083
		6:leaf=0.00219982071
booster[71]:
0:[zscore.contact.from.enhancer<0.262476444] yes=1,no=2,missing=1
	1:[TF_NMF2_TSS<0.13060379] yes=3,no=4,missing=3
		3:[diff.from.max.contact.from.enhancer<0.6545856] yes=7,no=8,missing=7
			7:leaf=-0.00160241988
			8:leaf=-0.0285923108
		4:[TF_NMF10_TSS<0.33239311] yes=9,no=10,missing=9
			9:leaf=-0.0206415784
			10:leaf=0.0178740583
	2:[C11orf30_TSS<0.166666672] yes=5,no=6,missing=5
		5:[normalized_h3K27ac_e<0.0354107693] yes=11,no=12,missing=11
			11:leaf=-0.020681167
			12:leaf=0.0155970417
		6:[Enhancer.count.near.TSS<0.478386164] yes=13,no=14,missing=13
			13:leaf=-0.0299999993
			14:leaf=0.00340782828
booster[72]:
0:[zscore.contact.to.TSS<0.0501021035] yes=1,no=2,missing=1
	1:[HDAC6_TSS<0.166666672] yes=3,no=4,missing=3
		3:[TF_NMF8_e<0.05461061] yes=7,no=8,missing=7
			7:leaf=-0.0287591945
			8:leaf=-0.0112897381
		4:leaf=0.00272476766
	2:[remaining.enhancers.contact.to.TSS<0.18021059] yes=5,no=6,missing=5
		5:[TF_NMF4_e<0.0275371745] yes=9,no=10,missing=9
			9:leaf=0.0299999993
			10:leaf=0.00217698026
		6:[HCFC1_TSS<0.25] yes=11,no=12,missing=11
			11:leaf=0.00603642641
			12:leaf=-0.0221523829
booster[73]:
0:[diff.from.max.contact.from.enhancer<0.983195186] yes=1,no=2,missing=1
	1:[TF_NMF2_TSS<0.0556893498] yes=3,no=4,missing=3
		3:[TargetGeneExpression<0.490361929] yes=7,no=8,missing=7
			7:leaf=-0.029027598
			8:leaf=-0.00701543316
		4:[TF_NMF10_TSS<0.355141401] yes=9,no=10,missing=9
			9:leaf=-0.0202911329
			10:leaf=0.0299999993
	2:[hic_contact<0.026835274] yes=5,no=6,missing=5
		5:leaf=-0.0224921722
		6:[zscore.contact.to.TSS<0.0652072579] yes=13,no=14,missing=13
			13:leaf=0.0299999993
			14:leaf=0.00309586944
booster[74]:
0:[diff.from.max.contact.from.enhancer<0.986690283] yes=1,no=2,missing=1
	1:[TF_NMF10_e<0.561353087] yes=3,no=4,missing=3
		3:[XRCC5_TSS<0.25] yes=7,no=8,missing=7
			7:leaf=-0.0298045855
			8:leaf=-0.0162044186
		4:leaf=0.0153486775
	2:[GATAD2B_e<0.166666672] yes=5,no=6,missing=5
		5:[YY1_TSS<0.166666672] yes=9,no=10,missing=9
			9:leaf=0.00856593996
			10:leaf=-0.0216348451
		6:[BRD9_e<0.166666672] yes=11,no=12,missing=11
			11:leaf=-0.0079746712
			12:leaf=0.0294913035
booster[75]:
0:[distance<0.125259504] yes=1,no=2,missing=1
	1:[TF_NMF1_e<0.13184461] yes=3,no=4,missing=3
		3:[TF_NMF10_e<0.53218329] yes=7,no=8,missing=7
			7:leaf=-0.0133346859
			8:leaf=0.0299999993
		4:[STAT1_e<0.25] yes=9,no=10,missing=9
			9:leaf=0.00926427916
			10:leaf=0.0299999993
	2:[TF_NMF3_TSS<0.467482924] yes=5,no=6,missing=5
		5:[TF_NMF1_e<0.508877754] yes=11,no=12,missing=11
			11:leaf=-0.0291337036
			12:leaf=0.00328780501
		6:[C11orf30_TSS<0.166666672] yes=13,no=14,missing=13
			13:leaf=0.0200965442
			14:leaf=-0.0267181452
booster[76]:
0:[hic_contact<0.0476324856] yes=1,no=2,missing=1
	1:[TF_NMF6_TSS<0.560472727] yes=3,no=4,missing=3
		3:[hic_contact<0.0116913766] yes=7,no=8,missing=7
			7:leaf=-0.0290028453
			8:leaf=-0.0135507928
		4:leaf=0.0181384291
	2:[TSS.count.near.enhancer<0.467441857] yes=5,no=6,missing=5
		5:[TF_NMF6_TSS<0.0658463389] yes=9,no=10,missing=9
			9:leaf=-0.00153983932
			10:leaf=0.0234660245
		6:[GATA2_e<0.25] yes=11,no=12,missing=11
			11:leaf=-0.0299999993
			12:leaf=-0.000240500071
booster[77]:
0:[distance<0.110365048] yes=1,no=2,missing=1
	1:[STAT2_e<0.25] yes=3,no=4,missing=3
		3:[TF_NMF10_TSS<0.323842317] yes=7,no=8,missing=7
			7:leaf=-0.01514831
			8:leaf=0.00748978928
		4:[TSS.count.near.enhancer<0.290697694] yes=9,no=10,missing=9
			9:leaf=0.0299999993
			10:leaf=-0.00466083875
	2:[TF_NMF4_e<0.455313832] yes=5,no=6,missing=5
		5:leaf=-0.0268416647
		6:leaf=-0.00346544851
booster[78]:
0:[zscore.contact.from.enhancer<0.145901233] yes=1,no=2,missing=1
	1:[NR3C1_e<0.25] yes=3,no=4,missing=3
		3:[distance<0.0673117712] yes=7,no=8,missing=7
			7:leaf=-0.00198254106
			8:leaf=-0.0292159114
		4:[ELF4_TSS<0.166666672] yes=9,no=10,missing=9
			9:leaf=0.0288338959
			10:leaf=-0.0225496665
	2:[STAT2_e<0.25] yes=5,no=6,missing=5
		5:[C11orf30_TSS<0.166666672] yes=11,no=12,missing=11
			11:leaf=0.00277286628
			12:leaf=-0.0244659279
		6:[H3K4me3.RPKM.quantile_TSS<0.735564232] yes=13,no=14,missing=13
			13:leaf=0.0299999993
			14:leaf=-0.00012528259
booster[79]:
0:[hic_contact<0.0266967639] yes=1,no=2,missing=1
	1:[normalized_h3K4me3_e<0.25] yes=3,no=4,missing=3
		3:[ZNF24_TSS<0.5] yes=7,no=8,missing=7
			7:leaf=-0.0243172087
			8:leaf=0.0021390866
		4:leaf=0.0193373971
	2:[STAT5A_e<0.25] yes=5,no=6,missing=5
		5:[TargetGeneExpression<0.38401401] yes=9,no=10,missing=9
			9:leaf=-0.0189448092
			10:leaf=0.0101893824
		6:[TF_NMF11_TSS<0.239529088] yes=11,no=12,missing=11
			11:leaf=0.0270162988
			12:leaf=-0.00646540662
booster[80]:
0:[hic_contact<0.0393525884] yes=1,no=2,missing=1
	1:[ARID3A_e<0.25] yes=3,no=4,missing=3
		3:[diff.from.max.contact.from.enhancer<0.642384171] yes=7,no=8,missing=7
			7:leaf=2.56069325e-05
			8:leaf=-0.0272481237
		4:[TF_NMF7_e<0.0413514674] yes=9,no=10,missing=9
			9:leaf=0.0299999993
			10:leaf=-0.0223933328
	2:[IRF1_e<0.166666672] yes=5,no=6,missing=5
		5:[Enhancer.count.near.TSS<0.640057683] yes=11,no=12,missing=11
			11:leaf=-0.00146681687
			12:leaf=-0.0299999993
		6:[TF_NMF1_TSS<0.303826034] yes=13,no=14,missing=13
			13:leaf=0.0231306758
			14:leaf=-0.0158749688
booster[81]:
0:[normalized_h3K27ac_e<0.208215296] yes=1,no=2,missing=1
	1:[distance<0.0966403633] yes=3,no=4,missing=3
		3:[BRD9_e<0.166666672] yes=7,no=8,missing=7
			7:leaf=-0.0182012673
			8:leaf=0.0106727667
		4:[zscore.contact.from.enhancer<0.262419611] yes=9,no=10,missing=9
			9:leaf=-0.0270571578
			10:leaf=0.00144437922
	2:[TF_NMF9_e<0.373678565] yes=5,no=6,missing=5
		5:[H3K27ac.RPKM.quantile_TSS<0.696111083] yes=11,no=12,missing=11
			11:leaf=-0.00944968406
			12:leaf=0.0299999993
		6:leaf=-0.0295522157
booster[82]:
0:[zscore.contact.from.enhancer<0.300418198] yes=1,no=2,missing=1
	1:[TF_NMF5_e<0.173083484] yes=3,no=4,missing=3
		3:[TF_NMF1_e<0.46910879] yes=7,no=8,missing=7
			7:leaf=-0.0250537582
			8:leaf=0.000780127069
		4:[TF_NMF3_TSS<0.125334948] yes=9,no=10,missing=9
			9:leaf=-0.0224950146
			10:leaf=0.0157736484
	2:[TF_NMF12_TSS<0.281125188] yes=5,no=6,missing=5
		5:[FOXM1_e<0.25] yes=11,no=12,missing=11
			11:leaf=-0.00955603365
			12:leaf=0.0123198126
		6:[remaining.enhancers.contact.to.TSS<0.135399058] yes=13,no=14,missing=13
			13:leaf=0.0299999993
			14:leaf=-0.00310120243
booster[83]:
0:[hic_contact<0.161616981] yes=1,no=2,missing=1
	1:[PRDM10_TSS<0.75] yes=3,no=4,missing=3
		3:[hic_contact<0.0220899805] yes=7,no=8,missing=7
			7:leaf=-0.023792401
			8:leaf=-0.00526437862
		4:leaf=0.0274585094
	2:[Enhancer.count.near.TSS<0.545533121] yes=5,no=6,missing=5
		5:leaf=0.0255284272
		6:leaf=-0.000298542785
booster[84]:
0:[zscore.contact.from.enhancer<0.262456834] yes=1,no=2,missing=1
	1:[normalized_dhs<0.24861452] yes=3,no=4,missing=3
		3:[TF_NMF10_TSS<0.23779279] yes=7,no=8,missing=7
			7:leaf=-0.0287083704
			8:leaf=-0.0169592425
		4:[TF_NMF8_e<0.115380198] yes=9,no=10,missing=9
			9:leaf=0.0170219634
			10:leaf=-0.0299999993
	2:[normalized_h3K27ac_e<0.0382436365] yes=5,no=6,missing=5
		5:[SMAD1_TSS<0.25] yes=11,no=12,missing=11
			11:leaf=-0.0299999993
			12:leaf=0.00749249477
		6:[RUNX1_TSS<0.166666672] yes=13,no=14,missing=13
			13:leaf=0.0134366658
			14:leaf=-0.0143361371
booster[85]:
0:[zscore.contact.from.enhancer<0.264665008] yes=1,no=2,missing=1
	1:[TF_NMF3_TSS<0.56437701] yes=3,no=4,missing=3
		3:[RBBP5_TSS<0.166666672] yes=7,no=8,missing=7
			7:leaf=-0.0062223915
			8:leaf=-0.0278907791
		4:[C11orf30_TSS<0.166666672] yes=9,no=10,missing=9
			9:leaf=0.0299999993
			10:leaf=-0.0205882825
	2:[TF_NMF1_e<0.274527848] yes=5,no=6,missing=5
		5:[hic_contact<0.191899657] yes=11,no=12,missing=11
			11:leaf=-0.0153627023
			12:leaf=0.0132943057
		6:[BRD9_e<0.166666672] yes=13,no=14,missing=13
			13:leaf=-0.00437405799
			14:leaf=0.0297512729
booster[86]:
0:[zscore.contact.to.TSS<0.0530240089] yes=1,no=2,missing=1
	1:[SMAD1_e<0.25] yes=3,no=4,missing=3
		3:[TargetGeneExpression<0.453274101] yes=7,no=8,missing=7
			7:leaf=-0.028232839
			8:leaf=-0.00723766582
		4:[remaining.enhancers.contact.to.TSS<0.416518807] yes=9,no=10,missing=9
			9:leaf=-0.0151908118
			10:leaf=0.0299999993
	2:[TF_NMF1_e<0.014825996] yes=5,no=6,missing=5
		5:[TargetGeneExpression<0.412095249] yes=11,no=12,missing=11
			11:leaf=-0.0282740146
			12:leaf=0.00991999079
		6:[remaining.enhancers.contact.to.TSS<0.388963819] yes=13,no=14,missing=13
			13:leaf=0.0168915577
			14:leaf=-0.0265179724
booster[87]:
0:[distance<0.125259504] yes=1,no=2,missing=1
	1:[STAT2_e<0.25] yes=3,no=4,missing=3
		3:[Enhancer.count.near.TSS<0.144380406] yes=7,no=8,missing=7
			7:leaf=0.0192798134
			8:leaf=-0.00836151652
		4:[TSS.count.near.enhancer<0.297674417] yes=9,no=10,missing=9
			9:leaf=0.0299999993
			10:leaf=-0.000851218589
	2:[ZNF24_TSS<0.5] yes=5,no=6,missing=5
		5:[zscore.contact.to.TSS<0.0551564619] yes=11,no=12,missing=11
			11:leaf=-0.0283196345
			12:leaf=0.00567320175
		6:leaf=0.00405981671
booster[88]:
0:[hic_contact<0.0578361452] yes=1,no=2,missing=1
	1:[TF_NMF10_TSS<0.324298263] yes=3,no=4,missing=3
		3:[TF_NMF9_TSS<0.532311797] yes=7,no=8,missing=7
			7:leaf=-0.02469288
			8:leaf=0.00894779898
		4:[MLLT1_TSS<0.166666672] yes=9,no=10,missing=9
			9:leaf=-0.0242247377
			10:leaf=0.0198040567
	2:[TF_NMF1_TSS<0.140907407] yes=5,no=6,missing=5
		5:leaf=0.0163033772
		6:[TAF9B_e<0.25] yes=13,no=14,missing=13
			13:leaf=-0.0299999993
			14:leaf=0.0104867443
booster[89]:
0:[hic_contact<0.0180475041] yes=1,no=2,missing=1
	1:[NR3C1_e<0.25] yes=3,no=4,missing=3
		3:[H3K27me3.RPKM.quantile_TSS<0.575194478] yes=7,no=8,missing=7
			7:leaf=-0.027476456
			8:leaf=-0.00867381133
		4:leaf=0.00346702384
	2:[Enhancer.count.near.TSS<0.355331421] yes=5,no=6,missing=5
		5:[GATA1_e<0.25] yes=9,no=10,missing=9
			9:leaf=0.00370393996
			10:leaf=0.0223274976
		6:[TargetGeneExpression<0.368910372] yes=11,no=12,missing=11
			11:leaf=-0.0257173926
			12:leaf=0.00354795833
booster[90]:
0:[hic_contact<0.045606114] yes=1,no=2,missing=1
	1:[STAT1_e<0.25] yes=3,no=4,missing=3
		3:[TF_NMF12_TSS<0.145916462] yes=7,no=8,missing=7
			7:leaf=-0.0251751263
			8:leaf=-0.0111318864
		4:[TF_NMF7_e<0.089980796] yes=9,no=10,missing=9
			9:leaf=0.0299999993
			10:leaf=-0.0299999993
	2:[normalized_h3K27ac_e<0.0240793191] yes=5,no=6,missing=5
		5:leaf=-0.0292173456
		6:[Enhancer.count.near.TSS<0.304610968] yes=11,no=12,missing=11
			11:leaf=0.0193008222
			12:leaf=-0.00204036478
booster[91]:
0:[hic_contact<0.0585543513] yes=1,no=2,missing=1
	1:[TF_NMF3_e<0.546456814] yes=3,no=4,missing=3
		3:[TF_NMF3_TSS<0.467950881] yes=7,no=8,missing=7
			7:leaf=-0.0240699351
			8:leaf=-0.00506823556
		4:leaf=0.0134541793
	2:[ZBTB11_TSS<0.25] yes=5,no=6,missing=5
		5:[MLLT1_TSS<0.166666672] yes=9,no=10,missing=9
			9:leaf=-0.00221350929
			10:leaf=0.0235600099
		6:[normalized_h3K27ac_e<0.150141656] yes=11,no=12,missing=11
			11:leaf=-0.0299999993
			12:leaf=0.00101394649
booster[92]:
0:[distance<0.125256896] yes=1,no=2,missing=1
	1:[diff.from.max.contact.from.enhancer<0.93018198] yes=3,no=4,missing=3
		3:leaf=-0.0228709783
		4:[normalized_h3K27ac_e<0.0155807352] yes=9,no=10,missing=9
			9:leaf=-0.024968056
			10:leaf=0.0141866682
	2:[diff.from.max.contact.to.TSS<0.620425165] yes=5,no=6,missing=5
		5:[XRCC5_TSS<0.25] yes=11,no=12,missing=11
			11:leaf=-0.0187477991
			12:leaf=0.0241167136
		6:leaf=-0.02657561
booster[93]:
0:[diff.from.max.contact.from.enhancer<0.986690283] yes=1,no=2,missing=1
	1:[H3K27me3.RPKM.quantile_TSS<0.14335984] yes=3,no=4,missing=3
		3:[SMAD1_TSS<0.25] yes=7,no=8,missing=7
			7:leaf=-0.0250005405
			8:leaf=0.0087939091
		4:leaf=-0.027059054
	2:[TF_NMF1_e<0.377806723] yes=5,no=6,missing=5
		5:[NRF1_e<0.166666672] yes=11,no=12,missing=11
			11:leaf=0.00453876564
			12:leaf=-0.0234382246
		6:[TF_NMF10_e<0.151072994] yes=13,no=14,missing=13
			13:leaf=0.003706777
			14:leaf=0.0299999993
booster[94]:
0:[zscore.contact.from.enhancer<0.134764478] yes=1,no=2,missing=1
	1:[E2F7_e<0.25] yes=3,no=4,missing=3
		3:[STAT1_e<0.25] yes=7,no=8,missing=7
			7:leaf=-0.0272420216
			8:leaf=-0.0036684887
		4:leaf=0.00875778031
	2:[GATAD2A_e<0.166666672] yes=5,no=6,missing=5
		5:[normalized_h3K27ac_e<0.066572234] yes=9,no=10,missing=9
			9:leaf=-0.0211664233
			10:leaf=0.0011386195
		6:[TF_NMF6_e<0.423524678] yes=11,no=12,missing=11
			11:leaf=0.0188784488
			12:leaf=-0.0236426461
booster[95]:
0:[hic_contact<0.0466885567] yes=1,no=2,missing=1
	1:[TF_NMF5_e<0.126958668] yes=3,no=4,missing=3
		3:[H3K27ac.RPKM.quantile_TSS<0.953905821] yes=7,no=8,missing=7
			7:leaf=-0.0258455183
			8:leaf=-0.00158849987
		4:[TF_NMF6_TSS<0.0699579194] yes=9,no=10,missing=9
			9:leaf=0.018139882
			10:leaf=-0.0223613922
	2:[C11orf30_TSS<0.166666672] yes=5,no=6,missing=5
		5:[TF_NMF4_TSS<0.0306446105] yes=11,no=12,missing=11
			11:leaf=0.0252328217
			12:leaf=0.00137775566
		6:leaf=-0.0267477836
booster[96]:
0:[distance<0.104447871] yes=1,no=2,missing=1
	1:[TF_NMF10_TSS<0.538302064] yes=3,no=4,missing=3
		3:[H3K4me3.RPKM.quantile_TSS<0.621155918] yes=7,no=8,missing=7
			7:leaf=0.0148036191
			8:leaf=-0.0118700499
		4:leaf=0.0299999993
	2:[IRF1_TSS<0.5] yes=5,no=6,missing=5
		5:[TF_NMF11_e<0.0674763247] yes=11,no=12,missing=11
			11:leaf=-0.0165111385
			12:leaf=-0.0299999993
		6:leaf=0.00830660574
booster[97]:
0:[HMBOX1_e<0.25] yes=1,no=2,missing=1
	1:[distance<0.00978709385] yes=3,no=4,missing=3
		3:[TF_NMF3_TSS<0.0985899717] yes=7,no=8,missing=7
			7:leaf=0.0175841041
			8:leaf=-0.0130451871
		4:[TF_NMF1_TSS<0.317032576] yes=9,no=10,missing=9
			9:leaf=-0.0128729008
			10:leaf=-0.0299999993
	2:[distance<0.250705689] yes=5,no=6,missing=5
		5:[TF_NMF7_TSS<0.379233837] yes=11,no=12,missing=11
			11:leaf=0.0221818388
			12:leaf=-0.00987913087
		6:[ZBTB7A_e<0.166666672] yes=13,no=14,missing=13
			13:leaf=-0.0299999993
			14:leaf=0.00199537328
booster[98]:
0:[distance<0.121380761] yes=1,no=2,missing=1
	1:[STAT2_e<0.25] yes=3,no=4,missing=3
		3:[diff.from.max.contact.to.TSS<0.850602806] yes=7,no=8,missing=7
			7:leaf=-0.0112939142
			8:leaf=0.0151073094
		4:leaf=0.0299999993
	2:[TF_NMF11_TSS<0.0990800485] yes=5,no=6,missing=5
		5:leaf=-0.0299999993
		6:[TF_NMF10_TSS<0.0321446545] yes=11,no=12,missing=11
			11:leaf=0.0138010988
			12:leaf=-0.0189266615
booster[99]:
0:[normalized_h3K27ac_e<0.109065145] yes=1,no=2,missing=1
	1:[zscore.contact.from.enhancer<0.339218974] yes=3,no=4,missing=3
		3:[TF_NMF10_e<0.466860831] yes=7,no=8,missing=7
			7:leaf=-0.0261520464
			8:leaf=0.00990878604
		4:[H3K4me3.RPKM.quantile_TSS<0.765730858] yes=9,no=10,missing=9
			9:leaf=0.00740279304
			10:leaf=-0.02502078
	2:[TSS.count.near.enhancer<0.300000012] yes=5,no=6,missing=5
		5:[distance<0.111479566] yes=11,no=12,missing=11
			11:leaf=0.0299999993
			12:leaf=-0.00837636273
		6:[TF_NMF2_TSS<0.115371801] yes=13,no=14,missing=13
			13:leaf=-0.0229401011
			14:leaf=0.010953255
booster[100]:
0:[hic_contact<0.0451803207] yes=1,no=2,missing=1
	1:[TF_NMF5_TSS<0.384738177] yes=3,no=4,missing=3
		3:[remaining.enhancers.contact.to.TSS<0.356825471] yes=7,no=8,missing=7
			7:leaf=-0.0264491495
			8:leaf=-0.00577020412
		4:[TSS.count.near.enhancer<0.211627901] yes=9,no=10,missing=9
			9:leaf=0.0299999993
			10:leaf=-0.0295811798
	2:[GABPA_TSS<0.166666672] yes=5,no=6,missing=5
		5:[TF_NMF11_TSS<0.018294543] yes=11,no=12,missing=11
			11:leaf=0.0299999993
			12:leaf=0.00261162641
		6:[TF_NMF6_TSS<0.183768213] yes=13,no=14,missing=13
			13:leaf=-0.0226286333
			14:leaf=0.00879380759
booster[101]:
0:[normalized_h3K27ac_e<0.205382437] yes=1,no=2,missing=1
	1:[zscore.contact.to.TSS<0.305282891] yes=3,no=4,missing=3
		3:[Enhancer.count.near.TSS<0.170316994] yes=7,no=8,missing=7
			7:leaf=-0.00295932242
			8:leaf=-0.0209089778
		4:[ZBTB40_TSS<0.166666672] yes=9,no=10,missing=9
			9:leaf=0.0269175842
			10:leaf=-0.00601141201
	2:[TF_NMF10_e<0.25001061] yes=5,no=6,missing=5
		5:[TF_NMF11_TSS<0.259185731] yes=11,no=12,missing=11
			11:leaf=0.0299999993
			12:leaf=-0.00250998093
		6:[PHB2_e<0.25] yes=13,no=14,missing=13
			13:leaf=-0.0282712858
			14:leaf=0.00383946672
booster[102]:
0:[distance<0.105185434] yes=1,no=2,missing=1
	1:[zscore.contact.to.TSS<0.0992823243] yes=3,no=4,missing=3
		3:[TSS.count.near.enhancer<0.527907014] yes=7,no=8,missing=7
			7:leaf=0.0237735547
			8:leaf=-0.0209237915
		4:[normalized_h3K4me3_e<0.045774661] yes=9,no=10,missing=9
			9:leaf=-0.0299999993
			10:leaf=0.000627977191
	2:[TF_NMF10_TSS<0.370260537] yes=5,no=6,missing=5
		5:[TF_NMF5_TSS<0.327065289] yes=11,no=12,missing=11
			11:leaf=-0.0247770641
			12:leaf=-0.001350026
		6:[TF_NMF10_TSS<0.408553839] yes=13,no=14,missing=13
			13:leaf=0.0299999993
			14:leaf=-0.0158055443
booster[103]:
0:[TargetGeneExpression<0.367195755] yes=1,no=2,missing=1
	1:[hic_contact<0.0199969225] yes=3,no=4,missing=3
		3:leaf=-0.0269420668
		4:[TF_NMF10_e<0.123570159] yes=9,no=10,missing=9
			9:leaf=0.00614941958
			10:leaf=-0.0223515145
	2:[TF_NMF1_TSS<0.139205351] yes=5,no=6,missing=5
		5:[diff.from.max.contact.to.TSS<0.683944464] yes=11,no=12,missing=11
			11:leaf=-0.00780357234
			12:leaf=0.0299999993
		6:[TF_NMF6_e<0.292156041] yes=13,no=14,missing=13
			13:leaf=-0.0202032253
			14:leaf=0.0184240043
booster[104]:
0:[distance<0.110095978] yes=1,no=2,missing=1
	1:[H3K4me3.RPKM.quantile_TSS<0.605376124] yes=3,no=4,missing=3
		3:[normalized_dhs<0.0671182126] yes=7,no=8,missing=7
			7:leaf=0.0299999993
			8:leaf=0.00673062541
		4:[Enhancer.count.near.TSS<0.193371758] yes=9,no=10,missing=9
			9:leaf=0.0141988015
			10:leaf=-0.0147215715
	2:[TargetGeneExpression<0.566981375] yes=5,no=6,missing=5
		5:[remaining.TSS.contact.from.enhancer<0.451743722] yes=11,no=12,missing=11
			11:leaf=-0.0233972725
			12:leaf=0.0106951883
		6:leaf=0.0289912485
booster[105]:
0:[zscore.contact.from.enhancer<0.166832358] yes=1,no=2,missing=1
	1:[TF_NMF10_TSS<0.355640352] yes=3,no=4,missing=3
		3:[TF_NMF11_e<0.000384364161] yes=7,no=8,missing=7
			7:leaf=-0.00896138698
			8:leaf=-0.0299999993
		4:[hic_contact<0.00440671016] yes=9,no=10,missing=9
			9:leaf=0.0299999993
			10:leaf=-0.0177102312
	2:[diff.from.max.contact.to.TSS<0.683218837] yes=5,no=6,missing=5
		5:leaf=-0.0299999993
		6:[HCFC1_TSS<0.25] yes=11,no=12,missing=11
			11:leaf=0.0189028252
			12:leaf=-0.000422709156
booster[106]:
0:[Enhancer.count.near.TSS<0.245821327] yes=1,no=2,missing=1
	1:[TF_NMF1_e<0.0501283146] yes=3,no=4,missing=3
		3:[TargetGeneExpression<0.350690782] yes=7,no=8,missing=7
			7:leaf=-0.0241787825
			8:leaf=0.0114081083
		4:[TF_NMF1_TSS<0.134725213] yes=9,no=10,missing=9
			9:leaf=0.0299999993
			10:leaf=-0.000764243247
	2:[normalized_h3K27ac_e<0.480169982] yes=5,no=6,missing=5
		5:[zscore.contact.from.enhancer<0.493705153] yes=11,no=12,missing=11
			11:leaf=-0.0170081686
			12:leaf=0.008048716
		6:leaf=0.0293718688
booster[107]:
0:[diff.from.max.contact.to.TSS<0.83405304] yes=1,no=2,missing=1
	1:[ZNF274_e<0.5] yes=3,no=4,missing=3
		3:[TargetGeneExpression<0.414514214] yes=7,no=8,missing=7
			7:leaf=-0.0229526721
			8:leaf=-0.00411030045
		4:[normalized_h3K4me3_e<0.0739436746] yes=9,no=10,missing=9
			9:leaf=0.0299999993
			10:leaf=-0.00401542941
	2:[TF_NMF10_TSS<0.136737078] yes=5,no=6,missing=5
		5:leaf=-0.0206562877
		6:[ATF3_e<0.166666672] yes=11,no=12,missing=11
			11:leaf=0.0278812554
			12:leaf=-0.000595658435
booster[108]:
0:[ZNF24_TSS<0.5] yes=1,no=2,missing=1
	1:[E2F7_e<0.25] yes=3,no=4,missing=3
		3:[TF_NMF7_e<0.417456597] yes=7,no=8,missing=7
			7:leaf=-0.0140093695
			8:leaf=0.0140705537
		4:[TF_NMF4_TSS<0.0466034114] yes=9,no=10,missing=9
			9:leaf=0.0299999993
			10:leaf=-0.00432876637
	2:[H3K4me3.RPKM.quantile_TSS<0.750636578] yes=5,no=6,missing=5
		5:leaf=0.0299999993
		6:leaf=0.000308128103
booster[109]:
0:[normalized_h3K27ac_e<0.0410764888] yes=1,no=2,missing=1
	1:[TF_NMF11_e<0.0673983246] yes=3,no=4,missing=3
		3:leaf=-0.0291481409
		4:leaf=-0.000153052213
	2:[distance<0.329175711] yes=5,no=6,missing=5
		5:[TF_NMF11_e<0.0250811912] yes=9,no=10,missing=9
			9:leaf=0.0242398307
			10:leaf=-0.000372698298
		6:[diff.from.max.contact.from.enhancer<0.778122127] yes=11,no=12,missing=11
			11:leaf=0.0110574812
			12:leaf=-0.0257182531
booster[110]:
0:[diff.from.max.contact.from.enhancer<0.991286635] yes=1,no=2,missing=1
	1:[TCF7L2_TSS<0.25] yes=3,no=4,missing=3
		3:[NCOA2_e<0.25] yes=7,no=8,missing=7
			7:leaf=-0.0246017277
			8:leaf=0.00188142678
		4:[TF_NMF8_e<0.0109745823] yes=9,no=10,missing=9
			9:leaf=-0.0289559122
			10:leaf=0.0299999993
	2:[STAT2_e<0.25] yes=5,no=6,missing=5
		5:[diff.from.max.contact.to.TSS<0.850419581] yes=11,no=12,missing=11
			11:leaf=-0.0141956061
			12:leaf=0.0173996873
		6:[distance<0.0377595611] yes=13,no=14,missing=13
			13:leaf=0.00730738137
			14:leaf=0.0299999993
booster[111]:
0:[diff.from.max.contact.from.enhancer<0.990921855] yes=1,no=2,missing=1
	1:[NCOA1_TSS<0.166666672] yes=3,no=4,missing=3
		3:[TF_NMF2_TSS<0.0046723308] yes=7,no=8,missing=7
			7:leaf=-0.0200272128
			8:leaf=0.0156537071
		4:leaf=-0.0271823369
	2:[IRF2_TSS<0.25] yes=5,no=6,missing=5
		5:[TF_NMF1_e<0.246803463] yes=11,no=12,missing=11
			11:leaf=-0.00122413575
			12:leaf=0.0242736731
		6:[TargetGeneExpression<0.271566272] yes=13,no=14,missing=13
			13:leaf=0.000672722643
			14:leaf=-0.0299999993
booster[112]:
0:[diff.from.max.contact.to.TSS<0.83092773] yes=1,no=2,missing=1
	1:[H3K27ac.RPKM.quantile_TSS<0.505105913] yes=3,no=4,missing=3
		3:[Enhancer.count.near.TSS<0.421037465] yes=7,no=8,missing=7
			7:leaf=0.0299999993
			8:leaf=-0.00914819445
		4:[TF_NMF10_TSS<0.322317898] yes=9,no=10,missing=9
			9:leaf=-0.0193229299
			10:leaf=0.000516505272
	2:[TF_NMF6_TSS<0.0312306788] yes=5,no=6,missing=5
		5:leaf=-0.0105019175
		6:[TF_NMF6_TSS<0.238793224] yes=11,no=12,missing=11
			11:leaf=0.0299999993
			12:leaf=0.00208464591
booster[113]:
0:[distance<0.0778877586] yes=1,no=2,missing=1
	1:[H3K4me3.RPKM.quantile_TSS<0.840200424] yes=3,no=4,missing=3
		3:[TargetGeneExpression<0.384367287] yes=7,no=8,missing=7
			7:leaf=0.00179438374
			8:leaf=0.0247412864
		4:[TF_NMF8_e<0.0176053047] yes=9,no=10,missing=9
			9:leaf=-0.0299999993
			10:leaf=0.0030714043
	2:[MLLT1_TSS<0.166666672] yes=5,no=6,missing=5
		5:leaf=-0.0259667989
		6:[distance<0.474992514] yes=13,no=14,missing=13
			13:leaf=0.00504509825
			14:leaf=-0.0299999993
booster[114]:
0:[TSS.count.near.enhancer<0.16511628] yes=1,no=2,missing=1
	1:[TSS.count.near.enhancer<0.14186047] yes=3,no=4,missing=3
		3:[hic_contact<0.0199507512] yes=7,no=8,missing=7
			7:leaf=-0.0299999993
			8:leaf=0.0154787274
		4:leaf=0.0299999993
	2:[normalized_h3K27ac_e<0.417847037] yes=5,no=6,missing=5
		5:[TargetGeneExpression<0.490361929] yes=11,no=12,missing=11
			11:leaf=-0.0176340546
			12:leaf=0.013264833
		6:leaf=0.0233378708
booster[115]:
0:[hic_contact<0.162247986] yes=1,no=2,missing=1
	1:[GATAD2B_e<0.166666672] yes=3,no=4,missing=3
		3:[NR3C1_e<0.25] yes=7,no=8,missing=7
			7:leaf=-0.0194719508
			8:leaf=0.00799408462
		4:[TF_NMF1_TSS<0.356939137] yes=9,no=10,missing=9
			9:leaf=0.0189974979
			10:leaf=-0.0189548209
	2:[hic_contact<0.348068535] yes=5,no=6,missing=5
		5:leaf=0.025037244
		6:leaf=0.00140633993
booster[116]:
0:[distance<0.109275378] yes=1,no=2,missing=1
	1:[normalized_h3K27ac_e<0.321529746] yes=3,no=4,missing=3
		3:[TSS.count.near.enhancer<0.179069772] yes=7,no=8,missing=7
			7:leaf=0.0134277018
			8:leaf=-0.0101226345
		4:leaf=0.0299999993
	2:[IRF2_TSS<0.25] yes=5,no=6,missing=5
		5:[remaining.TSS.contact.from.enhancer<0.385925233] yes=11,no=12,missing=11
			11:leaf=-0.0289419834
			12:leaf=0.00113077369
		6:[TargetGeneExpression<0.359862149] yes=13,no=14,missing=13
			13:leaf=-0.0153636876
			14:leaf=0.0275681093
booster[117]:
0:[TargetGeneExpression<0.44984588] yes=1,no=2,missing=1
	1:[zscore.contact.to.TSS<0.0300438348] yes=3,no=4,missing=3
		3:[normalized_h3K27ac_e<0.2733711] yes=7,no=8,missing=7
			7:leaf=-0.0266005918
			8:leaf=0.0132547887
		4:[TCF7L2_TSS<0.25] yes=9,no=10,missing=9
			9:leaf=-0.0050716917
			10:leaf=0.0282355659
	2:[NFRKB_TSS<0.166666672] yes=5,no=6,missing=5
		5:leaf=0.0299999993
		6:[TF_NMF8_TSS<0.000727578939] yes=13,no=14,missing=13
			13:leaf=0.0212279726
			14:leaf=-0.0158538893
booster[118]:
0:[distance<0.377158165] yes=1,no=2,missing=1
	1:[ZBTB40_TSS<0.166666672] yes=3,no=4,missing=3
		3:[remaining.enhancers.contact.to.TSS<0.416502059] yes=7,no=8,missing=7
			7:leaf=0.00413627131
			8:leaf=0.0299999993
		4:[diff.from.max.contact.to.TSS<0.720266402] yes=9,no=10,missing=9
			9:leaf=-0.0271608979
			10:leaf=-0.000687322521
	2:leaf=-0.025585698
booster[119]:
0:[distance<0.00300550368] yes=1,no=2,missing=1
	1:leaf=0.0205986463
	2:[NR3C1_e<0.25] yes=5,no=6,missing=5
		5:[ZNF24_TSS<0.5] yes=7,no=8,missing=7
			7:leaf=-0.0127914818
			8:leaf=0.0212521516
		6:[TF_NMF6_e<0.308828473] yes=9,no=10,missing=9
			9:leaf=-0.0123752533
			10:leaf=0.0299999993
booster[120]:
0:[distance<0.00367408339] yes=1,no=2,missing=1
	1:leaf=0.0273758471
	2:[Enhancer.count.near.TSS<0.166858792] yes=5,no=6,missing=5
		5:[TF_NMF7_TSS<0.130178779] yes=7,no=8,missing=7
			7:leaf=0.0299999993
			8:leaf=-0.00597170601
		6:[TF_NMF5_TSS<0.449602038] yes=9,no=10,missing=9
			9:leaf=-0.0158992484
			10:leaf=0.0171455778
booster[121]:
0:[diff.from.max.contact.to.TSS<0.829505086] yes=1,no=2,missing=1
	1:[normalized_h3K27ac_e<0.233711064] yes=3,no=4,missing=3
		3:[TF_NMF10_TSS<0.322582901] yes=7,no=8,missing=7
			7:leaf=-0.020338662
			8:leaf=-0.00100963248
		4:[H3K27me3.RPKM.quantile_TSS<0.14335984] yes=9,no=10,missing=9
			9:leaf=0.0299999993
			10:leaf=-0.00413399609
	2:[TargetGeneExpression<0.264739692] yes=5,no=6,missing=5
		5:leaf=-0.00631502643
		6:[zscore.contact.to.TSS<0.424724638] yes=11,no=12,missing=11
			11:leaf=0.0299999993
			12:leaf=0.00183251605
booster[122]:
0:[TF_NMF1_TSS<0.483348638] yes=1,no=2,missing=1
	1:[TSS.count.near.enhancer<0.16511628] yes=3,no=4,missing=3
		3:[hic_contact<0.0163956285] yes=7,no=8,missing=7
			7:leaf=-0.0189813953
			8:leaf=0.0260103792
		4:[normalized_h3K27ac_e<0.398016989] yes=9,no=10,missing=9
			9:leaf=-0.00788803305
			10:leaf=0.0274253115
	2:leaf=-0.0265847277
booster[123]:
0:[distance<0.0266045742] yes=1,no=2,missing=1
	1:[HCFC1_TSS<0.25] yes=3,no=4,missing=3
		3:[H3K4me3.RPKM.quantile_TSS<0.672706485] yes=7,no=8,missing=7
			7:leaf=0.0299999993
			8:leaf=0.000927068526
		4:[TF_NMF11_e<0.332335472] yes=9,no=10,missing=9
			9:leaf=-0.018111039
			10:leaf=0.0179211237
	2:[TF_NMF6_TSS<0.576680362] yes=5,no=6,missing=5
		5:[remaining.enhancers.contact.to.TSS<0.356832385] yes=11,no=12,missing=11
			11:leaf=-0.0180031415
			12:leaf=0.0013862804
		6:leaf=0.0281449556
booster[124]:
0:[TF_NMF1_e<0.291003883] yes=1,no=2,missing=1
	1:[TF_NMF1_TSS<0.154546201] yes=3,no=4,missing=3
		3:[TF_NMF3_TSS<0.410337299] yes=7,no=8,missing=7
			7:leaf=-0.00848055165
			8:leaf=0.0268876851
		4:[remaining.TSS.contact.from.enhancer<0.0372704081] yes=9,no=10,missing=9
			9:leaf=0.00737606594
			10:leaf=-0.0253928378
	2:[normalized_h3K27ac_e<0.11473088] yes=5,no=6,missing=5
		5:[H3K4me3.RPKM.quantile_TSS<0.64416194] yes=11,no=12,missing=11
			11:leaf=0.0199664645
			12:leaf=-0.0246477909
		6:[TF_NMF8_TSS<0.0376112722] yes=13,no=14,missing=13
			13:leaf=0.0023447338
			14:leaf=0.0299999993
booster[125]:
0:[hic_contact<0.0180526339] yes=1,no=2,missing=1
	1:[TargetGeneExpression<0.453274101] yes=3,no=4,missing=3
		3:[TargetGeneExpression<0.221776336] yes=7,no=8,missing=7
			7:leaf=-0.00950759836
			8:leaf=-0.028837448
		4:[TF_NMF8_TSS<0.108960278] yes=9,no=10,missing=9
			9:leaf=0.0299999993
			10:leaf=-0.0184272472
	2:[TSS.count.near.enhancer<0.095348835] yes=5,no=6,missing=5
		5:leaf=0.0299999993
		6:[HCFC1_TSS<0.25] yes=13,no=14,missing=13
			13:leaf=0.0141155245
			14:leaf=-0.0071001919
booster[126]:
0:[PHB2_e<0.25] yes=1,no=2,missing=1
	1:[HCFC1_TSS<0.25] yes=3,no=4,missing=3
		3:[TBL1XR1_TSS<0.25] yes=7,no=8,missing=7
			7:leaf=-0.00590328639
			8:leaf=0.0271469858
		4:[normalized_h3K27ac_e<0.324362576] yes=9,no=10,missing=9
			9:leaf=-0.0224868674
			10:leaf=0.00735936314
	2:[TF_NMF6_e<0.318829298] yes=5,no=6,missing=5
		5:[C11orf30_TSS<0.166666672] yes=11,no=12,missing=11
			11:leaf=0.0128258187
			12:leaf=-0.0292495843
		6:leaf=0.0299999993
booster[127]:
0:[TF_NMF3_e<0.0101954192] yes=1,no=2,missing=1
	1:[diff.from.max.contact.to.TSS<0.83734715] yes=3,no=4,missing=3
		3:[diff.from.max.contact.from.enhancer<0.916135669] yes=7,no=8,missing=7
			7:leaf=0.00338831404
			8:leaf=-0.0279814303
		4:[TargetGeneExpression<0.369337678] yes=9,no=10,missing=9
			9:leaf=0.000881304732
			10:leaf=0.0292894058
	2:[TF_NMF3_e<0.0604971424] yes=5,no=6,missing=5
		5:[TF_NMF6_TSS<0.166346014] yes=11,no=12,missing=11
			11:leaf=0.0299999993
			12:leaf=-0.00485834386
		6:[TF_NMF1_e<0.335861385] yes=13,no=14,missing=13
			13:leaf=-0.0170205329
			14:leaf=0.0138184037
booster[128]:
0:[TF_NMF10_TSS<0.343131274] yes=1,no=2,missing=1
	1:[distance<0.0372855067] yes=3,no=4,missing=3
		3:[zscore.contact.to.TSS<0.117499948] yes=7,no=8,missing=7
			7:leaf=0.0281470399
			8:leaf=-0.00777816027
		4:[TF_NMF5_e<0.366775393] yes=9,no=10,missing=9
			9:leaf=-0.0218826327
			10:leaf=0.0104836142
	2:[H3K27ac.RPKM.quantile_TSS<0.703948498] yes=5,no=6,missing=5
		5:[TF_NMF1_e<0.274443448] yes=11,no=12,missing=11
			11:leaf=-0.0205988679
			12:leaf=0.0157123134
		6:[distance<0.230109513] yes=13,no=14,missing=13
			13:leaf=0.010908599
			14:leaf=0.0299999993
booster[129]:
0:[STAT1_e<0.25] yes=1,no=2,missing=1
	1:[normalized_h3K27ac_e<0.301699728] yes=3,no=4,missing=3
		3:[TF_NMF10_TSS<0.0950642228] yes=7,no=8,missing=7
			7:leaf=0.000132556976
			8:leaf=-0.0200783014
		4:[TargetGeneExpression<0.373156905] yes=9,no=10,missing=9
			9:leaf=-0.0148863988
			10:leaf=0.0299999993
	2:[TF_NMF1_TSS<0.317302853] yes=5,no=6,missing=5
		5:[TF_NMF1_e<0.334514678] yes=11,no=12,missing=11
			11:leaf=0.00538482657
			12:leaf=0.0299999993
		6:leaf=-0.0187321641
booster[130]:
0:[normalized_h3K27ac_e<0.194050997] yes=1,no=2,missing=1
	1:[TF_NMF8_TSS<0.0159040447] yes=3,no=4,missing=3
		3:[TF_NMF6_TSS<0.030818183] yes=7,no=8,missing=7
			7:leaf=-0.0174324289
			8:leaf=0.0177576542
		4:[RBBP5_TSS<0.166666672] yes=9,no=10,missing=9
			9:leaf=0.000377825665
			10:leaf=-0.023306543
	2:[normalized_h3K4me3_e<0.0809859335] yes=5,no=6,missing=5
		5:leaf=0.0299999993
		6:[TF_NMF5_e<0.000639462145] yes=11,no=12,missing=11
			11:leaf=0.0198471341
			12:leaf=-0.012868355
booster[131]:
0:[TF_NMF6_TSS<0.125401735] yes=1,no=2,missing=1
	1:[TF_NMF1_TSS<0.0445229262] yes=3,no=4,missing=3
		3:[TF_NMF7_TSS<0.317188293] yes=7,no=8,missing=7
			7:leaf=-0.00384304579
			8:leaf=0.0271076523
		4:[ZNF282_e<0.25] yes=9,no=10,missing=9
			9:leaf=-0.0280063096
			10:leaf=-0.00287670013
	2:[hic_contact<0.0112963635] yes=5,no=6,missing=5
		5:[TF_NMF2_e<0.000580767461] yes=11,no=12,missing=11
			11:leaf=0.00579464855
			12:leaf=-0.0295092594
		6:[TF_NMF6_TSS<0.194578946] yes=13,no=14,missing=13
			13:leaf=0.0299999993
			14:leaf=0.00895840582
booster[132]:
0:[C11orf30_TSS<0.166666672] yes=1,no=2,missing=1
	1:[TargetGeneExpression<0.412459552] yes=3,no=4,missing=3
		3:[hic_contact<0.0466731638] yes=7,no=8,missing=7
			7:leaf=-0.0166923162
			8:leaf=0.010907121
		4:[H3K27ac.RPKM.quantile_TSS<0.840828598] yes=9,no=10,missing=9
			9:leaf=0.0299999993
			10:leaf=-0.00252994848
	2:[TF_NMF9_TSS<0.13509497] yes=5,no=6,missing=5
		5:leaf=-0.0286702737
		6:[TF_NMF5_TSS<0.365392685] yes=13,no=14,missing=13
			13:leaf=-0.0126904733
			14:leaf=0.0244308524
booster[133]:
0:[hic_contact<0.0198994502] yes=1,no=2,missing=1
	1:[hic_contact<0.00254963338] yes=3,no=4,missing=3
		3:[TF_NMF8_TSS<0.0790548474] yes=7,no=8,missing=7
			7:leaf=0.0287627578
			8:leaf=-0.0283262916
		4:[TF_NMF5_e<0.284844637] yes=9,no=10,missing=9
			9:leaf=-0.0275840927
			10:leaf=0.0111042112
	2:[zscore.contact.to.TSS<0.0412867218] yes=5,no=6,missing=5
		5:leaf=0.0299999993
		6:[remaining.enhancers.contact.to.TSS<0.188893884] yes=11,no=12,missing=11
			11:leaf=0.012220609
			12:leaf=-0.0111977672
booster[134]:
0:[distance<0.452773392] yes=1,no=2,missing=1
	1:[diff.from.max.contact.to.TSS<0.728751421] yes=3,no=4,missing=3
		3:[hic_contact<0.00627404731] yes=5,no=6,missing=5
			5:leaf=0.0193699859
			6:leaf=-0.0172623023
		4:[zscore.contact.to.TSS<0.108682439] yes=7,no=8,missing=7
			7:leaf=0.0213679709
			8:leaf=0.00119213539
	2:leaf=-0.0299999993
booster[135]:
0:[remaining.TSS.contact.from.enhancer<0.387077093] yes=1,no=2,missing=1
	1:[C11orf30_TSS<0.166666672] yes=3,no=4,missing=3
		3:[zscore.contact.to.TSS<0.0495254621] yes=7,no=8,missing=7
			7:leaf=-0.0124871256
			8:leaf=0.01209307
		4:[diff.from.max.contact.to.TSS<0.840486825] yes=9,no=10,missing=9
			9:leaf=-0.0268658977
			10:leaf=0.0064754039
	2:[TF_NMF8_e<0.0082701603] yes=5,no=6,missing=5
		5:leaf=0.00253906148
		6:leaf=0.0299999993
booster[136]:
0:[Enhancer.count.near.TSS<0.161095098] yes=1,no=2,missing=1
	1:[TF_NMF1_TSS<0.360338718] yes=3,no=4,missing=3
		3:[TF_NMF9_e<0.0562696233] yes=7,no=8,missing=7
			7:leaf=-0.00421736576
			8:leaf=0.0299999993
		4:leaf=-0.0237095319
	2:[TargetGeneExpression<0.396381497] yes=5,no=6,missing=5
		5:[TF_NMF4_e<0.302847147] yes=9,no=10,missing=9
			9:leaf=-0.00659655733
			10:leaf=-0.0299999993
		6:[H3K27ac.RPKM.quantile_TSS<0.665734231] yes=11,no=12,missing=11
			11:leaf=0.0299999993
			12:leaf=-0.00214037299
booster[137]:
0:[STAT1_e<0.25] yes=1,no=2,missing=1
	1:[RUNX1_TSS<0.166666672] yes=3,no=4,missing=3
		3:[TargetGeneExpression<0.447248787] yes=7,no=8,missing=7
			7:leaf=-0.00649640663
			8:leaf=0.018453002
		4:[KLF16_e<0.25] yes=9,no=10,missing=9
			9:leaf=-0.0299999993
			10:leaf=-0.00355039816
	2:[TF_NMF6_TSS<0.270254284] yes=5,no=6,missing=5
		5:[TF_NMF7_e<0.082101129] yes=11,no=12,missing=11
			11:leaf=0.0186576452
			12:leaf=-0.0230325833
		6:leaf=0.0299999993
booster[138]:
0:[hic_contact<0.0123993233] yes=1,no=2,missing=1
	1:[remaining.enhancers.contact.to.TSS<0.363635957] yes=3,no=4,missing=3
		3:[TF_NMF1_TSS<3.91563881e-05] yes=7,no=8,missing=7
			7:leaf=0.00127167092
			8:leaf=-0.0299999993
		4:[MEIS2_TSS<0.25] yes=9,no=10,missing=9
			9:leaf=-0.0195978545
			10:leaf=0.0299999993
	2:[diff.from.max.contact.to.TSS<0.681365252] yes=5,no=6,missing=5
		5:leaf=-0.0195111651
		6:[zscore.contact.from.enhancer<0.174846902] yes=13,no=14,missing=13
			13:leaf=0.0299999993
			14:leaf=0.00946204457
booster[139]:
0:[zscore.contact.from.enhancer<0.0898869932] yes=1,no=2,missing=1
	1:[TF_NMF7_TSS<0.0439771526] yes=3,no=4,missing=3
		3:leaf=0.00181621558
		4:leaf=-0.0281297639
	2:[TF_NMF10_e<0.567988634] yes=5,no=6,missing=5
		5:[TF_NMF5_e<0.0186422188] yes=9,no=10,missing=9
			9:leaf=0.0111233499
			10:leaf=-0.00958112627
		6:leaf=0.0299999993
booster[140]:
0:[H3K27ac.RPKM.quantile_TSS<0.505105913] yes=1,no=2,missing=1
	1:[TF_NMF8_TSS<0.0181242973] yes=3,no=4,missing=3
		3:leaf=0.000302260887
		4:leaf=0.0299999993
	2:[MLLT1_TSS<0.166666672] yes=5,no=6,missing=5
		5:[TF_NMF10_e<0.306837499] yes=7,no=8,missing=7
			7:leaf=-0.0247844141
			8:leaf=0.00274576386
		6:[THAP1_TSS<0.166666672] yes=9,no=10,missing=9
			9:leaf=0.0120359734
			10:leaf=-0.0153648136
booster[141]:
0:[TF_NMF1_TSS<0.325971127] yes=1,no=2,missing=1
	1:[TF_NMF8_e<0.0196210817] yes=3,no=4,missing=3
		3:[TF_NMF1_e<0.272251546] yes=7,no=8,missing=7
			7:leaf=-0.0130839264
			8:leaf=0.0131615521
		4:[TF_NMF7_e<0.156443283] yes=9,no=10,missing=9
			9:leaf=0.0242363624
			10:leaf=-0.00903490465
	2:[normalized_dhs<0.0349445678] yes=5,no=6,missing=5
		5:leaf=0.00759634282
		6:leaf=-0.0259675048
booster[142]:
0:[GATAD2B_e<0.166666672] yes=1,no=2,missing=1
	1:[TF_NMF12_TSS<0.357399255] yes=3,no=4,missing=3
		3:[C11orf30_TSS<0.166666672] yes=7,no=8,missing=7
			7:leaf=-0.00731666759
			8:leaf=-0.0245408248
		4:[TF_NMF12_TSS<0.445412874] yes=9,no=10,missing=9
			9:leaf=0.0299999993
			10:leaf=-0.0123718418
	2:[TF_NMF10_e<0.107572004] yes=5,no=6,missing=5
		5:leaf=-0.0106836809
		6:[TargetGeneExpression<0.381070107] yes=11,no=12,missing=11
			11:leaf=0.00727141416
			12:leaf=0.0299999993
booster[143]:
0:[hic_contact<0.0103370436] yes=1,no=2,missing=1
	1:[Enhancer.count.near.TSS<0.768299699] yes=3,no=4,missing=3
		3:leaf=-0.0252304468
		4:leaf=0.01141732
	2:[SMAD1_TSS<0.25] yes=5,no=6,missing=5
		5:[TF_NMF7_e<0.152616292] yes=9,no=10,missing=9
			9:leaf=-0.020973824
			10:leaf=0.010674024
		6:[TF_NMF3_TSS<0.362235904] yes=11,no=12,missing=11
			11:leaf=0.000909465889
			12:leaf=0.0299999993
booster[144]:
0:[TF_NMF1_e<0.273495138] yes=1,no=2,missing=1
	1:[TF_NMF5_TSS<0.424961329] yes=3,no=4,missing=3
		3:[TF_NMF10_e<0.249605581] yes=7,no=8,missing=7
			7:leaf=-0.0048385621
			8:leaf=-0.0245285314
		4:leaf=0.0197706353
	2:[SIX5_TSS<0.25] yes=5,no=6,missing=5
		5:[distance<0.323216021] yes=9,no=10,missing=9
			9:leaf=0.0258178208
			10:leaf=-0.00993034709
		6:leaf=-0.0283518136
booster[145]:
0:[TF_NMF1_e<0.274313569] yes=1,no=2,missing=1
	1:[ATF3_e<0.166666672] yes=3,no=4,missing=3
		3:[normalized_h3K27ac_e<0.233711064] yes=7,no=8,missing=7
			7:leaf=-0.00388519978
			8:leaf=0.0299999993
		4:[TF_NMF8_e<0.0199386291] yes=9,no=10,missing=9
			9:leaf=-0.0299999993
			10:leaf=-0.00598728983
	2:[TF_NMF9_e<0.187139854] yes=5,no=6,missing=5
		5:[diff.from.max.contact.from.enhancer<0.996484041] yes=11,no=12,missing=11
			11:leaf=-0.0299999993
			12:leaf=0.0121373087
		6:[THAP1_TSS<0.166666672] yes=13,no=14,missing=13
			13:leaf=0.0299999993
			14:leaf=-0.00369993481
booster[146]:
0:[hic_contact<0.0138152158] yes=1,no=2,missing=1
	1:[Enhancer.count.near.TSS<0.771469712] yes=3,no=4,missing=3
		3:[diff.from.max.contact.from.enhancer<0.984557033] yes=7,no=8,missing=7
			7:leaf=-0.0299999993
			8:leaf=0.00153730891
		4:leaf=0.0146201663
	2:[normalized_h3K27ac_e<0.0240793191] yes=5,no=6,missing=5
		5:leaf=-0.0212378502
		6:[zscore.contact.to.TSS<0.0395061746] yes=11,no=12,missing=11
			11:leaf=0.0299999993
			12:leaf=0.00569504919
booster[147]:
0:[distance<0.535824776] yes=1,no=2,missing=1
	1:[ZBTB5_e<0.25] yes=3,no=4,missing=3
		3:[TF_NMF5_TSS<0.255447775] yes=5,no=6,missing=5
			5:leaf=-0.00831098948
			6:leaf=0.0119185466
		4:[ZNF282_e<0.25] yes=7,no=8,missing=7
			7:leaf=0.0299999993
			8:leaf=-0.0103031527
	2:leaf=-0.0291944128
booster[148]:
0:[ZBTB40_TSS<0.166666672] yes=1,no=2,missing=1
	1:[diff.from.max.contact.from.enhancer<0.847606659] yes=3,no=4,missing=3
		3:leaf=-0.0248240288
		4:[diff.from.max.contact.to.TSS<0.707050264] yes=7,no=8,missing=7
			7:leaf=0.0299999993
			8:leaf=0.00208566524
	2:[TF_NMF8_e<0.0860317945] yes=5,no=6,missing=5
		5:[H3K27me3.RPKM.quantile_TSS<0.14335984] yes=9,no=10,missing=9
			9:leaf=-0.00708324416
			10:leaf=-0.0243101027
		6:[diff.from.max.contact.to.TSS<0.729645967] yes=11,no=12,missing=11
			11:leaf=0.0299999993
			12:leaf=-0.00139901799
booster[149]:
0:[TF_NMF1_TSS<0.139191985] yes=1,no=2,missing=1
	1:[HDAC6_TSS<0.166666672] yes=3,no=4,missing=3
		3:[diff.from.max.contact.to.TSS<0.675075054] yes=7,no=8,missing=7
[truncated: 936 more rows]

## Sheet: treedump_fold3
booster[0]:
0:[diff.from.max.contact.from.enhancer<0.999649107] yes=1,no=2,missing=1
	1:leaf=-0.0299999993
	2:[KLF16_e<0.25] yes=5,no=6,missing=5
		5:[zscore.contact.to.TSS<0.240122646] yes=7,no=8,missing=7
			7:leaf=-0.0262438171
			8:leaf=0.00306199724
		6:[normalized_dhs<0.0916539878] yes=9,no=10,missing=9
			9:leaf=-0.00598705467
			10:leaf=0.0299999993
booster[1]:
0:[zscore.contact.from.enhancer<0.376996517] yes=1,no=2,missing=1
	1:[distance<0.0260130316] yes=3,no=4,missing=3
		3:[Enhancer.count.near.TSS<0.161383271] yes=7,no=8,missing=7
			7:leaf=0.0141906152
			8:leaf=-0.0299999993
		4:[TSS.count.near.enhancer<0.0395348817] yes=9,no=10,missing=9
			9:leaf=-0.00453302497
			10:leaf=-0.0299999993
	2:[TF_NMF1_e<0.173452735] yes=5,no=6,missing=5
		5:[hic_contact<0.163551018] yes=11,no=12,missing=11
			11:leaf=-0.0299999993
			12:leaf=0.00606767042
		6:[TF_NMF1_TSS<0.268860102] yes=13,no=14,missing=13
			13:leaf=0.0299999993
			14:leaf=-0.00555488328
booster[2]:
0:[diff.from.max.contact.from.enhancer<0.999649107] yes=1,no=2,missing=1
	1:[distance<0.0208361372] yes=3,no=4,missing=3
		3:[GATA1_e<0.25] yes=7,no=8,missing=7
			7:leaf=-0.0299999993
			8:leaf=0.0119766928
		4:leaf=-0.0299999993
	2:[hic_contact<0.0678038299] yes=5,no=6,missing=5
		5:[TF_NMF1_e<0.261433005] yes=9,no=10,missing=9
			9:leaf=-0.0299999993
			10:leaf=0.0110170133
		6:[TF_NMF1_e<0.122367293] yes=11,no=12,missing=11
			11:leaf=0.00239232299
			12:leaf=0.0299999993
booster[3]:
0:[diff.from.max.contact.from.enhancer<0.999986112] yes=1,no=2,missing=1
	1:[hic_contact<0.0803621858] yes=3,no=4,missing=3
		3:leaf=-0.0299999993
		4:[Enhancer.count.near.TSS<0.213544667] yes=7,no=8,missing=7
			7:leaf=0.0299999993
			8:leaf=-0.0299999993
	2:[hic_contact<0.0614784807] yes=5,no=6,missing=5
		5:[normalized_h3K27ac_e<0.123670205] yes=9,no=10,missing=9
			9:leaf=-0.0299999993
			10:leaf=0.00244448171
		6:[TF_NMF1_TSS<0.245568365] yes=11,no=12,missing=11
			11:leaf=0.0230929293
			12:leaf=-0.0164367817
booster[4]:
0:[hic_contact<0.0875955448] yes=1,no=2,missing=1
	1:[distance<0.0253209844] yes=3,no=4,missing=3
		3:[TSS.count.near.enhancer<0.162790701] yes=7,no=8,missing=7
			7:leaf=0.0249764733
			8:leaf=-0.0299999993
		4:[zscore.contact.from.enhancer<0.376996517] yes=9,no=10,missing=9
			9:leaf=-0.0299999993
			10:leaf=-0.0119051235
	2:[TF_NMF1_TSS<0.21314466] yes=5,no=6,missing=5
		5:[TargetGeneExpression<0.399574101] yes=11,no=12,missing=11
			11:leaf=0.00407050364
			12:leaf=0.0299999993
		6:[normalized_h3K27ac_e<0.232712775] yes=13,no=14,missing=13
			13:leaf=-0.0299999993
			14:leaf=0.0064798547
booster[5]:
0:[hic_contact<0.0813522786] yes=1,no=2,missing=1
	1:[hic_contact<0.0613553599] yes=3,no=4,missing=3
		3:leaf=-0.0299999993
		4:[remaining.TSS.contact.from.enhancer<0.0894465968] yes=9,no=10,missing=9
			9:leaf=0.0137108266
			10:leaf=-0.0299999993
	2:[TF_NMF1_e<0.147777766] yes=5,no=6,missing=5
		5:[TSS.count.near.enhancer<0.179069772] yes=11,no=12,missing=11
			11:leaf=0.00861627515
			12:leaf=-0.0231913272
		6:[diff.from.max.contact.from.enhancer<0.960036039] yes=13,no=14,missing=13
			13:leaf=-0.0100132124
			14:leaf=0.0299999993
booster[6]:
0:[diff.from.max.contact.from.enhancer<0.999645591] yes=1,no=2,missing=1
	1:[Enhancer.count.near.TSS<0.0377521627] yes=3,no=4,missing=3
		3:leaf=-0.000137577823
		4:[distance<0.0293765776] yes=7,no=8,missing=7
			7:leaf=-0.0175778046
			8:leaf=-0.0299999993
	2:[POLR2A_e<0.25] yes=5,no=6,missing=5
		5:[TargetGeneExpression<0.55641222] yes=9,no=10,missing=9
			9:leaf=-0.0249300692
			10:leaf=0.0289188102
		6:[zscore.contact.from.enhancer<0.331081748] yes=11,no=12,missing=11
			11:leaf=-0.0299999993
			12:leaf=0.0222471487
booster[7]:
0:[diff.from.max.contact.from.enhancer<0.999649107] yes=1,no=2,missing=1
	1:[distance<0.0208361372] yes=3,no=4,missing=3
		3:[zscore.contact.to.TSS<0.104136191] yes=7,no=8,missing=7
			7:leaf=0.0185033046
			8:leaf=-0.0299999993
		4:leaf=-0.0299999993
	2:[normalized_h3K27ac_e<0.0757978708] yes=5,no=6,missing=5
		5:[distance<0.00771628786] yes=11,no=12,missing=11
			11:leaf=0.0106433528
			12:leaf=-0.0299999993
		6:[KLF16_e<0.25] yes=13,no=14,missing=13
			13:leaf=0.000394923612
			14:leaf=0.0278439485
booster[8]:
0:[diff.from.max.contact.from.enhancer<0.999649107] yes=1,no=2,missing=1
	1:[distance<0.020631073] yes=3,no=4,missing=3
		3:[zscore.contact.to.TSS<0.123753816] yes=7,no=8,missing=7
			7:leaf=0.0172250997
			8:leaf=-0.0299999993
		4:leaf=-0.0299999993
	2:[normalized_h3K27ac_e<0.0385638289] yes=5,no=6,missing=5
		5:[distance<0.00372940325] yes=11,no=12,missing=11
			11:leaf=0.0138793597
			12:leaf=-0.0299999993
		6:[zscore.contact.from.enhancer<0.37847352] yes=13,no=14,missing=13
			13:leaf=-0.0137025481
			14:leaf=0.0236660019
booster[9]:
0:[diff.from.max.contact.from.enhancer<0.999808908] yes=1,no=2,missing=1
	1:[Enhancer.count.near.TSS<0.0377521627] yes=3,no=4,missing=3
		3:leaf=-0.000297288701
		4:[hic_contact<0.0630482733] yes=7,no=8,missing=7
			7:leaf=-0.0299999993
			8:leaf=-0.0209186468
	2:[TF_NMF1_TSS<0.1990906] yes=5,no=6,missing=5
		5:[hic_contact<0.148448169] yes=9,no=10,missing=9
			9:leaf=-0.00346079958
			10:leaf=0.0291205589
		6:[normalized_h3K27ac_e<0.166223407] yes=11,no=12,missing=11
			11:leaf=-0.0299999993
			12:leaf=0.00420265831
booster[10]:
0:[zscore.contact.to.TSS<0.139307708] yes=1,no=2,missing=1
	1:[zscore.contact.to.TSS<0.0965842158] yes=3,no=4,missing=3
		3:[Enhancer.count.near.TSS<0.0365994237] yes=7,no=8,missing=7
			7:leaf=-0.000442046643
			8:leaf=-0.0299999993
		4:[normalized_h3K27ac_e<0.0651595742] yes=9,no=10,missing=9
			9:leaf=-0.0299999993
			10:leaf=-0.000283575908
	2:[TF_NMF1_e<0.173074067] yes=5,no=6,missing=5
		5:[TF_NMF10_e<0.533504248] yes=11,no=12,missing=11
			11:leaf=-0.0168479886
			12:leaf=0.0268708207
		6:[TF_NMF1_TSS<0.268092692] yes=13,no=14,missing=13
			13:leaf=0.0299999993
			14:leaf=-0.0127508817
booster[11]:
0:[zscore.contact.to.TSS<0.154306889] yes=1,no=2,missing=1
	1:[zscore.contact.to.TSS<0.0940029323] yes=3,no=4,missing=3
		3:[TF_NMF1_e<0.532698691] yes=7,no=8,missing=7
			7:leaf=-0.0299999993
			8:leaf=-0.0139080212
		4:[remaining.enhancers.contact.to.TSS<0.222557515] yes=9,no=10,missing=9
			9:leaf=0.00487399427
			10:leaf=-0.0299999993
	2:[TF_NMF1_TSS<0.266443908] yes=5,no=6,missing=5
		5:[TF_NMF1_e<0.173452735] yes=11,no=12,missing=11
			11:leaf=0.00432551047
			12:leaf=0.0299999993
		6:[zscore.contact.to.TSS<0.323803067] yes=13,no=14,missing=13
			13:leaf=-0.0299999993
			14:leaf=-0.0015280887
booster[12]:
0:[zscore.contact.from.enhancer<0.327606082] yes=1,no=2,missing=1
	1:[diff.from.max.contact.to.TSS<0.845118165] yes=3,no=4,missing=3
		3:leaf=-0.0299999993
		4:[hic_contact<0.0594572425] yes=9,no=10,missing=9
			9:leaf=-0.0299999993
			10:leaf=0.0143908877
	2:[TF_NMF1_e<0.237133205] yes=5,no=6,missing=5
		5:[hic_contact<0.0699840933] yes=11,no=12,missing=11
			11:leaf=-0.0299999993
			12:leaf=-0.00295226951
		6:[TF_NMF1_TSS<0.193945915] yes=13,no=14,missing=13
			13:leaf=0.0299999993
			14:leaf=-0.00636254298
booster[13]:
0:[diff.from.max.contact.from.enhancer<0.999645591] yes=1,no=2,missing=1
	1:[distance<0.0293641798] yes=3,no=4,missing=3
		3:[TF_NMF1_e<0.236298114] yes=7,no=8,missing=7
			7:leaf=-0.0299999993
			8:leaf=0.0260105077
		4:leaf=-0.0299999993
	2:[TF_NMF1_e<0.180379197] yes=5,no=6,missing=5
		5:[hic_contact<0.201026008] yes=11,no=12,missing=11
			11:leaf=-0.0247372612
			12:leaf=0.0115061989
		6:[TF_NMF1_TSS<0.268860102] yes=13,no=14,missing=13
			13:leaf=0.0299999993
			14:leaf=-0.0209736526
booster[14]:
0:[diff.from.max.contact.from.enhancer<0.999993086] yes=1,no=2,missing=1
	1:[XRCC3_TSS<0.5] yes=3,no=4,missing=3
		3:leaf=-0.0299999993
		4:[SIN3B_TSS<0.25] yes=9,no=10,missing=9
			9:leaf=0.000749113096
			10:leaf=-0.0299999993
	2:[TF_NMF1_e<0.0774637014] yes=5,no=6,missing=5
		5:[TF_NMF11_TSS<0.0176236816] yes=11,no=12,missing=11
			11:leaf=0.000471711537
			12:leaf=-0.0299999993
		6:[TF_NMF1_TSS<0.235953912] yes=13,no=14,missing=13
			13:leaf=0.0235981457
			14:leaf=-0.0108286971
booster[15]:
0:[hic_contact<0.064428255] yes=1,no=2,missing=1
	1:[Enhancer.count.near.TSS<0.0331412107] yes=3,no=4,missing=3
		3:leaf=0.0178304408
		4:[CHAMP1_e<0.75] yes=7,no=8,missing=7
			7:leaf=-0.0299999993
			8:leaf=-0.00168767734
	2:[TF_NMF1_TSS<0.197830141] yes=5,no=6,missing=5
		5:[Enhancer.count.near.TSS<0.300576359] yes=9,no=10,missing=9
			9:leaf=0.029278988
			10:leaf=-0.00362383341
		6:[TF_NMF1_e<0.24745822] yes=11,no=12,missing=11
			11:leaf=-0.0299999993
			12:leaf=0.0034748218
booster[16]:
0:[zscore.contact.from.enhancer<0.399485648] yes=1,no=2,missing=1
	1:[diff.from.max.contact.to.TSS<0.843923092] yes=3,no=4,missing=3
		3:[TF_NMF5_TSS<0.911403537] yes=7,no=8,missing=7
			7:leaf=-0.0299999993
			8:leaf=-0.00455284957
		4:[TF_NMF6_TSS<0.133972019] yes=9,no=10,missing=9
			9:leaf=-0.0299999993
			10:leaf=0.0108910808
	2:[NCOR1_e<0.166666672] yes=5,no=6,missing=5
		5:[distance<0.00234672613] yes=11,no=12,missing=11
			11:leaf=0.00662337616
			12:leaf=-0.0299999993
		6:[Enhancer.count.near.TSS<0.232853025] yes=13,no=14,missing=13
			13:leaf=0.0299999993
			14:leaf=0.00523311784
booster[17]:
0:[zscore.contact.from.enhancer<0.336341977] yes=1,no=2,missing=1
	1:[Enhancer.count.near.TSS<0.0340057611] yes=3,no=4,missing=3
		3:leaf=0.0122776972
		4:[TF_NMF3_e<0.80785346] yes=7,no=8,missing=7
			7:leaf=-0.0299999993
			8:leaf=0.00350443902
	2:[H3K27ac.RPKM.quantile_TSS<0.84977746] yes=5,no=6,missing=5
		5:[GMEB1_e<0.166666672] yes=9,no=10,missing=9
			9:leaf=-0.00348716392
			10:leaf=0.021712957
		6:[normalized_dhs<0.147647932] yes=11,no=12,missing=11
			11:leaf=-0.0299999993
			12:leaf=0.00157379045
booster[18]:
0:[hic_contact<0.0506848618] yes=1,no=2,missing=1
	1:[diff.from.max.contact.from.enhancer<0.999808908] yes=3,no=4,missing=3
		3:[XRCC3_TSS<0.5] yes=7,no=8,missing=7
			7:leaf=-0.0299999993
			8:leaf=-0.0145793539
		4:[NBN_e<0.25] yes=9,no=10,missing=9
			9:leaf=-0.0299999993
			10:leaf=0.0132934665
	2:[Enhancer.count.near.TSS<0.309221894] yes=5,no=6,missing=5
		5:[TF_NMF1_TSS<0.247099817] yes=11,no=12,missing=11
			11:leaf=0.0254833829
			12:leaf=-0.0178688429
		6:[zscore.contact.from.enhancer<0.501903534] yes=13,no=14,missing=13
			13:leaf=-0.0299999993
			14:leaf=0.00896959845
booster[19]:
0:[diff.from.max.contact.from.enhancer<0.999649107] yes=1,no=2,missing=1
	1:[distance<0.0293641798] yes=3,no=4,missing=3
		3:[TSS.count.near.enhancer<0.160465121] yes=7,no=8,missing=7
			7:leaf=0.0299999993
			8:leaf=-0.0299999993
		4:[hic_contact<0.0804288685] yes=9,no=10,missing=9
			9:leaf=-0.0299999993
			10:leaf=-0.0121714985
	2:[normalized_dhs<0.0978755504] yes=5,no=6,missing=5
		5:[hic_contact<0.0567793548] yes=11,no=12,missing=11
			11:leaf=-0.0299999993
			12:leaf=0.00170860067
		6:[KLF16_e<0.25] yes=13,no=14,missing=13
			13:leaf=-0.0068779001
			14:leaf=0.0299999993
booster[20]:
0:[zscore.contact.from.enhancer<0.376942217] yes=1,no=2,missing=1
	1:[diff.from.max.contact.from.enhancer<0.999649107] yes=3,no=4,missing=3
		3:[TF_NMF5_TSS<0.823399544] yes=7,no=8,missing=7
			7:leaf=-0.0299999993
			8:leaf=-0.00776803913
		4:[Enhancer.count.near.TSS<0.148126811] yes=9,no=10,missing=9
			9:leaf=-0.00140402454
			10:leaf=-0.0299999993
	2:[TF_NMF1_TSS<0.151435941] yes=5,no=6,missing=5
		5:[TF_NMF1_e<0.143128097] yes=11,no=12,missing=11
			11:leaf=-0.000835410028
			12:leaf=0.0299999993
		6:[TF_NMF11_e<0.404445231] yes=13,no=14,missing=13
			13:leaf=-0.0299999993
			14:leaf=0.0143735381
booster[21]:
0:[diff.from.max.contact.from.enhancer<0.999649107] yes=1,no=2,missing=1
	1:[distance<0.0293655992] yes=3,no=4,missing=3
		3:[TSS.count.near.enhancer<0.151162788] yes=7,no=8,missing=7
			7:leaf=0.0299999993
			8:leaf=-0.0243543889
		4:[XRCC3_TSS<0.5] yes=9,no=10,missing=9
			9:leaf=-0.0299999993
			10:leaf=-0.00737556769
	2:[hic_contact<0.0677679181] yes=5,no=6,missing=5
		5:[BHLHE40_e<0.166666672] yes=11,no=12,missing=11
			11:leaf=-0.0299999993
			12:leaf=0.0100624748
		6:[TF_NMF1_TSS<0.151044846] yes=13,no=14,missing=13
			13:leaf=0.0214867406
			14:leaf=-0.00666750409
booster[22]:
0:[zscore.contact.to.TSS<0.0945029259] yes=1,no=2,missing=1
	1:[Enhancer.count.near.TSS<0.0377521627] yes=3,no=4,missing=3
		3:leaf=0.00499927718
		4:[TargetGeneExpression<0.66822648] yes=7,no=8,missing=7
			7:leaf=-0.0299999993
			8:leaf=-0.0120403944
	2:[TF_NMF1_e<0.128431857] yes=5,no=6,missing=5
		5:[TF_NMF10_e<0.532498479] yes=9,no=10,missing=9
			9:leaf=-0.0215426274
			10:leaf=0.0214070491
		6:[TF_NMF10_TSS<0.368789852] yes=11,no=12,missing=11
			11:leaf=0.000714600203
			12:leaf=0.0299999993
booster[23]:
0:[hic_contact<0.0791617483] yes=1,no=2,missing=1
	1:[Enhancer.count.near.TSS<0.0331412107] yes=3,no=4,missing=3
		3:leaf=0.0167434942
		4:[distance<0.025394652] yes=7,no=8,missing=7
			7:leaf=0.00375418109
			8:leaf=-0.0299999993
	2:[Enhancer.count.near.TSS<0.232564837] yes=5,no=6,missing=5
		5:[TF_NMF1_TSS<0.247099817] yes=9,no=10,missing=9
			9:leaf=0.0299999993
			10:leaf=-0.0127000026
		6:[hic_contact<0.192269027] yes=11,no=12,missing=11
			11:leaf=-0.0257579945
			12:leaf=0.0151083935
booster[24]:
0:[hic_contact<0.0633201674] yes=1,no=2,missing=1
	1:[diff.from.max.contact.from.enhancer<0.999649107] yes=3,no=4,missing=3
		3:leaf=-0.0299999993
		4:[hic_contact<0.0481916592] yes=9,no=10,missing=9
			9:leaf=-0.0275123008
			10:leaf=0.0121920202
	2:[normalized_h3K27ac_e<0.0465425551] yes=5,no=6,missing=5
		5:[TargetGeneExpression<0.54179585] yes=11,no=12,missing=11
			11:leaf=-0.0292740855
			12:leaf=0.0155167505
		6:[GATA1_e<0.25] yes=13,no=14,missing=13
			13:leaf=0.0009436236
			14:leaf=0.0245121643
booster[25]:
0:[hic_contact<0.0640588924] yes=1,no=2,missing=1
	1:[hic_contact<0.0478274226] yes=3,no=4,missing=3
		3:[TF_NMF5_TSS<0.823399544] yes=7,no=8,missing=7
			7:leaf=-0.0299999993
			8:leaf=-0.000950767077
		4:[TF_NMF7_e<0.264597505] yes=9,no=10,missing=9
			9:leaf=-0.0299999993
			10:leaf=0.0109060816
	2:[TF_NMF1_TSS<0.151044846] yes=5,no=6,missing=5
		5:[TF_NMF6_TSS<0.0210753847] yes=11,no=12,missing=11
			11:leaf=-0.0080195982
			12:leaf=0.0250236951
		6:[remaining.TSS.contact.from.enhancer<0.131814077] yes=13,no=14,missing=13
			13:leaf=0.000513956882
			14:leaf=-0.0299999993
booster[26]:
0:[diff.from.max.contact.from.enhancer<0.999645591] yes=1,no=2,missing=1
	1:[distance<0.0283413399] yes=3,no=4,missing=3
		3:[normalized_h3K27ac_e<0.150265947] yes=7,no=8,missing=7
			7:leaf=-0.0298903193
			8:leaf=0.0172938295
		4:[XRCC3_TSS<0.5] yes=9,no=10,missing=9
			9:leaf=-0.0299999993
			10:leaf=-0.00886736158
	2:[hic_contact<0.0478582047] yes=5,no=6,missing=5
		5:[TF_NMF1_e<0.409372389] yes=11,no=12,missing=11
			11:leaf=-0.0299999993
			12:leaf=0.0198016874
		6:[TF_NMF1_e<0.128697827] yes=13,no=14,missing=13
			13:leaf=0.00025770592
			14:leaf=0.0229216926
booster[27]:
0:[hic_contact<0.0613553599] yes=1,no=2,missing=1
	1:[Enhancer.count.near.TSS<0.0365994237] yes=3,no=4,missing=3
		3:leaf=0.00402895221
		4:[normalized_h3K27ac_e<0.639627695] yes=7,no=8,missing=7
			7:leaf=-0.0299999993
			8:leaf=-0.00795790553
	2:[TCF12_e<0.25] yes=5,no=6,missing=5
		5:[TF_NMF4_TSS<0.00183547405] yes=9,no=10,missing=9
			9:leaf=0.00295547675
			10:leaf=-0.0272944067
		6:[TF_NMF10_TSS<0.309791416] yes=11,no=12,missing=11
			11:leaf=-0.00154107029
			12:leaf=0.0236462448
booster[28]:
0:[diff.from.max.contact.from.enhancer<0.999746382] yes=1,no=2,missing=1
	1:[distance<0.0293641798] yes=3,no=4,missing=3
		3:[remaining.enhancers.contact.to.TSS<0.188028499] yes=7,no=8,missing=7
			7:leaf=0.023370441
			8:leaf=-0.0287184324
		4:[AFF1_TSS<0.75] yes=9,no=10,missing=9
			9:leaf=-0.0299999993
			10:leaf=-0.0183993503
	2:[hic_contact<0.0567742288] yes=5,no=6,missing=5
		5:[SMAD1_e<0.25] yes=11,no=12,missing=11
			11:leaf=-0.0299999993
			12:leaf=0.0190797001
		6:[normalized_h3K4me3_e<0.045774661] yes=13,no=14,missing=13
			13:leaf=-0.0112915421
			14:leaf=0.01686926
booster[29]:
0:[diff.from.max.contact.from.enhancer<0.999645591] yes=1,no=2,missing=1
	1:[hic_contact<0.06461294] yes=3,no=4,missing=3
		3:[normalized_h3K27ac_e<0.513297915] yes=7,no=8,missing=7
			7:leaf=-0.0299999993
			8:leaf=-0.0119945677
		4:[remaining.TSS.contact.from.enhancer<0.160222277] yes=9,no=10,missing=9
			9:leaf=0.0151022132
			10:leaf=-0.0296287928
	2:[normalized_dhs<0.146737471] yes=5,no=6,missing=5
		5:[hic_contact<0.14789924] yes=11,no=12,missing=11
			11:leaf=-0.0164495185
			12:leaf=0.00937513635
		6:[TF_NMF1_TSS<0.203486651] yes=13,no=14,missing=13
			13:leaf=0.0299999993
			14:leaf=-0.0159261208
booster[30]:
0:[hic_contact<0.0506079122] yes=1,no=2,missing=1
	1:[Enhancer.count.near.TSS<0.0371757932] yes=3,no=4,missing=3
		3:leaf=0.0166507717
		4:[ZNF274_e<0.5] yes=7,no=8,missing=7
			7:leaf=-0.0299999993
			8:leaf=-0.0187624302
	2:[Enhancer.count.near.TSS<0.292507201] yes=5,no=6,missing=5
		5:[TF_NMF1_TSS<0.225964606] yes=9,no=10,missing=9
			9:leaf=0.0257607028
			10:leaf=-0.00997828692
		6:[hic_contact<0.264274359] yes=11,no=12,missing=11
			11:leaf=-0.0280972328
			12:leaf=0.0186785311
booster[31]:
0:[hic_contact<0.0640588924] yes=1,no=2,missing=1
	1:[XRCC3_TSS<0.5] yes=3,no=4,missing=3
		3:[hic_contact<0.0476427451] yes=7,no=8,missing=7
			7:leaf=-0.0299999993
			8:leaf=-0.0145818526
		4:[zscore.contact.to.TSS<0.0208937731] yes=9,no=10,missing=9
			9:leaf=0.0199198574
			10:leaf=-0.0246333163
	2:[TF_NMF1_e<0.173452735] yes=5,no=6,missing=5
		5:[TargetGeneExpression<0.392692327] yes=11,no=12,missing=11
			11:leaf=-0.0210376978
			12:leaf=0.0105681997
		6:[normalized_dhs<0.0846737474] yes=13,no=14,missing=13
			13:leaf=-0.00300006056
			14:leaf=0.0273398068
booster[32]:
0:[diff.from.max.contact.from.enhancer<0.999649107] yes=1,no=2,missing=1
	1:[distance<0.0206094682] yes=3,no=4,missing=3
		3:[zscore.contact.to.TSS<0.120826393] yes=7,no=8,missing=7
			7:leaf=0.0299999993
			8:leaf=-0.0299999993
		4:[TargetGeneExpression<0.66822648] yes=9,no=10,missing=9
			9:leaf=-0.0299999993
			10:leaf=-0.0133281574
	2:[H3K27ac.RPKM.quantile_TSS<0.849907279] yes=5,no=6,missing=5
		5:[normalized_h3K27ac_e<0.123670205] yes=11,no=12,missing=11
			11:leaf=-0.000100901198
			12:leaf=0.0236453097
		6:[normalized_h3K27ac_e<0.236702114] yes=13,no=14,missing=13
			13:leaf=-0.0299999993
			14:leaf=0.0071221902
booster[33]:
0:[hic_contact<0.0506848618] yes=1,no=2,missing=1
	1:[SNRNP70_TSS<0.25] yes=3,no=4,missing=3
		3:[distance<0.0490832701] yes=7,no=8,missing=7
			7:leaf=-0.0117432103
			8:leaf=-0.0299999993
		4:[CBX5_TSS<0.25] yes=9,no=10,missing=9
			9:leaf=-0.0264222231
			10:leaf=0.0159127936
	2:[Enhancer.count.near.TSS<0.22247839] yes=5,no=6,missing=5
		5:[remaining.enhancers.contact.to.TSS<0.106290631] yes=11,no=12,missing=11
			11:leaf=-0.00194131129
			12:leaf=0.0268348139
		6:[hic_contact<0.264274359] yes=13,no=14,missing=13
			13:leaf=-0.0192544647
			14:leaf=0.0156684387
booster[34]:
0:[hic_contact<0.0506079122] yes=1,no=2,missing=1
	1:[Enhancer.count.near.TSS<0.0340057611] yes=3,no=4,missing=3
		3:leaf=0.0149635756
		4:[XRCC3_TSS<0.5] yes=7,no=8,missing=7
			7:leaf=-0.0299999993
			8:leaf=-0.00417299289
	2:[Enhancer.count.near.TSS<0.292507201] yes=5,no=6,missing=5
		5:[TF_NMF1_TSS<0.3804456] yes=9,no=10,missing=9
			9:leaf=0.0176330209
			10:leaf=-0.0299999993
		6:[hic_contact<0.274457484] yes=11,no=12,missing=11
			11:leaf=-0.0278731231
			12:leaf=0.0187901929
booster[35]:
0:[zscore.contact.from.enhancer<0.327576578] yes=1,no=2,missing=1
	1:[distance<0.1140057] yes=3,no=4,missing=3
		3:[Enhancer.count.near.TSS<0.262536049] yes=7,no=8,missing=7
			7:leaf=3.80947567e-05
			8:leaf=-0.0299999993
		4:[normalized_h3K27ac_e<0.639627695] yes=9,no=10,missing=9
			9:leaf=-0.0299999993
			10:leaf=0.00155372743
	2:[TF_NMF1_TSS<0.196383446] yes=5,no=6,missing=5
		5:[TargetGeneExpression<0.400981486] yes=11,no=12,missing=11
			11:leaf=0.0017260717
			12:leaf=0.0291034374
		6:[TF_NMF11_TSS<0.00465291506] yes=13,no=14,missing=13
			13:leaf=0.0066552069
			14:leaf=-0.0299999993
booster[36]:
0:[hic_contact<0.0640588924] yes=1,no=2,missing=1
	1:[diff.from.max.contact.from.enhancer<0.999645591] yes=3,no=4,missing=3
		3:[TargetGeneExpression<0.585068882] yes=7,no=8,missing=7
			7:leaf=-0.0299999993
			8:leaf=-0.0148462374
		4:[TSS.count.near.enhancer<0.169767439] yes=9,no=10,missing=9
			9:leaf=0.00255335961
			10:leaf=-0.0299999993
	2:[TF_NMF1_TSS<0.268476456] yes=5,no=6,missing=5
		5:[TargetGeneExpression<0.408748388] yes=11,no=12,missing=11
			11:leaf=-0.0051064617
			12:leaf=0.023865154
		6:[zscore.contact.from.enhancer<0.542595327] yes=13,no=14,missing=13
			13:leaf=-0.0299999993
			14:leaf=0.00481764879
booster[37]:
0:[diff.from.max.contact.from.enhancer<0.999645591] yes=1,no=2,missing=1
	1:[distance<0.103584617] yes=3,no=4,missing=3
		3:[normalized_h3K27ac_e<0.444148928] yes=7,no=8,missing=7
			7:leaf=-0.0215766691
			8:leaf=0.0299999993
		4:[normalized_h3K27ac_e<0.639627695] yes=9,no=10,missing=9
			9:leaf=-0.0299999993
			10:leaf=-0.00677085528
	2:[normalized_h3K27ac_e<0.0385638289] yes=5,no=6,missing=5
		5:[distance<0.00371877803] yes=11,no=12,missing=11
			11:leaf=0.0120029189
			12:leaf=-0.0249817017
		6:[zscore.contact.from.enhancer<0.31493786] yes=13,no=14,missing=13
			13:leaf=-0.0149239646
			14:leaf=0.0160261206
booster[38]:
0:[diff.from.max.contact.from.enhancer<0.999649107] yes=1,no=2,missing=1
	1:[distance<0.0429752618] yes=3,no=4,missing=3
		3:[H3K27ac.RPKM.quantile_TSS<0.493825108] yes=7,no=8,missing=7
			7:leaf=0.0299999993
			8:leaf=-0.0171130355
		4:[SNRNP70_TSS<0.25] yes=9,no=10,missing=9
			9:leaf=-0.0299999993
			10:leaf=-0.00758186635
	2:[normalized_h3K27ac_e<0.0598404184] yes=5,no=6,missing=5
		5:[distance<0.00561358407] yes=11,no=12,missing=11
			11:leaf=0.00947508868
			12:leaf=-0.0235392507
		6:[TF_NMF1_e<0.169933781] yes=13,no=14,missing=13
			13:leaf=0.0011324872
			14:leaf=0.0267990362
booster[39]:
0:[zscore.contact.to.TSS<0.0699752793] yes=1,no=2,missing=1
	1:[Enhancer.count.near.TSS<0.0340057611] yes=3,no=4,missing=3
		3:leaf=0.0132436268
		4:[TF_NMF5_TSS<0.823399544] yes=7,no=8,missing=7
			7:leaf=-0.0299999993
			8:leaf=0.0120110167
	2:[remaining.TSS.contact.from.enhancer<0.105404541] yes=5,no=6,missing=5
		5:[TF_NMF1_e<0.362782657] yes=9,no=10,missing=9
			9:leaf=0.00195559603
			10:leaf=0.0296573844
		6:[zscore.contact.to.TSS<0.23954615] yes=11,no=12,missing=11
			11:leaf=-0.0299036
			12:leaf=0.00090013002
booster[40]:
0:[diff.from.max.contact.from.enhancer<0.999645591] yes=1,no=2,missing=1
	1:[TF_NMF5_TSS<0.38466984] yes=3,no=4,missing=3
		3:[zscore.contact.to.TSS<0.0914954543] yes=7,no=8,missing=7
			7:leaf=-0.0299999993
			8:leaf=-0.0124475444
		4:[TF_NMF11_TSS<0.145933077] yes=9,no=10,missing=9
			9:leaf=0.0159810856
			10:leaf=-0.0249278303
	2:[STAT2_e<0.25] yes=5,no=6,missing=5
		5:[zscore.contact.to.TSS<0.23954615] yes=11,no=12,missing=11
			11:leaf=-0.014314279
			12:leaf=0.0126140621
		6:leaf=0.0292413905
booster[41]:
0:[diff.from.max.contact.from.enhancer<0.999746382] yes=1,no=2,missing=1
	1:[distance<0.0481100082] yes=3,no=4,missing=3
		3:[remaining.enhancers.contact.to.TSS<0.249219418] yes=7,no=8,missing=7
			7:leaf=0.0123795234
			8:leaf=-0.0261581112
		4:[NFRKB_TSS<0.5] yes=9,no=10,missing=9
			9:leaf=-0.0299999993
			10:leaf=-0.00841987506
	2:[TF_NMF1_e<0.0795835853] yes=5,no=6,missing=5
		5:[normalized_h3K4me3_e<0.045774661] yes=11,no=12,missing=11
			11:leaf=-0.0283705276
			12:leaf=0.00128791959
		6:[TF_NMF1_TSS<0.177727237] yes=13,no=14,missing=13
			13:leaf=0.023731811
			14:leaf=-0.00334966904
booster[42]:
0:[hic_contact<0.0518545136] yes=1,no=2,missing=1
	1:[diff.from.max.contact.from.enhancer<0.990237474] yes=3,no=4,missing=3
		3:[XRCC3_TSS<0.5] yes=7,no=8,missing=7
			7:leaf=-0.0299999993
			8:leaf=0.000850797282
		4:[hic_contact<0.0255014636] yes=9,no=10,missing=9
			9:leaf=-0.0282558165
			10:leaf=0.00196494465
	2:[remaining.TSS.contact.from.enhancer<0.105404541] yes=5,no=6,missing=5
		5:[TF_NMF1_e<0.123780057] yes=11,no=12,missing=11
			11:leaf=0.00199483684
			12:leaf=0.0255831983
		6:[hic_contact<0.241620064] yes=13,no=14,missing=13
			13:leaf=-0.0213497188
			14:leaf=0.0128120882
booster[43]:
0:[hic_contact<0.0478582047] yes=1,no=2,missing=1
	1:[MEIS2_e<0.75] yes=3,no=4,missing=3
		3:[normalized_h3K27ac_e<0.639627695] yes=7,no=8,missing=7
			7:leaf=-0.0299999993
			8:leaf=0.00227632746
		4:leaf=0.0137616135
	2:[remaining.TSS.contact.from.enhancer<0.106708199] yes=5,no=6,missing=5
		5:[TF_NMF5_e<0.151189864] yes=9,no=10,missing=9
			9:leaf=0.0186975077
			10:leaf=-0.0145549448
		6:[hic_contact<0.271384597] yes=11,no=12,missing=11
			11:leaf=-0.0218629129
			12:leaf=0.0151892155
booster[44]:
0:[diff.from.max.contact.from.enhancer<0.999649107] yes=1,no=2,missing=1
	1:[distance<0.0480774269] yes=3,no=4,missing=3
		3:[TSS.count.near.enhancer<0.295348823] yes=7,no=8,missing=7
			7:leaf=0.00794538204
			8:leaf=-0.0277268551
		4:[AFF1_TSS<0.75] yes=9,no=10,missing=9
			9:leaf=-0.0299999993
			10:leaf=-0.008376549
	2:[normalized_h3K27ac_e<0.0438829735] yes=5,no=6,missing=5
		5:[TSS.count.near.enhancer<0.169767439] yes=11,no=12,missing=11
			11:leaf=0.00159295509
			12:leaf=-0.0256316513
		6:[ZBTB11_TSS<0.25] yes=13,no=14,missing=13
			13:leaf=0.0165663715
			14:leaf=-0.00918467902
booster[45]:
0:[hic_contact<0.0476427451] yes=1,no=2,missing=1
	1:[XRCC3_TSS<0.5] yes=3,no=4,missing=3
		3:[TF_NMF5_TSS<0.729188442] yes=7,no=8,missing=7
			7:leaf=-0.0299999993
			8:leaf=0.0135585042
		4:[zscore.contact.from.enhancer<0.0904894173] yes=9,no=10,missing=9
			9:leaf=0.0299999993
			10:leaf=-0.0185368229
	2:[remaining.TSS.contact.from.enhancer<0.0793521553] yes=5,no=6,missing=5
		5:[diff.from.max.contact.to.TSS<0.798357725] yes=11,no=12,missing=11
			11:leaf=0.0299999993
			12:leaf=0.00339209847
		6:[distance<0.00311491941] yes=13,no=14,missing=13
			13:leaf=0.0206846204
			14:leaf=-0.0199055262
booster[46]:
0:[diff.from.max.contact.from.enhancer<0.999645591] yes=1,no=2,missing=1
	1:[distance<0.120622642] yes=3,no=4,missing=3
		3:[Enhancer.count.near.TSS<0.290201724] yes=7,no=8,missing=7
			7:leaf=0.00139981124
			8:leaf=-0.0262062009
		4:[XRCC3_TSS<0.5] yes=9,no=10,missing=9
			9:leaf=-0.0299999993
			10:leaf=0.008717441
	2:[C11orf30_TSS<0.166666672] yes=5,no=6,missing=5
		5:[normalized_h3K27ac_e<0.025265947] yes=11,no=12,missing=11
			11:leaf=-0.0183026586
			12:leaf=0.0157129522
		6:[TF_NMF6_TSS<0.270197809] yes=13,no=14,missing=13
			13:leaf=-0.0299999993
			14:leaf=0.00363147142
booster[47]:
0:[hic_contact<0.0556661338] yes=1,no=2,missing=1
	1:[HDAC6_TSS<0.166666672] yes=3,no=4,missing=3
		3:[normalized_h3K27ac_e<0.450797856] yes=7,no=8,missing=7
			7:leaf=-0.0299999993
			8:leaf=-0.00582475308
		4:[diff.from.max.contact.to.TSS<0.725340843] yes=9,no=10,missing=9
			9:leaf=-0.0280691423
			10:leaf=0.00809229724
	2:[remaining.TSS.contact.from.enhancer<0.162345931] yes=5,no=6,missing=5
		5:[FOXM1_e<0.25] yes=11,no=12,missing=11
			11:leaf=-0.000172905915
			12:leaf=0.0224471111
		6:[GATA1_e<0.25] yes=13,no=14,missing=13
			13:leaf=-0.0288350135
			14:leaf=0.00862657744
booster[48]:
0:[hic_contact<0.0556661338] yes=1,no=2,missing=1
	1:[hic_contact<0.0256194547] yes=3,no=4,missing=3
		3:[TF_NMF5_TSS<0.38466984] yes=7,no=8,missing=7
			7:leaf=-0.0299999993
			8:leaf=-0.00807217136
		4:[remaining.enhancers.contact.to.TSS<0.0670227557] yes=9,no=10,missing=9
			9:leaf=0.0295737404
			10:leaf=-0.0225887094
	2:[TF_NMF1_TSS<0.197830141] yes=5,no=6,missing=5
		5:[TargetGeneExpression<0.408768892] yes=11,no=12,missing=11
			11:leaf=0.00228461158
			12:leaf=0.0285031386
		6:[remaining.enhancers.contact.to.TSS<0.197786093] yes=13,no=14,missing=13
			13:leaf=0.000678904122
			14:leaf=-0.0299999993
booster[49]:
0:[hic_contact<0.0644385219] yes=1,no=2,missing=1
	1:[distance<0.113124877] yes=3,no=4,missing=3
		3:[remaining.TSS.contact.from.enhancer<0.0344071165] yes=7,no=8,missing=7
			7:leaf=0.0170936603
			8:leaf=-0.0225097537
		4:[HDAC6_TSS<0.166666672] yes=9,no=10,missing=9
			9:leaf=-0.0299999993
			10:leaf=-0.0159638431
	2:[Enhancer.count.near.TSS<0.221613824] yes=5,no=6,missing=5
		5:[HCFC1_TSS<0.25] yes=11,no=12,missing=11
			11:leaf=0.0299999993
			12:leaf=0.00175830722
		6:[POLR2A_e<0.25] yes=13,no=14,missing=13
			13:leaf=-0.0257252883
			14:leaf=0.00437354855
booster[50]:
0:[hic_contact<0.0614784807] yes=1,no=2,missing=1
	1:[distance<0.139261514] yes=3,no=4,missing=3
		3:[H3K27ac.RPKM.quantile_TSS<0.511388421] yes=7,no=8,missing=7
			7:leaf=0.0140835466
			8:leaf=-0.0225665569
		4:[TF_NMF4_e<0.588568687] yes=9,no=10,missing=9
			9:leaf=-0.0299999993
			10:leaf=0.00564625626
	2:[TF_NMF1_TSS<0.148160622] yes=5,no=6,missing=5
		5:[Enhancer.count.near.TSS<0.243227661] yes=11,no=12,missing=11
			11:leaf=0.0287424661
			12:leaf=0.00189526496
		6:[STAT1_e<0.25] yes=13,no=14,missing=13
			13:leaf=-0.0274282675
			14:leaf=0.0134731838
booster[51]:
0:[zscore.contact.to.TSS<0.057140559] yes=1,no=2,missing=1
	1:[Enhancer.count.near.TSS<0.0357348695] yes=3,no=4,missing=3
		3:leaf=0.0273846686
		4:[TF_NMF3_TSS<0.417268455] yes=7,no=8,missing=7
			7:leaf=-0.0299999993
			8:leaf=-0.0166301299
	2:[TF_NMF1_e<0.173994347] yes=5,no=6,missing=5
		5:[TSS.count.near.enhancer<0.179069772] yes=9,no=10,missing=9
			9:leaf=0.00524520921
			10:leaf=-0.0194743816
		6:[C11orf30_TSS<0.166666672] yes=11,no=12,missing=11
			11:leaf=0.0226264223
			12:leaf=-0.00202446477
booster[52]:
0:[hic_contact<0.0478582047] yes=1,no=2,missing=1
	1:[HDAC6_TSS<0.166666672] yes=3,no=4,missing=3
		3:[XRCC3_TSS<0.5] yes=7,no=8,missing=7
			7:leaf=-0.029364828
			8:leaf=0.0128307492
		4:[hic_contact<0.014738624] yes=9,no=10,missing=9
			9:leaf=-0.0180362873
			10:leaf=0.016522849
	2:[remaining.TSS.contact.from.enhancer<0.160110667] yes=5,no=6,missing=5
		5:[STAT5A_e<0.25] yes=11,no=12,missing=11
			11:leaf=-0.00169562199
			12:leaf=0.0233313199
		6:[hic_contact<0.274057329] yes=13,no=14,missing=13
			13:leaf=-0.0299999993
			14:leaf=0.0209137946
booster[53]:
0:[hic_contact<0.0506079122] yes=1,no=2,missing=1
	1:[AFF1_TSS<0.75] yes=3,no=4,missing=3
		3:[E2F7_e<0.5] yes=7,no=8,missing=7
			7:leaf=-0.0293879863
			8:leaf=-0.00839939341
		4:[diff.from.max.contact.to.TSS<0.724183559] yes=9,no=10,missing=9
			9:leaf=-0.0299999993
			10:leaf=0.0221125651
	2:[TF_NMF1_TSS<0.197830141] yes=5,no=6,missing=5
		5:[Enhancer.count.near.TSS<0.29279539] yes=11,no=12,missing=11
			11:leaf=0.021089375
			12:leaf=-0.00435428182
		6:[TF_NMF3_TSS<0.0838927925] yes=13,no=14,missing=13
			13:leaf=-0.00246803858
			14:leaf=-0.0299999993
booster[54]:
0:[zscore.contact.from.enhancer<0.327606082] yes=1,no=2,missing=1
	1:[TF_NMF5_TSS<0.38466984] yes=3,no=4,missing=3
		3:[TSS.count.near.enhancer<0.183720931] yes=7,no=8,missing=7
			7:leaf=-0.0181169938
			8:leaf=-0.0299999993
		4:[TF_NMF11_TSS<0.170508832] yes=9,no=10,missing=9
			9:leaf=0.0165878013
			10:leaf=-0.0250260793
	2:[ZBTB11_TSS<0.25] yes=5,no=6,missing=5
		5:[normalized_h3K4me3_e<0.045774661] yes=11,no=12,missing=11
			11:leaf=-0.00972811598
			12:leaf=0.0161027778
		6:[TF_NMF6_e<0.329408109] yes=13,no=14,missing=13
			13:leaf=-0.0299999993
			14:leaf=0.0090014236
booster[55]:
0:[hic_contact<0.0613553599] yes=1,no=2,missing=1
	1:[TF_NMF5_TSS<0.464769959] yes=3,no=4,missing=3
		3:[TF_NMF3_e<0.659991205] yes=7,no=8,missing=7
			7:leaf=-0.0268839598
			8:leaf=0.00399040151
		4:[SIN3B_TSS<0.25] yes=9,no=10,missing=9
			9:leaf=0.0272031315
			10:leaf=-0.029246537
	2:[normalized_h3K27ac_e<0.0545212775] yes=5,no=6,missing=5
		5:[diff.from.max.contact.to.TSS<0.959608555] yes=11,no=12,missing=11
			11:leaf=-0.0241475664
			12:leaf=0.0100183981
		6:[TF_NMF10_TSS<0.382656395] yes=13,no=14,missing=13
			13:leaf=-0.00214438816
			14:leaf=0.0250689145
booster[56]:
0:[zscore.contact.from.enhancer<0.29225719] yes=1,no=2,missing=1
	1:[XRCC3_TSS<0.5] yes=3,no=4,missing=3
		3:[distance<0.120723225] yes=7,no=8,missing=7
			7:leaf=-0.0169238448
			8:leaf=-0.0289652236
		4:[TF_NMF6_TSS<0.146848917] yes=9,no=10,missing=9
			9:leaf=-0.0155791799
			10:leaf=0.0239727814
	2:[TF_NMF1_TSS<0.140167952] yes=5,no=6,missing=5
		5:[Enhancer.count.near.TSS<0.230835736] yes=11,no=12,missing=11
			11:leaf=0.0259007011
			12:leaf=0.00286300411
		6:[normalized_h3K27ac_e<0.121010631] yes=13,no=14,missing=13
			13:leaf=-0.0299999993
			14:leaf=0.00765433954
booster[57]:
0:[hic_contact<0.0466885567] yes=1,no=2,missing=1
	1:[TF_NMF5_TSS<0.38466984] yes=3,no=4,missing=3
		3:[ZNF274_e<0.5] yes=7,no=8,missing=7
			7:leaf=-0.0288211815
			8:leaf=-0.0107111754
		4:[SIN3B_TSS<0.25] yes=9,no=10,missing=9
			9:leaf=0.0226522535
			10:leaf=-0.0202940144
	2:[TF_NMF1_e<0.173452735] yes=5,no=6,missing=5
		5:[TSS.count.near.enhancer<0.388372093] yes=11,no=12,missing=11
			11:leaf=-0.000947414665
			12:leaf=-0.0285764299
		6:[TF_NMF1_TSS<0.292526424] yes=13,no=14,missing=13
			13:leaf=0.023260992
			14:leaf=-0.00829243939
booster[58]:
0:[diff.from.max.contact.from.enhancer<0.999798536] yes=1,no=2,missing=1
	1:[distance<0.026048094] yes=3,no=4,missing=3
		3:[TSS.count.near.enhancer<0.346511632] yes=7,no=8,missing=7
			7:leaf=0.0245201029
			8:leaf=-0.0275883768
		4:[XRCC3_TSS<0.5] yes=9,no=10,missing=9
			9:leaf=-0.026617568
			10:leaf=0.00439787377
	2:[TF_NMF1_TSS<0.161146373] yes=5,no=6,missing=5
		5:[TargetGeneExpression<0.400354981] yes=11,no=12,missing=11
			11:leaf=0.0019511953
			12:leaf=0.027426498
		6:[distance<0.0159999542] yes=13,no=14,missing=13
			13:leaf=-0.000104330706
			14:leaf=-0.0299999993
booster[59]:
0:[zscore.contact.from.enhancer<0.291273654] yes=1,no=2,missing=1
	1:[TF_NMF5_TSS<0.38466984] yes=3,no=4,missing=3
		3:[zscore.contact.to.TSS<0.0889523178] yes=7,no=8,missing=7
			7:leaf=-0.0267860685
			8:leaf=-0.00627293997
		4:[SIN3B_TSS<0.25] yes=9,no=10,missing=9
			9:leaf=0.0178016797
			10:leaf=-0.0241090693
	2:[TF_NMF1_TSS<0.245750874] yes=5,no=6,missing=5
		5:[KLF16_e<0.25] yes=11,no=12,missing=11
			11:leaf=0.00128581398
			12:leaf=0.0223570801
		6:[E2F6_TSS<0.125] yes=13,no=14,missing=13
			13:leaf=0.0143113444
			14:leaf=-0.0299999993
booster[60]:
0:[hic_contact<0.0506079122] yes=1,no=2,missing=1
	1:[HDAC6_TSS<0.166666672] yes=3,no=4,missing=3
		3:[ZNF274_e<0.5] yes=7,no=8,missing=7
			7:leaf=-0.0273824316
			8:leaf=-0.00614620885
		4:[TSS.count.near.enhancer<0.169767439] yes=9,no=10,missing=9
			9:leaf=0.0299999993
			10:leaf=-0.0146886334
	2:[normalized_h3K27ac_e<0.416223407] yes=5,no=6,missing=5
		5:[TF_NMF1_e<0.180379197] yes=11,no=12,missing=11
			11:leaf=-0.0107716583
			12:leaf=0.0126297623
		6:leaf=0.0299999993
booster[61]:
0:[hic_contact<0.0476427451] yes=1,no=2,missing=1
	1:[E2F7_e<0.5] yes=3,no=4,missing=3
		3:[Enhancer.count.near.TSS<0.0435158499] yes=7,no=8,missing=7
			7:leaf=0.0234123748
			8:leaf=-0.0265996866
		4:[TF_NMF9_e<0.325874239] yes=9,no=10,missing=9
			9:leaf=0.0189164206
			10:leaf=-0.0299999993
	2:[remaining.TSS.contact.from.enhancer<0.274207771] yes=5,no=6,missing=5
		5:[normalized_h3K27ac_e<0.0625] yes=11,no=12,missing=11
			11:leaf=-0.00856235344
			12:leaf=0.0150668155
		6:[TF_NMF6_TSS<0.259663522] yes=13,no=14,missing=13
			13:leaf=-0.0299999993
			14:leaf=-0.000191311439
booster[62]:
0:[hic_contact<0.0506079122] yes=1,no=2,missing=1
	1:[TF_NMF5_TSS<0.823399544] yes=3,no=4,missing=3
		3:[SMAD1_e<0.25] yes=7,no=8,missing=7
			7:leaf=-0.0261318497
			8:leaf=-0.00975532085
		4:leaf=0.0241730623
	2:[H3K27ac.RPKM.quantile_TSS<0.896411657] yes=5,no=6,missing=5
		5:[Enhancer.count.near.TSS<0.290201724] yes=9,no=10,missing=9
			9:leaf=0.0188604426
			10:leaf=-0.00321956887
		6:[TF_NMF1_e<0.232835844] yes=11,no=12,missing=11
			11:leaf=-0.0299999993
			12:leaf=-0
booster[63]:
0:[hic_contact<0.0466629043] yes=1,no=2,missing=1
	1:[E2F7_e<0.5] yes=3,no=4,missing=3
		3:[NFRKB_TSS<0.5] yes=7,no=8,missing=7
			7:leaf=-0.0259204637
			8:leaf=0.00414601527
		4:[TF_NMF9_e<0.325415909] yes=9,no=10,missing=9
			9:leaf=0.0169013888
			10:leaf=-0.0269085057
	2:[normalized_h3K27ac_e<0.0545212775] yes=5,no=6,missing=5
		5:[TSS.count.near.enhancer<0.169767439] yes=11,no=12,missing=11
			11:leaf=0.0019867185
			12:leaf=-0.0246934779
		6:[remaining.TSS.contact.from.enhancer<0.303663641] yes=13,no=14,missing=13
			13:leaf=0.0126400478
			14:leaf=-0.0222132001
booster[64]:
0:[distance<0.0476793423] yes=1,no=2,missing=1
	1:[TF_NMF1_TSS<0.109947644] yes=3,no=4,missing=3
		3:[PRDM10_TSS<0.166666672] yes=7,no=8,missing=7
			7:leaf=0.0019350705
			8:leaf=0.0233747698
		4:[E2F6_TSS<0.125] yes=9,no=10,missing=9
			9:leaf=0.0163284726
			10:leaf=-0.0198175218
	2:[GATAD2B_e<0.166666672] yes=5,no=6,missing=5
		5:[TF_NMF10_TSS<0.030245129] yes=11,no=12,missing=11
			11:leaf=-0.0109552909
			12:leaf=-0.0269715153
		6:[distance<0.122167528] yes=13,no=14,missing=13
			13:leaf=0.00806372333
			14:leaf=-0.0170995053
booster[65]:
0:[hic_contact<0.0466526449] yes=1,no=2,missing=1
	1:[E2F7_e<0.5] yes=3,no=4,missing=3
		3:[Enhancer.count.near.TSS<0.0435158499] yes=7,no=8,missing=7
			7:leaf=0.0139329173
			8:leaf=-0.025462972
		4:[TF_NMF1_TSS<0.138475418] yes=9,no=10,missing=9
			9:leaf=0.0132280206
			10:leaf=-0.0232783183
	2:[diff.from.max.contact.from.enhancer<0.955960751] yes=5,no=6,missing=5
		5:[Enhancer.count.near.TSS<0.282132566] yes=11,no=12,missing=11
			11:leaf=0.00797082484
			12:leaf=-0.0283604935
		6:[TF_NMF1_e<0.0796579197] yes=13,no=14,missing=13
			13:leaf=-0.00254096952
			14:leaf=0.018937638
booster[66]:
0:[hic_contact<0.0791617483] yes=1,no=2,missing=1
	1:[HDAC6_TSS<0.166666672] yes=3,no=4,missing=3
		3:[zscore.contact.from.enhancer<0.332151204] yes=7,no=8,missing=7
			7:leaf=-0.0235702153
			8:leaf=-0.00240403833
		4:[TF_NMF1_e<0.15613848] yes=9,no=10,missing=9
			9:leaf=-0.0112954658
			10:leaf=0.0288080368
	2:[TargetGeneExpression<0.363656253] yes=5,no=6,missing=5
		5:[STAT5A_e<0.25] yes=11,no=12,missing=11
			11:leaf=-0.0254584439
			12:leaf=0.00983075239
		6:[H3K27ac.RPKM.quantile_TSS<0.923550248] yes=13,no=14,missing=13
			13:leaf=0.0219673999
			14:leaf=-0.0112154838
booster[67]:
0:[diff.from.max.contact.from.enhancer<0.999753356] yes=1,no=2,missing=1
	1:[normalized_h3K27ac_e<0.461436152] yes=3,no=4,missing=3
		3:[NFRKB_TSS<0.5] yes=7,no=8,missing=7
			7:leaf=-0.0235268623
			8:leaf=-0.00315757398
		4:[TF_NMF9_TSS<0.255667984] yes=9,no=10,missing=9
			9:leaf=-0.007565015
			10:leaf=0.0299999993
	2:[TF_NMF1_e<0.169933781] yes=5,no=6,missing=5
		5:[normalized_h3K27ac_e<0.0465425551] yes=11,no=12,missing=11
			11:leaf=-0.024179643
			12:leaf=-0.000312244752
		6:[normalized_dhs<0.0975720584] yes=13,no=14,missing=13
			13:leaf=-0.00830370747
			14:leaf=0.023077067
booster[68]:
0:[distance<0.120681077] yes=1,no=2,missing=1
	1:[TSS.count.near.enhancer<0.211627901] yes=3,no=4,missing=3
		3:[STAT2_e<0.25] yes=7,no=8,missing=7
			7:leaf=0.00372555223
			8:leaf=0.0299999993
		4:[TF_NMF11_TSS<0.0593782812] yes=9,no=10,missing=9
			9:leaf=0.0047441083
			10:leaf=-0.0243240632
	2:[TF_NMF5_TSS<0.61147809] yes=5,no=6,missing=5
		5:[NCOR1_e<0.5] yes=11,no=12,missing=11
			11:leaf=-0.0252177808
			12:leaf=0.00588665856
		6:leaf=0.0139180785
booster[69]:
0:[distance<0.139289856] yes=1,no=2,missing=1
	1:[CHAMP1_e<0.25] yes=3,no=4,missing=3
		3:[hic_contact<0.192222849] yes=7,no=8,missing=7
			7:leaf=-0.0153712817
			8:leaf=0.0123449145
		4:[TF_NMF1_TSS<0.178703725] yes=9,no=10,missing=9
			9:leaf=0.0227655042
			10:leaf=-0.00606104406
	2:[TargetGeneExpression<0.448926985] yes=5,no=6,missing=5
		5:[H3K27me3.RPKM.quantile_TSS<0.768853009] yes=11,no=12,missing=11
			11:leaf=-0.0271596983
			12:leaf=0.00461021392
		6:[TF_NMF1_TSS<0.04441927] yes=13,no=14,missing=13
			13:leaf=0.0137918387
			14:leaf=-0.0211668406
booster[70]:
0:[zscore.contact.from.enhancer<0.331609637] yes=1,no=2,missing=1
	1:[HDAC6_TSS<0.166666672] yes=3,no=4,missing=3
		3:[TF_NMF10_TSS<0.40267998] yes=7,no=8,missing=7
			7:leaf=-0.0260914117
			8:leaf=-0.0125714224
		4:[remaining.TSS.contact.from.enhancer<0.0580813549] yes=9,no=10,missing=9
			9:leaf=0.0299999993
			10:leaf=-0.0133995749
	2:[GATA2_e<0.25] yes=5,no=6,missing=5
		5:[normalized_h3K27ac_e<0.0279255267] yes=11,no=12,missing=11
			11:leaf=-0.0299999993
			12:leaf=-0.00378763932
		6:[TF_NMF2_TSS<0.156242803] yes=13,no=14,missing=13
			13:leaf=0.0226285867
			14:leaf=-0.0151256258
booster[71]:
0:[hic_contact<0.026835274] yes=1,no=2,missing=1
	1:[ESRRA_TSS<0.75] yes=3,no=4,missing=3
		3:[TF_NMF2_e<0.501706779] yes=7,no=8,missing=7
			7:leaf=-0.0253716819
			8:leaf=0.00053369836
		4:leaf=0.0121194962
	2:[TSS.count.near.enhancer<0.169767439] yes=5,no=6,missing=5
		5:[normalized_h3K27ac_e<0.0518617108] yes=9,no=10,missing=9
			9:leaf=-0.0017762169
			10:leaf=0.024288157
		6:[POLR2A_e<0.25] yes=11,no=12,missing=11
			11:leaf=-0.0260700546
			12:leaf=0.000942454441
booster[72]:
0:[hic_contact<0.0268455334] yes=1,no=2,missing=1
	1:[TargetGeneExpression<0.445619196] yes=3,no=4,missing=3
		3:[TargetGeneExpression<0.211584806] yes=7,no=8,missing=7
			7:leaf=-0.0174378604
			8:leaf=-0.0290963966
		4:[TargetGeneExpression<0.458760321] yes=9,no=10,missing=9
			9:leaf=0.0299999993
			10:leaf=-0.0149306525
	2:[NCOR1_e<0.166666672] yes=5,no=6,missing=5
		5:[TF_NMF10_TSS<0.585434914] yes=11,no=12,missing=11
			11:leaf=-0.0223594271
			12:leaf=0.0075709559
		6:[TF_NMF1_TSS<0.436733127] yes=13,no=14,missing=13
			13:leaf=0.00862483494
			14:leaf=-0.021736661
booster[73]:
0:[diff.from.max.contact.from.enhancer<0.983195186] yes=1,no=2,missing=1
	1:[normalized_h3K27ac_e<0.392287254] yes=3,no=4,missing=3
		3:[TAF7_TSS<0.25] yes=7,no=8,missing=7
			7:leaf=-0.0230258256
			8:leaf=0.00461988105
		4:[TF_NMF5_e<0.226289928] yes=9,no=10,missing=9
			9:leaf=-0.0134994909
			10:leaf=0.0299999993
	2:[H3K27ac.RPKM.quantile_TSS<0.84977746] yes=5,no=6,missing=5
		5:[TargetGeneExpression<0.369920552] yes=11,no=12,missing=11
			11:leaf=-0.00225906726
			12:leaf=0.0236762445
		6:[TF_NMF11_TSS<0.000207895268] yes=13,no=14,missing=13
			13:leaf=-0.00432153372
			14:leaf=-0.0299999993
booster[74]:
0:[hic_contact<0.069465965] yes=1,no=2,missing=1
	1:[remaining.TSS.contact.from.enhancer<0.0199701153] yes=3,no=4,missing=3
		3:[hic_contact<0.0187554508] yes=7,no=8,missing=7
			7:leaf=-0.0271987673
			8:leaf=0.0299999993
		4:[SNRNP70_TSS<0.25] yes=9,no=10,missing=9
			9:leaf=-0.0231402908
			10:leaf=0.0030255618
	2:[TargetGeneExpression<0.363715857] yes=5,no=6,missing=5
		5:[TF_NMF11_TSS<0.0176885575] yes=11,no=12,missing=11
			11:leaf=0.00602033315
			12:leaf=-0.0146103753
		6:[remaining.TSS.contact.from.enhancer<0.353966206] yes=13,no=14,missing=13
			13:leaf=0.0183947794
			14:leaf=-0.0225161463
booster[75]:
0:[distance<0.135948956] yes=1,no=2,missing=1
	1:[TSS.count.near.enhancer<0.211627901] yes=3,no=4,missing=3
		3:[H3K4me3.RPKM.quantile_TSS<0.83646071] yes=7,no=8,missing=7
			7:leaf=0.0168994032
			8:leaf=-0.0153708719
		4:[GATA2_e<0.25] yes=9,no=10,missing=9
			9:leaf=-0.0179007538
			10:leaf=0.00436070375
	2:[AFF1_TSS<0.75] yes=5,no=6,missing=5
		5:[diff.from.max.contact.to.TSS<0.837550759] yes=11,no=12,missing=11
			11:leaf=-0.0258217677
			12:leaf=0.0126747526
		6:[diff.from.max.contact.to.TSS<0.706062853] yes=13,no=14,missing=13
			13:leaf=-0.0213379171
			14:leaf=0.024694467
booster[76]:
0:[hic_contact<0.156409994] yes=1,no=2,missing=1
	1:[hic_contact<0.0177550912] yes=3,no=4,missing=3
		3:[XRCC3_TSS<0.5] yes=7,no=8,missing=7
			7:leaf=-0.023752464
			8:leaf=0.0299999993
		4:[TSS.count.near.enhancer<0.169767439] yes=9,no=10,missing=9
			9:leaf=0.00597559148
			10:leaf=-0.0155183673
	2:[TF_NMF1_e<0.0104401009] yes=5,no=6,missing=5
		5:[TF_NMF7_TSS<0.0262021236] yes=11,no=12,missing=11
			11:leaf=0.0158185475
			12:leaf=-0.0167653617
		6:[TF_NMF6_TSS<0.0409310535] yes=13,no=14,missing=13
			13:leaf=0.000450560387
			14:leaf=0.0293209497
booster[77]:
0:[hic_contact<0.0268455334] yes=1,no=2,missing=1
	1:[XRCC3_TSS<0.5] yes=3,no=4,missing=3
		3:[remaining.TSS.contact.from.enhancer<0.384819508] yes=7,no=8,missing=7
			7:leaf=-0.0243099369
			8:leaf=-0.00814889185
		4:leaf=0.0192567073
	2:[E2F8_TSS<0.25] yes=5,no=6,missing=5
		5:[Enhancer.count.near.TSS<0.300576359] yes=9,no=10,missing=9
			9:leaf=0.0188224092
			10:leaf=-0.00375177013
		6:[normalized_h3K27ac_e<0.12632978] yes=11,no=12,missing=11
			11:leaf=-0.0296444111
			12:leaf=-0.0010643485
booster[78]:
0:[hic_contact<0.0466629043] yes=1,no=2,missing=1
	1:[normalized_h3K27ac_e<0.450797856] yes=3,no=4,missing=3
		3:[diff.from.max.contact.to.TSS<0.835420966] yes=7,no=8,missing=7
			7:leaf=-0.0222056732
			8:leaf=0.0125571061
		4:[TF_NMF6_TSS<0.0437425226] yes=9,no=10,missing=9
			9:leaf=0.0299999993
			10:leaf=-0.0108613456
	2:[TF_NMF1_TSS<0.178685665] yes=5,no=6,missing=5
		5:[Enhancer.count.near.TSS<0.300576359] yes=11,no=12,missing=11
			11:leaf=0.0197052397
			12:leaf=-0.00215858012
		6:[normalized_h3K27ac_e<0.315159559] yes=13,no=14,missing=13
			13:leaf=-0.0249855891
			14:leaf=0.0153804654
booster[79]:
0:[hic_contact<0.0256245844] yes=1,no=2,missing=1
	1:[RBBP5_TSS<0.166666672] yes=3,no=4,missing=3
		3:[MEIS2_TSS<0.25] yes=7,no=8,missing=7
			7:leaf=-0.0207892004
			8:leaf=0.0149147911
		4:[SMAD1_TSS<0.25] yes=9,no=10,missing=9
			9:leaf=-0.0295647662
			10:leaf=-0.0167699438
	2:[E2F8_TSS<0.25] yes=5,no=6,missing=5
		5:[TF_NMF1_e<0.0104401009] yes=11,no=12,missing=11
			11:leaf=-0.0105721587
			12:leaf=0.0135354549
		6:[zscore.contact.to.TSS<0.0462973118] yes=13,no=14,missing=13
			13:leaf=0.0236001816
			14:leaf=-0.019703649
booster[80]:
0:[distance<0.135979772] yes=1,no=2,missing=1
	1:[remaining.TSS.contact.from.enhancer<0.101986147] yes=3,no=4,missing=3
		3:[H3K27ac.RPKM.quantile_TSS<0.896411657] yes=7,no=8,missing=7
			7:leaf=0.015506939
			8:leaf=-0.0257800762
		4:[distance<0.0422215909] yes=9,no=10,missing=9
			9:leaf=0.000270067831
			10:leaf=-0.0221557654
	2:[HDAC6_TSS<0.166666672] yes=5,no=6,missing=5
		5:[TargetGeneExpression<0.44895643] yes=11,no=12,missing=11
			11:leaf=-0.0249951016
			12:leaf=-0.0107139852
		6:[diff.from.max.contact.to.TSS<0.725340843] yes=13,no=14,missing=13
			13:leaf=-0.020322172
			14:leaf=0.0249679964
booster[81]:
0:[distance<0.135948956] yes=1,no=2,missing=1
	1:[Enhancer.count.near.TSS<0.30230546] yes=3,no=4,missing=3
		3:[TF_NMF1_TSS<0.184555814] yes=7,no=8,missing=7
			7:leaf=0.0183752812
			8:leaf=-0.0123991547
		4:[TF_NMF1_e<0.123780057] yes=9,no=10,missing=9
			9:leaf=-0.0231273696
			10:leaf=0.00328762899
	2:[ZNF24_TSS<0.5] yes=5,no=6,missing=5
		5:[TF_NMF5_TSS<0.38388595] yes=11,no=12,missing=11
			11:leaf=-0.0236864947
			12:leaf=0.00271803234
		6:[TF_NMF3_TSS<0.266904652] yes=13,no=14,missing=13
			13:leaf=-0.0299999993
			14:leaf=0.0292622074
booster[82]:
0:[hic_contact<0.0506079122] yes=1,no=2,missing=1
	1:[TF_NMF10_TSS<0.407595575] yes=3,no=4,missing=3
		3:[TF_NMF10_TSS<0.0349591896] yes=7,no=8,missing=7
			7:leaf=-0.00586068118
			8:leaf=-0.0248643421
		4:[SMAD1_TSS<0.25] yes=9,no=10,missing=9
			9:leaf=-0.015246137
			10:leaf=0.0299999993
	2:[GATAD2A_e<0.166666672] yes=5,no=6,missing=5
		5:[TargetGeneExpression<0.403201461] yes=11,no=12,missing=11
			11:leaf=-0.0125222486
			12:leaf=0.00917403679
		6:[TF_NMF10_TSS<0.281673908] yes=13,no=14,missing=13
			13:leaf=0.000561105844
			14:leaf=0.0251157917
booster[83]:
0:[distance<0.120622642] yes=1,no=2,missing=1
	1:[STAT5A_e<0.25] yes=3,no=4,missing=3
		3:[distance<0.00310216937] yes=7,no=8,missing=7
			7:leaf=0.0180522427
			8:leaf=-0.0133714629
		4:[TF_NMF10_TSS<0.475515962] yes=9,no=10,missing=9
			9:leaf=0.001593441
			10:leaf=0.0296659395
	2:[HDAC6_TSS<0.166666672] yes=5,no=6,missing=5
		5:[TAF15_TSS<0.25] yes=11,no=12,missing=11
			11:leaf=-0.0226813257
			12:leaf=0.00605896628
		6:[remaining.enhancers.contact.to.TSS<0.173379004] yes=13,no=14,missing=13
			13:leaf=0.0299999993
			14:leaf=-0.0132593
booster[84]:
0:[hic_contact<0.0466885567] yes=1,no=2,missing=1
	1:[TF_NMF4_TSS<0.559928894] yes=3,no=4,missing=3
		3:[diff.from.max.contact.to.TSS<0.845707119] yes=7,no=8,missing=7
			7:leaf=-0.0228274539
			8:leaf=0.0180632547
		4:[TF_NMF12_TSS<0.173895776] yes=9,no=10,missing=9
			9:leaf=-0.0299470443
			10:leaf=0.0278421268
	2:[HCFC1_TSS<0.25] yes=5,no=6,missing=5
		5:[MYC_e<0.166666672] yes=11,no=12,missing=11
			11:leaf=-0.00577686075
			12:leaf=0.0171431061
		6:[normalized_dhs<0.149013638] yes=13,no=14,missing=13
			13:leaf=-0.018253589
			14:leaf=0.00743703358
booster[85]:
0:[zscore.contact.from.enhancer<0.327606082] yes=1,no=2,missing=1
	1:[normalized_h3K27ac_e<0.461436152] yes=3,no=4,missing=3
		3:[diff.from.max.contact.to.TSS<0.845118165] yes=7,no=8,missing=7
			7:leaf=-0.0206517205
			8:leaf=0.00881153438
		4:[TF_NMF1_TSS<0.11137519] yes=9,no=10,missing=9
			9:leaf=0.0299999993
			10:leaf=-0.00829758029
	2:[normalized_h3K27ac_e<0.0678191632] yes=5,no=6,missing=5
		5:[TF_NMF1_TSS<0.000321557571] yes=11,no=12,missing=11
			11:leaf=0.0077920109
			12:leaf=-0.0242809858
		6:[TargetGeneExpression<0.166030854] yes=13,no=14,missing=13
			13:leaf=-0.0176269356
			14:leaf=0.0170843378
booster[86]:
0:[hic_contact<0.0268455334] yes=1,no=2,missing=1
	1:[TargetGeneExpression<0.445619196] yes=3,no=4,missing=3
		3:[SMAD1_TSS<0.25] yes=7,no=8,missing=7
			7:leaf=-0.0253190044
			8:leaf=-0.011199099
		4:[ELK1_TSS<0.25] yes=9,no=10,missing=9
			9:leaf=0.0101559386
			10:leaf=-0.0285039358
	2:[Enhancer.count.near.TSS<0.290201724] yes=5,no=6,missing=5
		5:[normalized_h3K27ac_e<0.123670205] yes=11,no=12,missing=11
			11:leaf=0.00236952235
			12:leaf=0.0257211011
		6:[TF_NMF7_e<0.231520459] yes=13,no=14,missing=13
			13:leaf=-0.0207524523
			14:leaf=0.00278596068
booster[87]:
0:[hic_contact<0.0506848618] yes=1,no=2,missing=1
	1:[TF_NMF5_TSS<0.420540333] yes=3,no=4,missing=3
		3:[normalized_h3K27ac_e<0.465425551] yes=7,no=8,missing=7
			7:leaf=-0.0206743032
			8:leaf=0.0163015015
		4:[TF_NMF11_TSS<0.170508832] yes=9,no=10,missing=9
			9:leaf=0.0299999993
			10:leaf=-0.0187222455
	2:[diff.from.max.contact.from.enhancer<0.937627256] yes=5,no=6,missing=5
		5:[TF_NMF7_e<0.229953259] yes=11,no=12,missing=11
			11:leaf=-0.0299999993
			12:leaf=0.00419536838
		6:[normalized_h3K27ac_e<0.025265947] yes=13,no=14,missing=13
			13:leaf=-0.0134212431
			14:leaf=0.0115764635
booster[88]:
0:[distance<0.120622642] yes=1,no=2,missing=1
	1:[STAT1_e<0.25] yes=3,no=4,missing=3
		3:[TSS.count.near.enhancer<0.169767439] yes=7,no=8,missing=7
			7:leaf=0.0119326711
			8:leaf=-0.0109424293
		4:[TF_NMF6_e<0.125584602] yes=9,no=10,missing=9
			9:leaf=-0.00701441243
			10:leaf=0.0299999993
	2:[SMAD1_TSS<0.25] yes=5,no=6,missing=5
		5:[H3K27me3.RPKM.quantile_TSS<0.768853009] yes=11,no=12,missing=11
			11:leaf=-0.024900157
			12:leaf=0.0213266686
		6:[NR3C1_e<0.25] yes=13,no=14,missing=13
			13:leaf=-0.015151131
			14:leaf=0.00923857
booster[89]:
0:[distance<0.122105554] yes=1,no=2,missing=1
	1:[FOXM1_e<0.25] yes=3,no=4,missing=3
		3:[TF_NMF7_TSS<0.0218007602] yes=7,no=8,missing=7
			7:leaf=0.00439225417
			8:leaf=-0.0183356199
		4:[TF_NMF4_e<0.265478194] yes=9,no=10,missing=9
			9:leaf=0.0191589929
			10:leaf=-0.0113201337
	2:[NFRKB_TSS<0.5] yes=5,no=6,missing=5
		5:[zscore.contact.from.enhancer<0.159908593] yes=11,no=12,missing=11
			11:leaf=-0.0227320828
			12:leaf=-0.00773059204
		6:[TF_NMF7_e<0.0548990592] yes=13,no=14,missing=13
			13:leaf=0.0299999993
			14:leaf=-0.0209062099
booster[90]:
0:[distance<0.135948956] yes=1,no=2,missing=1
	1:[E2F8_TSS<0.25] yes=3,no=4,missing=3
		3:[STAT2_e<0.25] yes=7,no=8,missing=7
			7:leaf=0.00311998068
			8:leaf=0.0299999993
		4:[zscore.contact.to.TSS<0.0427692905] yes=9,no=10,missing=9
			9:leaf=0.0184273552
			10:leaf=-0.0188024566
	2:[TAF15_TSS<0.25] yes=5,no=6,missing=5
		5:[RBBP5_TSS<0.166666672] yes=11,no=12,missing=11
			11:leaf=-0.00920495763
			12:leaf=-0.0253501441
		6:[remaining.TSS.contact.from.enhancer<0.212161839] yes=13,no=14,missing=13
			13:leaf=-0.0215158034
			14:leaf=0.0274730846
booster[91]:
0:[distance<0.122114405] yes=1,no=2,missing=1
	1:[STAT1_e<0.25] yes=3,no=4,missing=3
		3:[diff.from.max.contact.from.enhancer<0.983150005] yes=7,no=8,missing=7
			7:leaf=-0.01890333
			8:leaf=0.00169067166
		4:[PML_e<0.25] yes=9,no=10,missing=9
			9:leaf=-0.0155480467
			10:leaf=0.0299419779
	2:[ZNF24_TSS<0.5] yes=5,no=6,missing=5
		5:[TF_NMF5_TSS<0.383982539] yes=11,no=12,missing=11
			11:leaf=-0.0209413227
			12:leaf=0.00775329536
		6:[TF_NMF3_TSS<0.266904652] yes=13,no=14,missing=13
			13:leaf=-0.0293329898
			14:leaf=0.0296433326
booster[92]:
0:[distance<0.112523139] yes=1,no=2,missing=1
	1:[TF_NMF1_TSS<0.150240123] yes=3,no=4,missing=3
		3:[TargetGeneExpression<0.408768892] yes=7,no=8,missing=7
			7:leaf=4.3070766e-05
			8:leaf=0.0262969527
		4:[STAT1_e<0.25] yes=9,no=10,missing=9
			9:leaf=-0.0179458261
			10:leaf=0.0157978758
	2:[NR3C1_e<0.25] yes=5,no=6,missing=5
		5:[AFF1_TSS<0.75] yes=11,no=12,missing=11
			11:leaf=-0.0232587755
			12:leaf=0.00713783829
		6:[TF_NMF9_e<0.214348018] yes=13,no=14,missing=13
			13:leaf=0.0260802582
			14:leaf=-0.0162526071
booster[93]:
0:[distance<0.1140057] yes=1,no=2,missing=1
	1:[Enhancer.count.near.TSS<0.248126805] yes=3,no=4,missing=3
		3:[TF_NMF1_TSS<0.175504565] yes=7,no=8,missing=7
			7:leaf=0.020837795
			8:leaf=-0.00668138498
		4:[TargetGeneExpression<0.408768892] yes=9,no=10,missing=9
			9:leaf=-0.0189657379
			10:leaf=0.00618549716
	2:[HDAC6_TSS<0.166666672] yes=5,no=6,missing=5
		5:[H3K4me3.RPKM.quantile_TSS<0.985753715] yes=11,no=12,missing=11
			11:leaf=-0.0192510542
			12:leaf=0.0157333072
		6:[diff.from.max.contact.to.TSS<0.730641484] yes=13,no=14,missing=13
			13:leaf=-0.0167595409
			14:leaf=0.0299999993
booster[94]:
0:[zscore.contact.to.TSS<0.0284370743] yes=1,no=2,missing=1
	1:[NFXL1_TSS<0.25] yes=3,no=4,missing=3
		3:[normalized_h3K4me3_e<0.278169036] yes=7,no=8,missing=7
			7:leaf=-0.0233881846
			8:leaf=0.0127822291
		4:[TargetGeneExpression<0.452667981] yes=9,no=10,missing=9
			9:leaf=-0.00998294912
			10:leaf=0.0299999993
	2:[E2F8_TSS<0.25] yes=5,no=6,missing=5
		5:[TargetGeneExpression<0.451298535] yes=11,no=12,missing=11
			11:leaf=-0.00108206295
			12:leaf=0.0212871842
		6:[TF_NMF4_e<0.0415206216] yes=13,no=14,missing=13
			13:leaf=0.00210740813
			14:leaf=-0.0220384002
booster[95]:
0:[diff.from.max.contact.from.enhancer<0.983195186] yes=1,no=2,missing=1
	1:[TargetGeneExpression<0.408337772] yes=3,no=4,missing=3
		3:[ZNF24_TSS<0.5] yes=7,no=8,missing=7
			7:leaf=-0.0210244954
			8:leaf=0.00645662984
		4:[TSS.count.near.enhancer<0.183720931] yes=9,no=10,missing=9
			9:leaf=0.0299999993
			10:leaf=-0.0083655091
	2:[normalized_h3K27ac_e<0.0465425551] yes=5,no=6,missing=5
		5:[TF_NMF2_TSS<0.0235338286] yes=11,no=12,missing=11
			11:leaf=-0.00611228449
			12:leaf=-0.0299999993
		6:[H3K27ac.RPKM.quantile_TSS<0.84977746] yes=13,no=14,missing=13
			13:leaf=0.0158742182
			14:leaf=-0.0121647455
booster[96]:
0:[normalized_h3K27ac_e<0.3125] yes=1,no=2,missing=1
	1:[diff.from.max.contact.to.TSS<0.761500061] yes=3,no=4,missing=3
		3:[TargetGeneExpression<0.596691847] yes=7,no=8,missing=7
			7:leaf=-0.0196031705
			8:leaf=0.00982456282
		4:[TF_NMF3_e<0.399179101] yes=9,no=10,missing=9
			9:leaf=-0.00581737701
			10:leaf=0.029912265
	2:[ZBTB7A_TSS<0.166666672] yes=5,no=6,missing=5
		5:leaf=-0.0180752724
		6:[TF_NMF1_TSS<0.323592126] yes=11,no=12,missing=11
			11:leaf=0.0299999993
			12:leaf=-0.0113807535
booster[97]:
0:[hic_contact<0.018442519] yes=1,no=2,missing=1
	1:[TF_NMF5_TSS<0.38466984] yes=3,no=4,missing=3
		3:[L3MBTL2_TSS<0.25] yes=7,no=8,missing=7
			7:leaf=-0.0117745027
			8:leaf=-0.0259094611
		4:[TF_NMF4_e<0.0116062146] yes=9,no=10,missing=9
			9:leaf=0.0299999993
			10:leaf=-0.0126140313
	2:[H3K27ac.RPKM.quantile_TSS<0.84977746] yes=5,no=6,missing=5
		5:[CHAMP1_e<0.25] yes=11,no=12,missing=11
			11:leaf=-0.00130597537
			12:leaf=0.0196734313
		6:[TF_NMF11_e<0.485675514] yes=13,no=14,missing=13
			13:leaf=-0.0212924499
			14:leaf=0.0121944649
booster[98]:
0:[distance<0.120685332] yes=1,no=2,missing=1
	1:[Enhancer.count.near.TSS<0.396829963] yes=3,no=4,missing=3
		3:[FOXM1_e<0.25] yes=7,no=8,missing=7
			7:leaf=-0.00296341116
			8:leaf=0.017917363
		4:[zscore.contact.to.TSS<0.146998912] yes=9,no=10,missing=9
			9:leaf=-0.0258522071
			10:leaf=-0.00157607382
	2:[ZNF274_e<0.5] yes=5,no=6,missing=5
		5:[remaining.TSS.contact.from.enhancer<0.337119818] yes=11,no=12,missing=11
			11:leaf=-0.0206664037
			12:leaf=-0.00398265664
		6:[zscore.contact.to.TSS<0.0229623728] yes=13,no=14,missing=13
			13:leaf=0.0299999993
			14:leaf=-0.0243948177
booster[99]:
0:[hic_contact<0.156533122] yes=1,no=2,missing=1
	1:[TF_NMF5_TSS<0.38466984] yes=3,no=4,missing=3
		3:[GATAD2B_e<0.166666672] yes=7,no=8,missing=7
			7:leaf=-0.0191610251
			8:leaf=-0.00064008648
		4:[hic_contact<0.0164931007] yes=9,no=10,missing=9
			9:leaf=0.029511096
			10:leaf=-0.0135062961
	2:[H3K27ac.RPKM.quantile_TSS<0.897220969] yes=5,no=6,missing=5
		5:[TF_NMF6_TSS<0.0657593161] yes=11,no=12,missing=11
			11:leaf=-0.000420424854
			12:leaf=0.0218934286
		6:leaf=-0.0209885482
booster[100]:
0:[distance<0.114979669] yes=1,no=2,missing=1
	1:[TSS.count.near.enhancer<0.169767439] yes=3,no=4,missing=3
		3:[TF_NMF4_TSS<0.0597131625] yes=7,no=8,missing=7
			7:leaf=0.0231718253
			8:leaf=-0.00534656132
		4:[TEAD4_e<0.166666672] yes=9,no=10,missing=9
			9:leaf=-0.018440783
			10:leaf=0.00250990293
	2:[remaining.TSS.contact.from.enhancer<0.208015725] yes=5,no=6,missing=5
		5:[HDAC6_TSS<0.166666672] yes=11,no=12,missing=11
			11:leaf=-0.0242030509
			12:leaf=0.00780971162
		6:[TF_NMF8_e<0.00191536057] yes=13,no=14,missing=13
			13:leaf=-0.0164047405
			14:leaf=0.00593568524
booster[101]:
0:[distance<0.135948956] yes=1,no=2,missing=1
	1:[normalized_h3K27ac_e<0.21941489] yes=3,no=4,missing=3
		3:[TF_NMF7_e<0.236479044] yes=7,no=8,missing=7
			7:leaf=-0.013450915
			8:leaf=0.00908568222
		4:[TF_NMF10_e<0.184024543] yes=9,no=10,missing=9
			9:leaf=0.0299999993
			10:leaf=0.00815019663
	2:[SMAD1_TSS<0.25] yes=5,no=6,missing=5
		5:[TF_NMF10_TSS<0.479236424] yes=11,no=12,missing=11
			11:leaf=-0.0258411821
			12:leaf=-0.0101092011
		6:[TF_NMF10_TSS<0.40743655] yes=13,no=14,missing=13
			13:leaf=-0.0145207876
			14:leaf=0.0299999993
booster[102]:
0:[diff.from.max.contact.from.enhancer<0.999649107] yes=1,no=2,missing=1
	1:[TF_NMF5_TSS<0.38466984] yes=3,no=4,missing=3
		3:[RBBP5_TSS<0.166666672] yes=7,no=8,missing=7
			7:leaf=-0.00239127199
			8:leaf=-0.0190285593
		4:[normalized_h3K4me3_e<0.172535211] yes=9,no=10,missing=9
			9:leaf=0.0292809196
			10:leaf=-0.0198472254
	2:[H3K27ac.RPKM.quantile_TSS<0.85044682] yes=5,no=6,missing=5
		5:[TF_NMF5_TSS<1.92136376e-05] yes=11,no=12,missing=11
			11:leaf=-0.00410847319
			12:leaf=0.0158399418
		6:[hic_contact<0.239639878] yes=13,no=14,missing=13
			13:leaf=-0.0269366633
			14:leaf=0.0101057868
booster[103]:
0:[distance<0.113124877] yes=1,no=2,missing=1
	1:[SP1_TSS<0.166666672] yes=3,no=4,missing=3
		3:[remaining.enhancers.contact.to.TSS<0.399861693] yes=7,no=8,missing=7
			7:leaf=0.0159287062
			8:leaf=-0.0197121147
		4:[TF_NMF6_TSS<0.030818183] yes=9,no=10,missing=9
			9:leaf=-0.0246960055
			10:leaf=-0.0017867916
	2:[XRCC3_TSS<0.5] yes=5,no=6,missing=5
		5:[TF_NMF12_TSS<0.283134341] yes=11,no=12,missing=11
			11:leaf=-0.0191201605
			12:leaf=-0.00261306064
		6:leaf=0.0257376917
booster[104]:
0:[hic_contact<0.00774124078] yes=1,no=2,missing=1
	1:[ZBTB7A_e<0.166666672] yes=3,no=4,missing=3
		3:leaf=-0.0269514583
		4:[TF_NMF5_e<0.0173307285] yes=9,no=10,missing=9
			9:leaf=0.0223528109
			10:leaf=-0.0130874282
	2:[normalized_h3K27ac_e<0.21941489] yes=5,no=6,missing=5
		5:[TF_NMF1_TSS<0.228277594] yes=11,no=12,missing=11
			11:leaf=0.00160312979
			12:leaf=-0.0198123083
		6:[Enhancer.count.near.TSS<0.240057647] yes=13,no=14,missing=13
			13:leaf=0.0299999993
			14:leaf=0.0017833896
booster[105]:
0:[TF_NMF1_TSS<0.139387697] yes=1,no=2,missing=1
	1:[TargetGeneExpression<0.408768892] yes=3,no=4,missing=3
		3:[STAT2_e<0.25] yes=7,no=8,missing=7
			7:leaf=-0.01205114
			8:leaf=0.0165383015
		4:[TF_NMF6_TSS<0.107542127] yes=9,no=10,missing=9
			9:leaf=0.00285800663
			10:leaf=0.0288204383
	2:[TF_NMF3_e<0.673134327] yes=5,no=6,missing=5
		5:[TSS.count.near.enhancer<0.0767441839] yes=11,no=12,missing=11
			11:leaf=0.017846344
			12:leaf=-0.0197019577
		6:leaf=0.0285341367
booster[106]:
0:[TF_NMF1_TSS<0.0970865041] yes=1,no=2,missing=1
	1:[TargetGeneExpression<0.408584148] yes=3,no=4,missing=3
		3:[TF_NMF1_e<0.0409650505] yes=7,no=8,missing=7
			7:leaf=-0.0167979468
			8:leaf=0.00389983482
		4:[H3K4me3.RPKM.quantile_TSS<0.799804866] yes=9,no=10,missing=9
			9:leaf=0.0286038872
			10:leaf=0.000304279209
	2:[TF_NMF3_e<0.276663184] yes=5,no=6,missing=5
		5:[H3K4me3.RPKM.quantile_TSS<0.605442166] yes=11,no=12,missing=11
			11:leaf=0.000880157517
			12:leaf=-0.0209905785
		6:[NR2F2_TSS<0.25] yes=13,no=14,missing=13
			13:leaf=-0.0124088936
			14:leaf=0.0225759
booster[107]:
0:[TargetGeneExpression<0.408768892] yes=1,no=2,missing=1
	1:[distance<0.00892701559] yes=3,no=4,missing=3
		3:[TF_NMF9_e<0.170353085] yes=7,no=8,missing=7
			7:leaf=0.0156713724
			8:leaf=-0.0187403709
		4:[GATAD2B_e<0.166666672] yes=9,no=10,missing=9
			9:leaf=-0.0177781675
			10:leaf=2.83324462e-05
	2:[TF_NMF1_TSS<0.139152646] yes=5,no=6,missing=5
		5:[TF_NMF3_TSS<0.625026345] yes=11,no=12,missing=11
			11:leaf=0.0253570415
			12:leaf=-0.0194386728
		6:[XRCC5_TSS<0.25] yes=13,no=14,missing=13
			13:leaf=-0.0271929912
			14:leaf=-0.000433923473
booster[108]:
0:[hic_contact<0.0186118092] yes=1,no=2,missing=1
	1:[TargetGeneExpression<0.452667981] yes=3,no=4,missing=3
		3:[ZNF24_TSS<0.5] yes=7,no=8,missing=7
			7:leaf=-0.0220653452
			8:leaf=0.0106217358
		4:[TF_NMF1_TSS<0.132064134] yes=9,no=10,missing=9
			9:leaf=0.0243770145
			10:leaf=-0.0207905099
	2:[H3K27ac.RPKM.quantile_TSS<0.405317068] yes=5,no=6,missing=5
		5:leaf=0.0299999993
		6:[remaining.TSS.contact.from.enhancer<0.166231617] yes=11,no=12,missing=11
			11:leaf=0.00400291244
			12:leaf=-0.0131179057
booster[109]:
0:[TargetGeneExpression<0.411734551] yes=1,no=2,missing=1
	1:[STAT2_e<0.25] yes=3,no=4,missing=3
		3:[distance<0.00253266515] yes=7,no=8,missing=7
			7:leaf=0.0143411029
			8:leaf=-0.0179145318
		4:[distance<0.14929691] yes=9,no=10,missing=9
			9:leaf=0.0236518253
			10:leaf=-0.0174800176
	2:[ELK1_TSS<0.25] yes=5,no=6,missing=5
		5:[THAP1_TSS<0.166666672] yes=11,no=12,missing=11
			11:leaf=0.0207838248
			12:leaf=-0.0057731634
		6:[TF_NMF10_TSS<0.226373419] yes=13,no=14,missing=13
			13:leaf=-0.0288940221
			14:leaf=0.00158745854
booster[110]:
0:[hic_contact<0.0212435238] yes=1,no=2,missing=1
	1:[SMAD1_TSS<0.25] yes=3,no=4,missing=3
		3:[GATAD2B_e<0.166666672] yes=7,no=8,missing=7
			7:leaf=-0.0241119117
			8:leaf=-0.00896732882
		4:[TF_NMF5_e<0.229845241] yes=9,no=10,missing=9
			9:leaf=-0.0117758783
			10:leaf=0.0229105186
	2:[TF_NMF4_TSS<0.0395569429] yes=5,no=6,missing=5
		5:[zscore.contact.to.TSS<0.0377894565] yes=11,no=12,missing=11
			11:leaf=0.0299999993
			12:leaf=0.00712951785
		6:[diff.from.max.contact.from.enhancer<0.957253098] yes=13,no=14,missing=13
			13:leaf=-0.0275490023
			14:leaf=0.00135658518
booster[111]:
0:[STAT1_e<0.25] yes=1,no=2,missing=1
	1:[HCFC1_TSS<0.25] yes=3,no=4,missing=3
		3:[TF_NMF7_e<0.235719115] yes=7,no=8,missing=7
			7:leaf=-0.00911832321
			8:leaf=0.00997254252
		4:[TF_NMF5_TSS<0.398431659] yes=9,no=10,missing=9
			9:leaf=-0.0178242493
			10:leaf=0.01348761
	2:[Enhancer.count.near.TSS<0.202017292] yes=5,no=6,missing=5
		5:leaf=0.0299999993
		6:[zscore.contact.to.TSS<0.0931801945] yes=13,no=14,missing=13
			13:leaf=-0.0150731271
			14:leaf=0.0245664902
booster[112]:
0:[distance<0.357248843] yes=1,no=2,missing=1
	1:[STAT1_e<0.25] yes=3,no=4,missing=3
		3:[TF_NMF1_TSS<0.139387697] yes=7,no=8,missing=7
			7:leaf=0.00317696086
			8:leaf=-0.0107462546
		4:[TF_NMF6_e<0.314721882] yes=9,no=10,missing=9
			9:leaf=0.00580855319
			10:leaf=0.0299999993
	2:[ZNF24_TSS<0.5] yes=5,no=6,missing=5
		5:[H3K27ac.RPKM.quantile_TSS<0.505105913] yes=11,no=12,missing=11
			11:leaf=0.000654079602
			12:leaf=-0.0233195946
		6:leaf=0.0141330818
booster[113]:
0:[STAT1_e<0.25] yes=1,no=2,missing=1
	1:[TF_NMF7_e<0.231520459] yes=3,no=4,missing=3
		3:[Enhancer.count.near.TSS<0.170316994] yes=7,no=8,missing=7
			7:leaf=-0.000849669566
			8:leaf=-0.017951766
		4:[remaining.enhancers.contact.to.TSS<0.121190563] yes=9,no=10,missing=9
			9:leaf=-0.0175545402
			10:leaf=0.00674137939
	2:[TF_NMF10_TSS<0.407595575] yes=5,no=6,missing=5
		5:[TF_NMF5_TSS<0.158080935] yes=11,no=12,missing=11
			11:leaf=-0.0134015968
			12:leaf=0.0161796324
		6:[normalized_h3K27ac_e<0.232712775] yes=13,no=14,missing=13
			13:leaf=0.00916009303
			14:leaf=0.0299999993
booster[114]:
0:[hic_contact<0.0177550912] yes=1,no=2,missing=1
	1:[ZNF274_e<0.5] yes=3,no=4,missing=3
		3:[TF_NMF3_TSS<0.422570467] yes=7,no=8,missing=7
			7:leaf=-0.0208442975
			8:leaf=-0.00216883933
		4:[TF_NMF9_e<0.26805073] yes=9,no=10,missing=9
			9:leaf=0.0299999993
			10:leaf=-0.0139888478
	2:[remaining.enhancers.contact.to.TSS<0.166696399] yes=5,no=6,missing=5
		5:[normalized_h3K27ac_e<0.118351057] yes=11,no=12,missing=11
			11:leaf=0.00505854655
			12:leaf=0.0263090525
		6:[normalized_h3K27ac_e<0.392287254] yes=13,no=14,missing=13
			13:leaf=-0.00737507455
			14:leaf=0.0263618249
booster[115]:
0:[zscore.contact.from.enhancer<0.531316996] yes=1,no=2,missing=1
	1:[TSS.count.near.enhancer<0.183720931] yes=3,no=4,missing=3
		3:[TF_NMF1_TSS<0.175607637] yes=7,no=8,missing=7
			7:leaf=0.0127014304
			8:leaf=-0.0133248623
		4:[TF_NMF4_TSS<0.529873073] yes=9,no=10,missing=9
			9:leaf=-0.0153460801
			10:leaf=0.0161533691
	2:[remaining.enhancers.contact.to.TSS<0.388573796] yes=5,no=6,missing=5
		5:[TSS.count.near.enhancer<0.388372093] yes=11,no=12,missing=11
			11:leaf=0.0224879608
			12:leaf=-0.00976225361
		6:leaf=0.0275781956
booster[116]:
0:[TargetGeneExpression<0.408389181] yes=1,no=2,missing=1
	1:[H3K27ac.RPKM.quantile_TSS<0.490197837] yes=3,no=4,missing=3
		3:[hic_contact<0.0091160927] yes=7,no=8,missing=7
			7:leaf=-0.0174863618
			8:leaf=0.0231279414
		4:[TF_NMF10_TSS<0.72195375] yes=9,no=10,missing=9
			9:leaf=-0.0129970061
			10:leaf=0.0296415668
	2:[H3K27ac.RPKM.quantile_TSS<0.906558812] yes=5,no=6,missing=5
		5:[MLLT1_TSS<0.166666672] yes=11,no=12,missing=11
			11:leaf=-0.000799188972
			12:leaf=0.0222780798
		6:[CBX5_TSS<0.25] yes=13,no=14,missing=13
			13:leaf=-0.0204914603
			14:leaf=0.0146032432
booster[117]:
0:[distance<0.122105554] yes=1,no=2,missing=1
	1:[TF_NMF1_TSS<0.149280071] yes=3,no=4,missing=3
		3:[TF_NMF9_TSS<0.146099284] yes=7,no=8,missing=7
			7:leaf=0.01935561
			8:leaf=0.0017439283
		4:[FOXM1_e<0.25] yes=9,no=10,missing=9
			9:leaf=-0.0225368142
			10:leaf=0.00788456202
	2:[NFXL1_TSS<0.25] yes=5,no=6,missing=5
		5:[HDAC6_TSS<0.166666672] yes=11,no=12,missing=11
			11:leaf=-0.0175794531
			12:leaf=0.00948495418
		6:[JUNB_TSS<0.25] yes=13,no=14,missing=13
			13:leaf=-0.00834010448
			14:leaf=0.0299999993
booster[118]:
0:[normalized_h3K27ac_e<0.444148928] yes=1,no=2,missing=1
	1:[diff.from.max.contact.from.enhancer<0.983195186] yes=3,no=4,missing=3
		3:[TargetGeneExpression<0.59413147] yes=7,no=8,missing=7
			7:leaf=-0.016458977
			8:leaf=0.0232181884
		4:[NFRKB_TSS<0.166666672] yes=9,no=10,missing=9
			9:leaf=0.013838876
			10:leaf=-0.0109682204
	2:[TF_NMF10_TSS<0.299119294] yes=5,no=6,missing=5
		5:leaf=-0.00291953841
		6:leaf=0.0299999993
booster[119]:
0:[distance<0.395858645] yes=1,no=2,missing=1
	1:[TF_NMF1_e<0.0193635877] yes=3,no=4,missing=3
		3:[distance<0.309318781] yes=7,no=8,missing=7
			7:leaf=-0.0167680662
			8:leaf=0.0262273625
		4:[Enhancer.count.near.TSS<0.245821327] yes=9,no=10,missing=9
			9:leaf=0.0191439148
			10:leaf=-0.00287800957
	2:[TF_NMF12_TSS<0.200686067] yes=5,no=6,missing=5
		5:[TF_NMF8_e<0.110318266] yes=11,no=12,missing=11
			11:leaf=-0.0277533811
			12:leaf=0.000634501979
		6:[TargetGeneExpression<0.412372768] yes=13,no=14,missing=13
			13:leaf=-0.0176311191
			14:leaf=0.0172449742
booster[120]:
0:[hic_contact<0.0268455334] yes=1,no=2,missing=1
	1:[RBBP5_TSS<0.166666672] yes=3,no=4,missing=3
		3:[TF_NMF9_TSS<0.0443060808] yes=7,no=8,missing=7
			7:leaf=-0.0160965826
			8:leaf=0.0198533423
		4:[TargetGeneExpression<0.445573866] yes=9,no=10,missing=9
			9:leaf=-0.022925837
			10:leaf=-0.00247160858
	2:[normalized_h3K27ac_e<0.417553186] yes=5,no=6,missing=5
		5:[TF_NMF8_TSS<0.054985784] yes=11,no=12,missing=11
			11:leaf=0.00833551586
			12:leaf=-0.0106303701
		6:[TF_NMF11_TSS<0.00331374654] yes=13,no=14,missing=13
			13:leaf=0.0299999993
			14:leaf=0.00486872811
booster[121]:
0:[TargetGeneExpression<0.376989424] yes=1,no=2,missing=1
	1:[H3K27ac.RPKM.quantile_TSS<0.505105913] yes=3,no=4,missing=3
		3:[distance<0.15710634] yes=7,no=8,missing=7
			7:leaf=0.0238344856
			8:leaf=-0.00886339415
		4:[UBTF_TSS<0.166666672] yes=9,no=10,missing=9
			9:leaf=-0.0266027357
			10:leaf=-0.00637562061
	2:[E2F8_TSS<0.25] yes=5,no=6,missing=5
		5:[diff.from.max.contact.to.TSS<0.608823419] yes=11,no=12,missing=11
			11:leaf=-0.0293435659
			12:leaf=0.0219507162
		6:[TF_NMF10_TSS<0.386293173] yes=13,no=14,missing=13
			13:leaf=-0.0148612959
			14:leaf=0.0244099144
booster[122]:
0:[distance<0.357248843] yes=1,no=2,missing=1
	1:[TF_NMF5_TSS<0.384424269] yes=3,no=4,missing=3
		3:[diff.from.max.contact.to.TSS<0.741448164] yes=7,no=8,missing=7
			7:leaf=-0.0130585013
			8:leaf=0.00280214148
		4:[TF_NMF8_e<0.0483029] yes=9,no=10,missing=9
			9:leaf=0.0299999993
			10:leaf=-0.00679413136
	2:[TF_NMF10_e<0.507834315] yes=5,no=6,missing=5
		5:[TargetGeneExpression<0.452568173] yes=11,no=12,missing=11
			11:leaf=-0.0255427286
			12:leaf=-0.00606469857
		6:leaf=0.0106951166
booster[123]:
0:[distance<0.397757351] yes=1,no=2,missing=1
	1:[CHAMP1_e<0.25] yes=3,no=4,missing=3
		3:[TF_NMF8_TSS<0.277518928] yes=7,no=8,missing=7
			7:leaf=-0.00406294176
			8:leaf=-0.028078137
		4:[ATF3_e<0.166666672] yes=9,no=10,missing=9
			9:leaf=0.0265058111
			10:leaf=0.00245178328
	2:[TF_NMF10_TSS<0.103955701] yes=5,no=6,missing=5
		5:[ZBTB2_e<0.25] yes=11,no=12,missing=11
			11:leaf=0.00941362604
			12:leaf=-0.0299220346
		6:leaf=-0.0264854711
booster[124]:
0:[TF_NMF10_TSS<0.366462409] yes=1,no=2,missing=1
	1:[SMAD1_TSS<0.25] yes=3,no=4,missing=3
		3:[remaining.enhancers.contact.to.TSS<0.0687140077] yes=7,no=8,missing=7
			7:leaf=0.0105440952
			8:leaf=-0.0191691425
		4:[TF_NMF9_TSS<0.249853685] yes=9,no=10,missing=9
			9:leaf=-0.0121309487
			10:leaf=0.00694983453
	2:[normalized_h3K27ac_e<0.288563818] yes=5,no=6,missing=5
		5:[TF_NMF7_e<0.256737411] yes=11,no=12,missing=11
			11:leaf=-0.0143886413
			12:leaf=0.0143540958
		6:[HDAC3_e<0.25] yes=13,no=14,missing=13
			13:leaf=0.0299999993
			14:leaf=0.00640369905
booster[125]:
0:[HCFC1_TSS<0.25] yes=1,no=2,missing=1
	1:[TargetGeneExpression<0.408594429] yes=3,no=4,missing=3
		3:[TF_NMF7_e<0.264620841] yes=7,no=8,missing=7
			7:leaf=-0.00939026289
			8:leaf=0.0113361478
		4:[TF_NMF6_e<0.104156986] yes=9,no=10,missing=9
			9:leaf=0.0299999993
			10:leaf=0.00354888476
	2:[STAT1_e<0.25] yes=5,no=6,missing=5
		5:[TF_NMF10_TSS<0.0690417886] yes=11,no=12,missing=11
			11:leaf=0.00282191252
			12:leaf=-0.0187040046
		6:[TSS.count.near.enhancer<0.202325583] yes=13,no=14,missing=13
			13:leaf=0.0299999993
			14:leaf=-0.0057756356
booster[126]:
0:[TF_NMF10_TSS<0.386293173] yes=1,no=2,missing=1
	1:[TSS.count.near.enhancer<0.183720931] yes=3,no=4,missing=3
		3:[STAT2_e<0.25] yes=7,no=8,missing=7
			7:leaf=-0.00318096718
			8:leaf=0.0299999993
		4:[TAF15_TSS<0.25] yes=9,no=10,missing=9
			9:leaf=-0.0181894954
			10:leaf=0.0134308171
	2:[UBTF_TSS<0.166666672] yes=5,no=6,missing=5
		5:[GATAD2A_e<0.166666672] yes=11,no=12,missing=11
			11:leaf=-0.0298057552
			12:leaf=0.00440390641
		6:[H3K4me3.RPKM.quantile_TSS<0.817000747] yes=13,no=14,missing=13
			13:leaf=0.00851009041
			14:leaf=0.0299999993
booster[127]:
0:[hic_contact<0.0177550912] yes=1,no=2,missing=1
	1:[MLLT1_TSS<0.166666672] yes=3,no=4,missing=3
		3:[TF_NMF2_e<0.332929969] yes=7,no=8,missing=7
			7:leaf=-0.0262828898
			8:leaf=0.00092739088
		4:[diff.from.max.contact.to.TSS<0.638195872] yes=9,no=10,missing=9
			9:leaf=0.0211733207
			10:leaf=-0.00937501062
	2:[diff.from.max.contact.to.TSS<0.741184473] yes=5,no=6,missing=5
		5:[TargetGeneExpression<0.598362207] yes=11,no=12,missing=11
			11:leaf=-0.014974921
			12:leaf=0.0239938442
		6:[H3K27ac.RPKM.quantile_TSS<0.84977746] yes=13,no=14,missing=13
			13:leaf=0.0147629157
			14:leaf=-0.0124697518
booster[128]:
0:[normalized_h3K27ac_e<0.444148928] yes=1,no=2,missing=1
	1:[E2F7_e<0.5] yes=3,no=4,missing=3
		3:[hic_contact<0.0177550912] yes=7,no=8,missing=7
			7:leaf=-0.0129937148
			8:leaf=0.000793238461
		4:[TF_NMF9_e<0.300925493] yes=9,no=10,missing=9
			9:leaf=0.0299999993
			10:leaf=-0.0145893432
	2:leaf=0.0287597179
booster[129]:
0:[TF_NMF10_TSS<0.407595575] yes=1,no=2,missing=1
	1:[TF_NMF1_TSS<0.151187688] yes=3,no=4,missing=3
		3:[TF_NMF9_e<0.0607638955] yes=7,no=8,missing=7
			7:leaf=-0.0151860593
			8:leaf=0.00691622961
		4:[diff.from.max.contact.to.TSS<0.778483927] yes=9,no=10,missing=9
			9:leaf=-0.0234276149
			10:leaf=-0.00143346481
	2:[AFF1_TSS<0.25] yes=5,no=6,missing=5
		5:[TF_NMF1_e<0.0409448892] yes=11,no=12,missing=11
			11:leaf=-0.0165977571
			12:leaf=0.0137295211
		6:[ELF4_TSS<0.166666672] yes=13,no=14,missing=13
			13:leaf=0.0299999993
			14:leaf=0.00743045891
booster[130]:
0:[TF_NMF10_TSS<0.030245129] yes=1,no=2,missing=1
	1:[TF_NMF4_e<0.0415206216] yes=3,no=4,missing=3
		3:[normalized_dhs<0.0614567399] yes=7,no=8,missing=7
			7:leaf=0.0299999993
			8:leaf=0.00386490626
		4:[TF_NMF11_e<0.293056041] yes=9,no=10,missing=9
			9:leaf=-0.0189558361
			10:leaf=0.0146948127
	2:[TF_NMF10_TSS<0.393712878] yes=5,no=6,missing=5
		5:[distance<0.0310457759] yes=11,no=12,missing=11
			11:leaf=0.00501231197
[truncated: 794 more rows]
