# Supplementary material for: Supervised learning of enhancer–promoter specificity based on genome-wide perturbation studies highlights areas for improvement in learning
Source: Bioinformatics. 2024 Jun 13;40(6):btae367. doi: 10.1093/bioinformatics/btae367 (PMC11211214; doi:10.1093/bioinformatics/btae367)
Supplement: btae367_Supplementary_Data [file btae367_supplementary_data.zip › STable9.xlsx]

## Sheet: STable9
name	wilcoxon's test
hic_contact	9.97e-64
hic_contact_pl_scaled	9.97e-64
hic_contact_pl_scaled_adj	9.98e-64
powerlaw_contact	5.58e-61
powerlaw_contact_reference	5.58e-61
distance	7.69e-61
powerlaw.Score.Numerator	7.77e-54
powerlaw.Score	8.87e-54
ABC.Score	1.76e-52
ABC.Score.Numerator	1.2e-51
remaining.TSS.contact.from.enhancer	1.85e-12
TSS.count.near.enhancer	1.02e-11
nearby.counts	2.28e-09
Enhancer.count.near.TSS	7.36e-09
TAF15_TSS	3.03e-07
NR2C1_TSS	5.19e-07
SNRNP70_TSS	6.83e-07
normalized_h3K27ac	8.13e-07
TCF12_e	1.28e-06
RNF2_e	2.22e-06
activity_base	3.5e-06
CBFA2T3_e	3.54e-06
EWSR1_TSS	5.7e-06
ARID1B_e	8.32e-06
mean.contact.from.enhancer	8.47e-06
GATA1_e	8.85e-06
C11orf30_TSS	9.67e-06
remaining.enhancers.contact.to.TSS	9.72e-06
STAT5A_e	1.12e-05
RUNX1_TSS	1.13e-05
remaining.contact	1.3e-05
POLR2A_e	1.53e-05
std.contact	1.78e-05
NFXL1_TSS	2.68e-05
SMARCA4_e	3.37e-05
DPF2_e	3.46e-05
MAFF_TSS	3.46e-05
TargetGeneTSS	3.8e-05
mean.contact	3.97e-05
ZBTB11_TSS	5.08e-05
LEF1_e	6e-05
TAF7_TSS	6.11e-05
ZBTB8A_TSS	7.37e-05
XRCC3_TSS	9.98e-05
total.contact	0.000101265
KLF16_e	0.000109342
KAT2B_TSS	0.000122523
total.contact.to.TSS	0.000131623
mean.contact.to.TSS	0.000132892
std.contact.to.TSS	0.000135465
std.contact.from.enhancer	0.000135465
SP1_TSS	0.000140635
SOX6_TSS	0.000198202
max.contact	0.000199062
CBFA2T2_e	0.000200908
JUND_e	0.000210239
TAL1_e	0.00024533
MBD2_e	0.000262027
ZKSCAN1_TSS	0.000293621
KDM1A_e	0.000359161
SMARCE1_e	0.000374036
ELK1_TSS	0.000392945
ZEB2_e	0.000408788
FOXK2_e	0.00041917
E4F1_TSS	0.000433268
FOXA1_TSS	0.000452054
max.contact.to.TSS	0.00046439
TRIM28_e	0.000475376
FOXM1_e	0.000485689
H3K27ac.RPKM.quantile.TSS1Kb	0.000486278
TargetGenePromoterActivityQuantile	0.000522103
ZNF639_TSS	0.000523
TEAD4_e	0.000531957
NR2F2_TSS	0.000563989
SMARCC2_e	0.000585649
GATA2_e	0.000696534
TBL1XR1_e	0.000706234
MYNN_e	0.000717229
XRCC5_TSS	0.000717797
NCOA1_e	0.000757222
NEUROD1_e	0.000855796
MYBL2_TSS	0.000918756
IRF2_TSS	0.000950696
HDAC3_e	0.000989266
STAT1_TSS	0.00106174
E2F8_TSS	0.00114454
ZBTB8A_e	0.00118768
SIRT6_TSS	0.00120994
NR2F6_TSS	0.00127721
FOXK2_TSS	0.00128882
ZHX1_TSS	0.00136695
ELF1_TSS	0.00138343
MTA2_TSS	0.00143752
NBN_e	0.00144969
NCOR1_e	0.00147558
HNRNPK_TSS	0.00152844
E4F1_e	0.00158248
RCOR1_e	0.00173778
E2F7_TSS	0.00181606
CC2D1A_e	0.00182929
GATAD2A_e	0.00187617
MTA2_e	0.00192575
HDAC6_TSS	0.00195289
PML_e	0.00200411
NR2F6_e	0.00202374
PHB2_e	0.0020483
IKZF1_e	0.00221997
NFIC_e	0.00224675
EP300_e	0.00225539
MBD2_TSS	0.00231165
NR2F2_e	0.00240001
PYGO2_e	0.00241442
ZBTB2_e	0.0025286
total.contact.from.enhancer	0.00253049
HMBOX1_e	0.00253147
EP400_e	0.00267265
HDAC2_e	0.00274719
DNMT1_TSS	0.00277182
JUNB_TSS	0.00277182
ZZZ3_TSS	0.00295602
SMAD1_TSS	0.00324865
SOX6_e	0.00330809
HNRNPUL1_TSS	0.00384419
ZSCAN29_TSS	0.00387335
BRD4_TSS	0.00391627
ZNF184_e	0.00393158
ATF4_e	0.00407187
ZBED1_TSS	0.00455625
GMEB1_e	0.00461211
UBTF_TSS	0.00461355
SUZ12_TSS	0.00477252
ZEB2_TSS	0.00484071
NFRKB_e	0.00548743
PYGO2_TSS	0.00573018
MXI1_TSS	0.00619146
H3K4me3.RPKM.quantile.TSS1Kb	0.00620028
CTCF_e	0.00621514
CDC5L_TSS	0.00652943
AFF1_TSS	0.00657053
ELF4_TSS	0.00667482
MLLT1_e	0.0070038
NR2F1_e	0.00726893
ASH1L_TSS	0.00745418
PRPF4_e	0.00767825
NCOA1_TSS	0.00795625
GATA2_TSS	0.00796283
AFF1_e	0.00844207
GABPA_e	0.00851684
CTBP1_e	0.00910045
STAT2_e	0.00932588
ZBTB5_TSS	0.00948286
SIX5_TSS	0.00982988
MIER1_e	0.00991032
CEBPB_e	0.00992006
MEIS2_TSS	0.00997742
RFX5_TSS	0.0101172
ARID3A_e	0.0102596
RBM39_TSS	0.0105669
normalized_dhs	0.0111869
ZBTB7A_TSS	0.0113573
ESRRA_TSS	0.0128581
ZNF282_e	0.0141606
RBM22_e	0.0142526
ZMIZ1_TSS	0.0150815
IRF1_e	0.0158244
NFATC3_e	0.0158467
MTA1_e	0.0160671
CBX3_e	0.0164138
CREM_e	0.0165385
RBBP5_TSS	0.0167155
NR2C1_e	0.0168611
NR2F1_TSS	0.0172596
TRIM24_e	0.0174225
GABPA_TSS	0.0199772
MEIS2_e	0.0203157
TAF9B_e	0.020617
SMARCB1_e	0.0212988
ARNT_e	0.0220318
ATF7_e	0.0223738
BRD9_e	0.022419
MCM3_e	0.022726
DEAF1_e	0.0228647
ZNF592_e	0.0229031
ZNF24_TSS	0.023084
ZNF184_TSS	0.0236041
MNT_e	0.0240459
E2F1_TSS	0.0240922
DNMT1_e	0.0246676
HCFC1_TSS	0.0248493
GABPB1_e	0.0250707
ETS1_TSS	0.0258462
ZNF316_TSS	0.0262829
PCBP1_TSS	0.0265437
IRF1_TSS	0.0281996
ZSCAN29_e	0.0284395
SIN3A_TSS	0.0303985
ZNF384_e	0.030714
ETV6_e	0.0308078
GABPB1_TSS	0.0313838
L3MBTL2_TSS	0.0315939
STAT5A_TSS	0.032432
DACH1_e	0.0325187
ARHGAP35_TSS	0.0326036
MTA3_e	0.0332668
SAP30_TSS	0.0334372
THRA_e	0.0334718
FOXM1_TSS	0.034013
ZNF639_e	0.0341812
THAP1_e	0.0350958
ZBED1_e	0.0370848
MITF_e	0.0374081
CREB3L1_TSS	0.0377655
TEAD4_TSS	0.0380566
SIN3B_TSS	0.0394424
ARID3A_TSS	0.0412874
KAT8_TSS	0.041806
KDM4B_TSS	0.0418497
hic_pseudocount	0.0434891
PCBP2_e	0.0434891
RBM34_e	0.0434891
EHMT2_e	0.0439701
NCOA6_e	0.0448617
CHAMP1_e	0.0460394
MTA3_TSS	0.0464816
YY1_TSS	0.0488119
MYC_e	0.0495952
