# Supplementary material for: Supervised learning of enhancer–promoter specificity based on genome-wide perturbation studies highlights areas for improvement in learning
Source: Bioinformatics. 2024 Jun 13;40(6):btae367. doi: 10.1093/bioinformatics/btae367 (PMC11211214; doi:10.1093/bioinformatics/btae367)
Supplement: btae367_Supplementary_Data [file btae367_supplementary_data.zip › STable10.xlsx]

## Sheet: STable10.weakFNpos.gasperini
	ABC.id	pValueAdjusted	EffectSize	ABC.Score	hic_contact	normalized_h3K27ac	TSS.count.near.enhancer	Enhancer.count.near.TSS	remaining.TSS.contact.from.enhancer
7805	chr11:113484211-113484711_C11orf71	0.0258328	-0.0748466	0.001594	0	2.96809	47	588	0.008798
3612	chr11:34392939-34393439_LMO2	0.0662919	-0.130964	0.001434	0	3.27513	33	267	0.016755
3617	chr11:34640483-34640983_LMO2	0.0952732	-0.111009	0.000661	0.000677	0.204696	33	267	0.011368
5840	chr11:64102465-64102965_MRPL49	0.084775	-0.127576	0.00205	0.000471	4.81035	210	1398	0.24038
5769	chr11:64240339-64240839_ATG2A	0.0330478	-0.105543	0.000837	0.00059	2.86574	210	1385	0.073048
5782	chr11:65246901-65247401_ATG2A	0.0300396	-0.198939	0.00131	0.000632	12.3841	206	1385	0.12948
5785	chr11:65261228-65261728_ATG2A	0.0330478	-0.0963938	0.001086	0.000248	11.1559	206	1385	0.138419
7478	chr11:75935317-75935817_TSKU	0.0145402	-0.0559255	0.000559	0.001166	0.307043	64	661	0.019666
8589	chr12:50435641-50436141_TUBA1A	0.056187	-0.294422	0.001209	0	1.53522	102	883	0.051786
9267	chr12:56440818-56441318_CNPY2	0.0861586	-0.114675	0.001407	0.001369	1.63756	122	853	0.17246
17724	chr16:11325124-11325624_ATF7IP2	0.0445669	-0.125742	0.001386	0	1.94461	41	476	0.026007
18326	chr16:29711717-29712217_YPEL3	0.0935991	-0.152624	0.000322	0.000846	0.102348	108	702	0.085585
19952	chr16:87905066-87905566_MAP1LC3B	0.0362683	-0.137696	0.001529	0.00101	2.45635	75	1184	0.058065
21364	chr17:37023798-37024298_PGAP3	0.0508278	-0.801498	0.00104	0	3.88922	125	1178	0.130068
23330	chr17:47937458-47937958_LRRC59	0.0705579	-0.0794648	0.000519	0.000463	0.409391	90	795	0.045478
23216	chr17:47937458-47937958_PHB	0.0513761	-0.0770919	0.000919	0.001849	0.409391	90	914	0.044092
25580	chr17:79276058-79277038_P4HB	0.0715836	-0.0963307	0.000105	0	0.102348	106	1099	0.078165
25450	chr17:79451201-79451701_RAC3	0.0726643	-0.0981289	0.001454	0.000581	2.45635	103	1078	0.07233
25160	chr17:8207783-8208283_SAT2	0.0979534	-0.185657	0.000957	0.000755	0.614087	112	654	0.108655
30262	chr19:10138281-10138781_ZNF121	0.00618936	-0.154461	0.001279	0.00128	0.307043	193	1390	0.069896
30713	chr19:11804638-11805138_ZNF700	0.0931613	-0.564426	0.000595	0.001842	0.511739	180	1273	0.072457
31046	chr19:13953511-13954011_TRMT1	0.0258328	-0.064928	0.001833	0.001102	3.37748	197	1309	0.095834
31232	chr19:14134264-14134764_GIPC1	0.0805626	-0.184195	0.000809	0.000429	1.53522	200	1461	0.113306
31332	chr19:14897039-14897539_DNAJB1	0.0469621	-0.141657	0.001085	0.001008	1.73991	210	1469	0.036122
32145	chr19:1546094-1546594_JSRP1	0.0989184	-0.856719	0.000151	0	0.204696	146	1448	0.114238
31903	chr19:18411822-18412322_ISYNA1	0.0974776	-0.0963413	0.000556	0	1.63756	130	1058	0.09392
31659	chr19:18411822-18412322_KCNN1	0.0500485	-0.678189	0.001007	0.000889	1.63756	130	1136	0.093031
32840	chr19:39748854-39749354_SARS2	0.0639115	-0.439106	0.001762	0.000608	3.27513	176	1143	0.06064
32914	chr19:40941091-40941591_DLL3	0.0088235	-0.0141658	0.000583	0.000398	1.02348	181	1134	0.135976
34683	chr19:51106067-51106567_ATF5	0.0561064	-0.202971	0.00034	0	2.96809	210	1521	0.06496
24339	chr1:110431749-110432249_SARS	0.0979534	-0.0982765	0.000728	0.000616	0.511739	69	503	0.03567
27150	chr1:151568867-151569367_S100A11	0.0362683	-0.108577	0.001896	0	3.27513	147	986	0.054221
28170	chr1:157244457-157244957_RRNAD1	0.0591581	-0.280375	0.001869	0.00114	6.34556	140	1107	0.016802
35648	chr1:168187869-168188369_MPC2	0.0846667	-0.0951738	0.001846	0.001511	3.58217	37	327	0.035923
11960	chr1:26834920-26835420_LIN28A	0.055147	-0.178734	0.000579	0.00085	2.354	109	1345	0.059778
15168	chr1:37209241-37209741_AGO4	0.0979534	-0.490585	0.000135	0	0.102348	96	1005	0.011908
17234	chr1:47001509-47002009_RAD54L	0.0974092	-0.238699	0.000252	0.000611	0.307043	76	734	0.039295
36286	chr20:46129311-46129811_SLC13A3	0.0427281	-0.50131	0.001781	0.000664	2.45635	75	873	0.059609
38239	chr21:45280567-45281067_PFKL	0.00845736	-0.10547	0.001886	0.000875	2.1493	63	1115	0.081834
39495	chr22:20175594-20176094_CLTCL1	0.0671308	-0.528412	0.000219	8.3e-05	0.409391	92	933	0.062257
39810	chr22:37378136-37378636_LGALS1	0.0362683	-0.12062	0.001444	0	3.47983	92	921	0.034636
39819	chr22:38799983-38800483_LGALS1	0.0385307	-0.135875	0	0	0	110	921	0.194131
39821	chr22:38910539-38911039_LGALS1	0.0639627	-0.103568	0.001742	0.001075	3.99157	110	921	0.073914
42921	chr2:191646328-191646828_HIBCH	0.0971275	-0.183734	0	0.001954	0	24	191	0.015081
38798	chr2:43216326-43216826_THADA	0.00845736	-0.0201427	0.001465	0.001871	0.92113	47	504	0.013484
41143	chr2:69056282-69056782_AAK1	0.0986518	-0.243458	0.001854	0	2.354	58	618	0.016854
44588	chr3:49171771-49172271_PFKFB4	0.0726643	-0.389601	0.000419	0.000341	0.614087	144	880	0.175441
49776	chr5:139015237-139015737_CYSTM1	0.0445669	-0.0970656	0.002003	0.000453	1.84226	66	633	0.038326
50612	chr5:177508897-177509397_DBN1	0.0199827	-0.069948	0.000334	0.001149	0.204696	70	833	0.060566
50738	chr5:178258760-178259260_HNRNPAB	0.0845708	-0.078	0.000174	0.000891	0.102348	66	761	0.049284
51301	chr6:25958791-25959291_HIST1H1D	0.0367489	-0.206355	0.000412	0.000321	0.716435	110	717	0.071309
51508	chr6:25958791-25959291_HIST1H1E	0.0362683	-0.177691	0.000433	0.00083	0.716435	110	714	0.0708
51049	chr6:25958791-25959291_HIST1H4C	0.0532326	-0.108958	0.000363	0.000388	0.716435	110	702	0.071242
51141	chr6:26311142-26311642_TRIM38	0.0639115	-0.346333	0.00185	0.001408	2.76339	114	683	0.148583
51434	chr6:26478302-26478802_HIST1H2BD	0.0442647	-0.170446	0.000696	0.000565	2.354	119	714	0.087881
51476	chr6:26478302-26478802_HIST1H4H	0.0444379	-0.18558	0.000745	0.00084	2.354	119	717	0.087606
51437	chr6:26532922-26533422_HIST1H2BD	0.0957666	-0.10724	0.001513	0.000918	3.78687	122	714	0.134396
51571	chr6:26553429-26553929_HIST1H2AC	0.0485478	-0.15605	0.001025	0.001155	1.94461	122	704	0.129445
51331	chr6:26592840-26593340_HIST1H1D	0.0677281	-0.138645	0.000264	0.000878	0.409391	124	717	0.1172
51497	chr6:27145313-27145813_HIST1H4H	0.0698832	-0.117484	0.001034	0.000279	5.42443	162	717	0.082485
52287	chr6:27568133-27568633_HIST1H2BJ	0.0366986	-0.151334	0.000729	0.001438	2.1493	168	874	0.053601
52453	chr6:27568133-27568633_HIST1H2BK	0.0674233	-0.0829804	0.000622	0.000889	2.1493	168	874	0.05415
53145	chr6:27636208-27636708_ZKSCAN8	0.0317977	-0.137587	0.000902	0.000552	1.12583	168	951	0.058751
53149	chr6:27655875-27656375_ZKSCAN8	0.0304914	-0.0829984	0.001425	0.0003	3.17278	168	951	0.077522
52307	chr6:27869501-27870001_HIST1H2BJ	0.0462738	-0.118687	0.000625	0.001558	1.33052	175	874	0.176101
52473	chr6:27869501-27870001_HIST1H2BK	0.0398134	-0.0938879	0.000657	0.001499	1.33052	175	874	0.17616
52773	chr6:28696880-28697380_HIST1H1B	0.0846667	-0.199639	0.001604	0.00043	5.01504	200	924	0.048121
53199	chr6:28960267-28960767_ZKSCAN8	0.0353199	-0.178831	0.001271	0.000614	4.81035	201	951	0.062838
54561	chr6:3473256-3473756_ECI2	0.0517318	-0.122686	0.001196	0.000607	0.716435	41	549	0.02496
51999	chr6:3473256-3473756_WRNIP1	0.0954898	-0.182165	0.001165	0.000795	0.716435	41	525	0.024772
56032	chr6:44429967-44430467_SLC29A1	0.061038	-0.1217	0.001038	0.000786	1.94461	68	683	0.019574
60255	chr8:96172215-96172715_INTS8	0.0824719	-0.218873	0.001898	0.001038	0.818783	35	317	0.033104
