# Supplementary material for: Supervised learning of enhancer–promoter specificity based on genome-wide perturbation studies highlights areas for improvement in learning
Source: Bioinformatics. 2024 Jun 13;40(6):btae367. doi: 10.1093/bioinformatics/btae367 (PMC11211214; doi:10.1093/bioinformatics/btae367)
Supplement: btae367_Supplementary_Data [file btae367_supplementary_data.zip › STable1.xlsx]

## Sheet: features_before_selection_
# _e: feature measured at the enhancer
# _TSS: feature measured at the TSS
features	Description
normalized_h3K27ac_e	H3K27ac mark at the enhancer
normalized_h3K4me3_e	H3K4me3 mark at the enhancer
normalized_h3K27me3_e	H3K27me3 mark at the enhancer
normalized_dhs	DHS accessibility at the enhancer
TargetGeneExpression	Expression level of the target gene
distance	genomic distance between enhancer and TSS
H3K27ac.RPKM.quantile_TSS	H3K27ac mark at the TSS
H3K4me3.RPKM.quantile_TSS	H3K4me3 mark at the TSS
H3K27me3.RPKM.quantile_TSS	H3K27me3 mark at the TSS
hic_contact	Hi-C contact strength between enhancer and TSS
Enhancer.count.near.TSS	the number of enhancers near focal TSS.
zscore.contact.to.TSS	deviation of the focal contact strength from the mean contact strength among all enhancers contacting the focal TSS
diff.from.max.contact.to.TSS	difference in strength of focal contact relative to the maximum contact among all enhancers contacting the focal TSS
remaining.enhancers.contact.to.TSS	sum of all the rest of contact other than the focal contact among all enhancers contacting the focal TSS
TSS.count.near.enhancer	the number of TSS near focal enhancer.
zscore.contact.from.enhancer	deviation of the focal contact strength from the mean contact strength among all TSS contacting the focal enhancer
diff.from.max.contact.from.enhancer	difference in strength of focal contact relative to the maximum contact among all TSS contacting the focal enhancer
remaining.TSS.contact.from.enhancer	sum of all the rest of contact other than the focal contact among all TSS contacting the focal enhancer
AFF1_e	TF peak presence at the enhancer
AGO1_e
ARHGAP35_e
ARID1B_e
ARID2_e
ARID3A_e
ARNT_e
ASH1L_e
ATF2_e
ATF3_e
ATF4_e
ATF7_e
BACH1_e
BCOR_e
BHLHE40_e
BMI1_e
BRCA1_e
BRD4_e
BRD9_e
C11orf30_e
CBFA2T2_e
CBFA2T3_e
CBX1_e
CBX3_e
CBX5_e
CC2D1A_e
CCAR2_e
CDC5L_e
CEBPB_e
CHAMP1_e
COPS2_e
CREB3L1_e
CREBBP_e
CREM_e
CTBP1_e
CTCF_e
CUX1_e
DACH1_e
DEAF1_e
DNMT1_e
DPF2_e
E2F1_e
E2F6_e
E2F7_e
E2F8_e
E4F1_e
EGR1_e
EHMT2_e
ELF1_e
ELF4_e
ELK1_e
EP300_e
EP400_e
ESRRA_e
ETS1_e
ETV6_e
EWSR1_e
FIP1L1_e
FOSL1_e
FOXA1_e
FOXK2_e
FOXM1_e
FUS_e
GABPA_e
GABPB1_e
GATA1_e
GATA2_e
GATAD2A_e
GATAD2B_e
GMEB1_e
HCFC1_e
HDAC1_e
HDAC2_e
HDAC3_e
HDAC6_e
HES1_e
HMBOX1_e
HNRNPH1_e
HNRNPK_e
HNRNPL_e
HNRNPLL_e
HNRNPUL1_e
IKZF1_e
IRF1_e
IRF2_e
JUN_e
JUNB_e
JUND_e
KAT2B_e
KAT8_e
KDM1A_e
KDM4B_e
KDM5B_e
KLF16_e
L3MBTL2_e
LEF1_e
MAFF_e
MAFK_e
MAX_e
MBD2_e
MCM2_e
MCM3_e
MCM5_e
MCM7_e
MEF2A_e
MEIS2_e
MGA_e
MIER1_e
MITF_e
MLLT1_e
MNT_e
MTA1_e
MTA2_e
MTA3_e
MXI1_e
MYBL2_e
MYC_e
MYNN_e
NBN_e
NCOA1_e
NCOA2_e
NCOA4_e
NCOA6_e
NCOR1_e
NEUROD1_e
NFATC3_e
NFE2_e
NFIC_e
NFRKB_e
NFXL1_e
NR0B1_e
NR2C1_e
NR2C2_e
NR2F1_e
NR2F2_e
NR2F6_e
NR3C1_e
NRF1_e
NUFIP1_e
PCBP1_e
PCBP2_e
PHB2_e
PHF20_e
PHF21A_e
PHF8_e
PKNOX1_e
PML_e
POLR2A_e
POLR2G_e
PRDM10_e
PRPF4_e
PTBP1_e
PYGO2_e
RAD51_e
RB1_e
RBBP5_e
RBFOX2_e
RBM14_e
RBM15_e
RBM17_e
RBM22_e
RBM25_e
RBM34_e
RBM39_e
RCOR1_e
REST_e
RFX1_e
RFX5_e
RLF_e
RNF2_e
RUNX1_e
SAFB_e
SAFB2_e
SAP30_e
SETDB1_e
SIN3A_e
SIN3B_e
SIRT6_e
SIX5_e
SKIL_e
SMAD1_e
SMAD2_e
SMAD5_e
SMARCA4_e
SMARCA5_e
SMARCB1_e
SMARCC2_e
SMARCE1_e
SMC3_e
SNRNP70_e
SOX6_e
SP1_e
SREBF1_e
SRSF7_e
STAT1_e
STAT2_e
STAT5A_e
SUZ12_e
TAF15_e
TAF7_e
TAF9B_e
TAL1_e
TBL1XR1_e
TBP_e
TCF12_e
TCF7_e
TCF7L2_e
TEAD4_e
THAP1_e
THRA_e
TRIM24_e
TRIM28_e
TRIP13_e
U2AF1_e
U2AF2_e
UBTF_e
USF2_e
WHSC1_e
XRCC3_e
XRCC5_e
YY1_e
ZBED1_e
ZBTB11_e
ZBTB2_e
ZBTB33_e
ZBTB40_e
ZBTB5_e
ZBTB7A_e
ZBTB8A_e
ZEB2_e
ZFP91_e
ZHX1_e
ZKSCAN1_e
ZMIZ1_e
ZMYM3_e
ZNF143_e
ZNF184_e
ZNF24_e
ZNF274_e
ZNF280A_e
ZNF282_e
ZNF316_e
ZNF318_e
ZNF384_e
ZNF407_e
ZNF592_e
ZNF639_e
ZNF830_e
ZSCAN29_e
ZZZ3_e
AFF1_TSS	TF peak presence at the TSS
AGO1_TSS
ARHGAP35_TSS
ARID1B_TSS
ARID2_TSS
ARID3A_TSS
ARNT_TSS
ASH1L_TSS
ATF2_TSS
ATF3_TSS
ATF4_TSS
ATF7_TSS
BACH1_TSS
BCOR_TSS
BHLHE40_TSS
BMI1_TSS
BRCA1_TSS
BRD4_TSS
BRD9_TSS
C11orf30_TSS
CBFA2T2_TSS
CBFA2T3_TSS
CBX1_TSS
CBX3_TSS
CBX5_TSS
CC2D1A_TSS
CCAR2_TSS
CDC5L_TSS
CEBPB_TSS
CHAMP1_TSS
COPS2_TSS
CREB3L1_TSS
CREBBP_TSS
CREM_TSS
CTBP1_TSS
CTCF_TSS
CUX1_TSS
DACH1_TSS
DEAF1_TSS
DNMT1_TSS
DPF2_TSS
E2F1_TSS
E2F6_TSS
E2F7_TSS
E2F8_TSS
E4F1_TSS
EGR1_TSS
EHMT2_TSS
ELF1_TSS
ELF4_TSS
ELK1_TSS
EP300_TSS
EP400_TSS
ESRRA_TSS
ETS1_TSS
ETV6_TSS
EWSR1_TSS
FIP1L1_TSS
FOSL1_TSS
FOXA1_TSS
FOXK2_TSS
FOXM1_TSS
FUS_TSS
GABPA_TSS
GABPB1_TSS
GATA1_TSS
GATA2_TSS
GATAD2A_TSS
GATAD2B_TSS
GMEB1_TSS
HCFC1_TSS
HDAC1_TSS
HDAC2_TSS
HDAC3_TSS
HDAC6_TSS
HES1_TSS
HMBOX1_TSS
HNRNPH1_TSS
HNRNPK_TSS
HNRNPL_TSS
HNRNPLL_TSS
HNRNPUL1_TSS
IKZF1_TSS
IRF1_TSS
IRF2_TSS
JUN_TSS
JUNB_TSS
JUND_TSS
KAT2B_TSS
KAT8_TSS
KDM1A_TSS
KDM4B_TSS
KDM5B_TSS
KLF16_TSS
L3MBTL2_TSS
LEF1_TSS
MAFF_TSS
MAFK_TSS
MAX_TSS
MBD2_TSS
MCM2_TSS
MCM3_TSS
MCM5_TSS
MCM7_TSS
MEF2A_TSS
MEIS2_TSS
MGA_TSS
MIER1_TSS
MITF_TSS
MLLT1_TSS
MNT_TSS
MTA1_TSS
MTA2_TSS
MTA3_TSS
MXI1_TSS
MYBL2_TSS
MYC_TSS
MYNN_TSS
NBN_TSS
NCOA1_TSS
NCOA2_TSS
NCOA4_TSS
NCOA6_TSS
NCOR1_TSS
NEUROD1_TSS
NFATC3_TSS
NFE2_TSS
NFIC_TSS
NFRKB_TSS
NFXL1_TSS
NR0B1_TSS
NR2C1_TSS
NR2C2_TSS
NR2F1_TSS
NR2F2_TSS
NR2F6_TSS
NR3C1_TSS
NRF1_TSS
NUFIP1_TSS
PCBP1_TSS
PCBP2_TSS
PHB2_TSS
PHF20_TSS
PHF21A_TSS
PHF8_TSS
PKNOX1_TSS
PML_TSS
POLR2A_TSS
POLR2G_TSS
PRDM10_TSS
PRPF4_TSS
PTBP1_TSS
PYGO2_TSS
RAD51_TSS
RB1_TSS
RBBP5_TSS
RBFOX2_TSS
RBM14_TSS
RBM15_TSS
RBM17_TSS
RBM22_TSS
RBM25_TSS
RBM34_TSS
RBM39_TSS
RCOR1_TSS
REST_TSS
RFX1_TSS
RFX5_TSS
RLF_TSS
RNF2_TSS
RUNX1_TSS
SAFB_TSS
SAFB2_TSS
SAP30_TSS
SETDB1_TSS
SIN3A_TSS
SIN3B_TSS
SIRT6_TSS
SIX5_TSS
SKIL_TSS
SMAD1_TSS
SMAD2_TSS
SMAD5_TSS
SMARCA4_TSS
SMARCA5_TSS
SMARCB1_TSS
SMARCC2_TSS
SMARCE1_TSS
SMC3_TSS
SNRNP70_TSS
SOX6_TSS
SP1_TSS
SREBF1_TSS
SRSF7_TSS
STAT1_TSS
STAT2_TSS
STAT5A_TSS
SUZ12_TSS
TAF15_TSS
TAF7_TSS
TAF9B_TSS
TAL1_TSS
TBL1XR1_TSS
TBP_TSS
TCF12_TSS
TCF7_TSS
TCF7L2_TSS
TEAD4_TSS
THAP1_TSS
THRA_TSS
TRIM24_TSS
TRIM28_TSS
TRIP13_TSS
U2AF1_TSS
U2AF2_TSS
UBTF_TSS
USF2_TSS
WHSC1_TSS
XRCC3_TSS
XRCC5_TSS
YY1_TSS
ZBED1_TSS
ZBTB11_TSS
ZBTB2_TSS
ZBTB33_TSS
ZBTB40_TSS
ZBTB5_TSS
ZBTB7A_TSS
ZBTB8A_TSS
ZEB2_TSS
ZFP91_TSS
ZHX1_TSS
ZKSCAN1_TSS
ZMIZ1_TSS
ZMYM3_TSS
ZNF143_TSS
ZNF184_TSS
ZNF24_TSS
ZNF274_TSS
ZNF280A_TSS
ZNF282_TSS
ZNF316_TSS
ZNF318_TSS
ZNF384_TSS
ZNF407_TSS
ZNF592_TSS
ZNF639_TSS
ZNF830_TSS
ZSCAN29_TSS
ZZZ3_TSS
TF_NMF1_e	TF cluster at the enhancer
TF_NMF2_e
TF_NMF3_e
TF_NMF4_e
TF_NMF5_e
TF_NMF6_e
TF_NMF7_e
TF_NMF8_e
TF_NMF9_e
TF_NMF10_e
TF_NMF11_e
TF_NMF12_e
TF_NMF1_TSS	TF cluster at the TSS
TF_NMF2_TSS
TF_NMF3_TSS
TF_NMF4_TSS
TF_NMF5_TSS
TF_NMF6_TSS
TF_NMF7_TSS
TF_NMF8_TSS
TF_NMF9_TSS
TF_NMF10_TSS
TF_NMF11_TSS
TF_NMF12_TSS

## Sheet: features_after_selection
features
normalized_h3K27ac_e
normalized_h3K4me3_e
normalized_dhs
TargetGeneExpression
distance
H3K27ac.RPKM.quantile_TSS
H3K4me3.RPKM.quantile_TSS
H3K27me3.RPKM.quantile_TSS
hic_contact
Enhancer.count.near.TSS
zscore.contact.to.TSS
diff.from.max.contact.to.TSS
remaining.enhancers.contact.to.TSS
TSS.count.near.enhancer
zscore.contact.from.enhancer
diff.from.max.contact.from.enhancer
remaining.TSS.contact.from.enhancer
ARID3A_e
ARNT_e
ATF3_e
BHLHE40_e
BRD9_e
C11orf30_e
CBX3_e
CC2D1A_e
CHAMP1_e
CTBP1_e
E2F7_e
FOXM1_e
GATA1_e
GATA2_e
GATAD2A_e
GATAD2B_e
GMEB1_e
HDAC3_e
HMBOX1_e
IRF1_e
JUN_e
KLF16_e
MCM7_e
MEIS2_e
MYBL2_e
MYC_e
NBN_e
NCOA2_e
NCOR1_e
NFRKB_e
NR2F1_e
NR3C1_e
NRF1_e
PHB2_e
PML_e
POLR2A_e
PRDM10_e
RBM22_e
SAFB_e
SMAD1_e
SMARCA4_e
SMARCE1_e
STAT1_e
STAT2_e
STAT5A_e
TAF9B_e
TCF12_e
TEAD4_e
ZBTB2_e
ZBTB5_e
ZBTB7A_e
ZNF274_e
ZNF282_e
FF1_TSS
ARHGAP35_TSS
ASH1L_TSS
ATF7_TSS
C11orf30_TSS
CBX5_TSS
CEBPB_TSS
E2F6_TSS
E2F8_TSS
ELF4_TSS
ELK1_TSS
ESRRA_TSS
GABPA_TSS
HCFC1_TSS
HDAC6_TSS
IRF1_TSS
IRF2_TSS
JUNB_TSS
L3MBTL2_TSS
MEIS2_TSS
MIER1_TSS
MLLT1_TSS
MTA3_TSS
NCOA1_TSS
NFRKB_TSS
NFXL1_TSS
NR2F2_TSS
PRDM10_TSS
RBBP5_TSS
RBM22_TSS
RUNX1_TSS
SIN3B_TSS
SIX5_TSS
SMAD1_TSS
SMARCA4_TSS
SNRNP70_TSS
SP1_TSS
SUZ12_TSS
TAF15_TSS
TAF7_TSS
TBL1XR1_TSS
TBP_TSS
TCF7L2_TSS
THAP1_TSS
U2AF1_TSS
UBTF_TSS
WHSC1_TSS
XRCC3_TSS
XRCC5_TSS
YY1_TSS
ZBTB11_TSS
ZBTB40_TSS
ZBTB7A_TSS
ZNF184_TSS
ZNF24_TSS
TF_NMF10_e
TF_NMF11_e
TF_NMF1_e
TF_NMF2_e
TF_NMF3_e
TF_NMF4_e
TF_NMF5_e
TF_NMF6_e
TF_NMF7_e
TF_NMF8_e
TF_NMF9_e
TF_NMF10_TSS
TF_NMF11_TSS
TF_NMF12_TSS
TF_NMF1_TSS
TF_NMF2_TSS
TF_NMF3_TSS
TF_NMF4_TSS
TF_NMF5_TSS
TF_NMF6_TSS
TF_NMF7_TSS
TF_NMF8_TSS
TF_NMF9_TSS
